# Supplementary material for: Multidimensional quantitative phenotypic and molecular analysis reveals neomorphic behaviors of p53 missense mutants
Source: NPJ Breast Cancer. 2023 Sep 29;9:78. doi: 10.1038/s41523-023-00582-7 (PMC10541912; doi:10.1038/s41523-023-00582-7)
Supplement: Supplementary file 2 — Supplmentary Table 1 [file 41523_2023_582_MOESM2_ESM.xlsx]

## Sheet: Table 1
Supplementary Table 1. WTOE-normalized phenotypes
Phenotype	WTKD			WT			WTOE			R248Q			R248W			R273C			R273H			G245S			H179R			R175H			Y163C			Y220C			Y234C
	Mean	SEM	N	Mean	SEM	N	Mean	SEM	N	Mean	SEM	N	Mean	SEM	N	Mean	SEM	N	Mean	SEM	N	Mean	SEM	N	Mean	SEM	N	Mean	SEM	N	Mean	SEM	N	Mean	SEM	N	Mean	SEM	N
Survival (+Serum +EGF)	0.462	0.046	10	0.012	0.052	10	0	0.024	10	0.2	0.089	10	-0.194	0.062	10	-0.042	0.057	10	-0.097	0.036	10	-0.145	0.096	10	-0.106	0.117	10	0.038	0.103	10	0.002	0.128	10	-0.116	0.037	10	0.086	0.053	10
Survival (+Serum -EGF)	0.147	0.013	10	-0.432	0.096	10	0	0.022	10	0.324	0.065	10	-0.274	0.059	10	-0.044	0.028	10	-0.692	0.04	10	-1.26	0.054	10	-0.372	0.104	10	-0.247	0.079	10	-0.639	0.061	10	-0.635	0.034	10	-0.214	0.072	10
Survival (-Serum +EGF)	0.496	0.08	10	-0.063	0.054	10	0	0.026	10	0.386	0.141	10	0.112	0.163	10	0.035	0.108	10	-0.156	0.067	10	-0.342	0.095	10	-0.17	0.12	10	-0.005	0.123	10	0.047	0.107	10	-0.28	0.044	10	0.129	0.082	10
Survival (-Serum -EGF)	0.374	0.053	10	0.076	0.064	10	0	0.037	10	1.065	0.181	10	0.372	0.064	10	0.393	0.103	10	0.117	0.13	10	-0.534	0.079	10	-0.094	0.11	10	0.231	0.087	10	-0.29	0.073	10	-0.139	0.098	10	0.181	0.078	10
Proliferation (-Serum -EGF)	0.346	0.07	10	-0.099	0.076	10	0	0.063	10	0.144	0.317	10	-0.638	0.069	10	-0.722	0.051	10	-0.954	0.066	10	-1.075	0.097	10	-0.39	0.113	10	0.355	0.182	10	-0.496	0.088	10	-0.537	0.154	10	-0.177	0.125	10
Resistance to Apoptosis (Doxorubicin)	-0.325768	0.0960059	6	-0.0364941	0.0103925	6	0.00170685	0.0234367	6	-0.388825	0.0729624	6	-0.447478	0.0754288	6	-0.730033	0.12906	6	-1.00253	0.158731	6	-1.10066	0.18244	6	0.134544	0.177382	6	0.3192	0.0390253	6	0.342179	0.113259	6	-0.0759619	0.292121	6	-0.105777	0.0939367	6
Migration	-0.095	0.115	12	0.014	0.068	12	0	0.044	12	-0.01	0.046	12	0.855	0.103	12	0.992	0.105	12	-0.279	0.06	12	-0.606	0.042	12	-0.071	0.089	12	0.22	0.14	12	0.442	0.163	12	1.276	0.21	12	-0.586	0.08	12
Invasion	-0.034	0.163	12	-0.723	0.086	12	0	0.072	12	0.541	0.091	12	1.132	0.185	12	1.306	0.316	12	0.05	0.118	12	-0.339	0.08	12	-0.681	0.052	12	-0.028	0.102	12	0.421	0.186	12	1.289	0.416	12	-0.825	0.037	12
Resistance to Anoikis	-0.328	0.024	29	-0.425	0.042	29	0	0.035	29	0.352	0.049	29	2.815	0.771	29	2.414	0.775	29	0.749	0.127	29	-0.462	0.079	29	0.748	0.195	29	1.471	0.369	29	0.797	0.123	29	1.157	0.197	29	-0.764	0.033	29
Mammosphere Area (um2)	-0.806	0.027	191	-0.739	0.025	191	0	0.048	191	-1.739	0.043	191	-1.559	0.035	191	-1.987	0.012	191	-3.593	0.002	191	-2.323	0.019	191	-0.551	0.042	191	-0.863	0.035	191	-0.416	0.044	191	-0.724	0.037	191	-0.975	0.028	191
Radial Laminin Ratio (inner/outer bins)	0.669	0.142	65	0.424	0.136	65	0	0.137	65	2.707	0.402	65	0.926	0.117	65	1.19	0.192	65	1.831	0.321	65	1.507	0.17	65	1.507	0.586	65	1.235	0.357	65	0.613	0.12	65	0.758	0.212	65	0.473	0.076	65
Radial Nuclear Ratio (inner/outer bins)	2.821	1.446	65	0.589	0.083	65	0	0.13	65	2.657	0.702	65	2.422	0.82	65	2.295	0.555	65	3.404	1.011	65	2.575	1.163	65	2.078	0.771	65	2.152	0.525	65	0.892	0.287	65	1.277	0.388	65	2.06	0.955	65
* Mean fold changes over mean phenotype of WT p53-overexpressing cell line (WTOE) in each replicate are shown.
* N: total samples; SEM: standard error of the mean
