# Supplementary material for: Multidimensional quantitative phenotypic and molecular analysis reveals neomorphic behaviors of p53 missense mutants
Source: NPJ Breast Cancer. 2023 Sep 29;9:78. doi: 10.1038/s41523-023-00582-7 (PMC10541912; doi:10.1038/s41523-023-00582-7)
Supplement: Supplementary file 3 — Supplmentary Table 2 [file 41523_2023_582_MOESM3_ESM.xlsx]

## Sheet: 2a. RNA-Seq data
Supplementary Table 2a. Gene expression levels and expression-to-phenotype correlation
Ensembl Gene ID	Entrez Gene ID	Gene Symbol	Description	Gene Expression in p53 Cell Line Panel (RNA-Seq, log2TPM)													Correlation with Phenotypes (Pearsons's R)
				WT	WTKD	WTOE	Y234C	H179R	G245S	R175H	R273H	Y163C	R248Q	R248W	Y220C	R273C	GF-Independent Survival	Resistance to Apoptosis	Cell Migration	Cell Invasion	Resistance to Anoikis	Disrupted Mammosphere Polarity
ENSG00000000003	7105	TSPAN6	tetraspanin 6	4.85958	4.9773	4.65905	2.77179	5.63291	4.5996	4.18818	3.06392	6.43893	4.54065	5.04845	5.22126	5.26396	-0.217	0.354	0.547	0.372	0.329	-0.142
ENSG00000000005	64102	TNMD	tenomodulin	0	0	0	0	0	0	0	0	0	0	0	0	0	0	0	0	0	0	0
ENSG00000000419	8813	DPM1	dolichyl-phosphate mannosyltransferase subunit 1, catalytic	6.3756	7.14784	6.36379	5.70543	7.4481	6.74686	7.50782	5.92539	8.03294	5.54655	6.49347	7.76102	6.48673	-0.543	0.51	0.425	0.167	0.228	-0.288
ENSG00000000457	57147	SCYL3	SCY1 like pseudokinase 3	2.90044	2.72723	2.55941	0.0900304	3.14725	0.66338	0.590168	2.13903	2.46725	3.13375	1.92805	1.88012	2.50254	0.308	0.099	0.257	0.194	0.113	0.141
ENSG00000000460	55732	C1orf112	chromosome 1 open reading frame 112	5.25261	5.89563	4.69592	3.81553	4.74024	5.25209	4.60082	4.18849	4.88338	3.9153	5.03172	5.0896	4.41585	-0.394	0.043	0.166	0.02	-0.075	-0.406
ENSG00000000938	2268	FGR	FGR proto-oncogene, Src family tyrosine kinase	0	0	0	0	0	0	0	0	0.406032	0	0	0	0	-0.326	0.393	0.143	0.105	0.038	-0.191
ENSG00000000971	3075	CFH	complement factor H	1.74702	4.55773	0.193904	0.666009	4.71185	4.42029	3.52538	3.45092	3.72149	4.93187	4.25682	4.32033	3.75193	0.143	-0.253	0.292	0.418	0.401	0.66
ENSG00000001036	2519	FUCA2	alpha-L-fucosidase 2	6.24527	6.20897	5.35072	5.03696	6.83757	7.1591	6.68882	6.45563	6.46203	7.24161	7.14152	6.48204	6.86226	0.157	-0.341	0.309	0.434	0.525	0.706
ENSG00000001084	2729	GCLC	glutamate-cysteine ligase catalytic subunit	6.44351	7.17604	4.58584	4.09769	6.92078	5.36003	6.54489	4.06434	6.27028	7.33294	7.05752	6.98455	6.71402	0.352	0.252	0.573	0.445	0.429	0.23
ENSG00000001167	4800	NFYA	nuclear transcription factor Y subunit alpha	5.80921	5.30248	5.29393	4.03357	5.5607	5.30405	6.01619	2.61086	5.77828	3.77785	4.69708	4.84704	4.84125	-0.397	0.59	0.172	-0.156	-0.016	-0.481
ENSG00000001460	90529	STPG1	sperm tail PG-rich repeat containing 1	3.72414	3.73412	2.27548	3.0029	3.53097	3.33757	2.99106	2.32745	3.47248	5.50708	2.77571	2.98341	3.23151	0.536	0.055	-0.1	-0.015	-0.206	0.556
ENSG00000001461	57185	NIPAL3	NIPA like domain containing 3	5.39877	4.48515	3.33704	3.46188	4.5793	5.60593	5.03937	5.39501	4.5543	3.65189	5.32856	4.40561	4.54268	-0.352	-0.372	0.05	0.005	0.265	0.168
ENSG00000001497	81887	LAS1L	LAS1 like ribosome biogenesis factor	5.71438	4.77342	4.57167	4.94668	4.78257	4.62838	4.59536	6.08931	4.38223	5.27938	5.03469	4.57157	5.30087	0.394	-0.503	-0.152	-0.068	0.029	0.357
ENSG00000001561	22875	ENPP4	ectonucleotide pyrophosphatase/phosphodiesterase 4	0	0	0	0	0	0	0	0	0	0	0	0	0	0	0	0	0	0	0
ENSG00000001617	6405	SEMA3F	semaphorin 3F	4.35637	4.45361	4.78225	4.46765	3.31412	3.12023	3.53295	2.55409	3.715	4.87484	4.08926	4.03731	3.87483	0.516	0.361	0.121	0.086	-0.213	-0.322
ENSG00000001626	1080	CFTR	CF transmembrane conductance regulator	0	0	0	0	0	0	0	0	0	0	0	0	0	0	0	0	0	0	0
ENSG00000001629	54467	ANKIB1	ankyrin repeat and IBR domain containing 1	4.69727	4.9575	5.36679	3.0375	5.12469	4.75713	4.01463	3.99778	5.2191	4.23299	5.58423	5.03875	5.09296	-0.221	0.059	0.559	0.472	0.429	-0.24
ENSG00000001630	1595	CYP51A1	cytochrome P450 family 51 subfamily A member 1	4.54497	1.43445	4.49819	2.02286	3.83237	2.63419	1.94076	0	3.39691	3.66955	2.88358	2.68966	3.336	-0.018	0.409	0.211	-0.004	-0.02	-0.238
ENSG00000001631	889	KRIT1	KRIT1 ankyrin repeat containing	4.18273	4.83532	5.13394	2.17896	3.87331	3.56377	3.49113	0.672184	4.91861	3.73793	4.15958	4.14736	2.95541	-0.11	0.53	0.292	0.125	-0.04	-0.435
ENSG00000002016	5893	RAD52	RAD52 homolog, DNA repair protein	0.272659	5.70509	5.0701	0.786632	2.69752	2.88927	1.33204	3.48836	2.98283	1.82948	1.08057	3.0217	4.71274	-0.088	-0.24	0.102	0.265	0.004	-0.121
ENSG00000002330	572	BAD	BCL2 associated agonist of cell death	6.5387	5.03481	4.35021	5.15827	5.80488	4.97753	4.75205	3.86497	5.2256	8.01434	5.54964	5.09909	5.24005	0.563	0.139	0.04	0.023	-0.068	0.433
ENSG00000002549	51056	LAP3	leucine aminopeptidase 3	6.09755	5.24979	5.6837	4.85607	5.84564	6.05927	4.62876	4.0037	5.24321	4.78443	6.81103	5.4626	5.91881	-0.224	-0.034	0.345	0.19	0.27	-0.339
ENSG00000002586	4267	CD99	CD99 molecule (Xg blood group)	7.59034	6.88277	7.70607	8.39045	7.52864	7.24189	7.60058	5.78132	7.29117	8.11349	8.03638	7.26523	7.64934	0.315	0.388	0.105	0.002	0.048	-0.152
ENSG00000002587	9957	HS3ST1	heparan sulfate-glucosamine 3-sulfotransferase 1	0.19712	0.319034	0.0589482	0.734088	0.391121	0.429705	0.737703	0.55504	0.35177	0.174269	0.408087	0.0765255	1.27359	0.124	-0.27	0.078	0.128	0.4	0.131
ENSG00000002726	26	AOC1	amine oxidase copper containing 1	0	0	0	0	1.76267	0	0	0	0	0	0	0	0	-0.176	0.258	-0.123	-0.343	0.025	0.187
ENSG00000002745	51384	WNT16	Wnt family member 16	0	0.395938	0	0	0	0	0	0	0	0	1.00084	0	2.92718	0.279	-0.342	0.52	0.575	0.628	0.01
ENSG00000002746	23072	HECW1	HECT, C2 and WW domain containing E3 ubiquitin protein ligase 1	0.801185	0	0	0.517343	0.559554	0	0	0	0.189087	0.148645	0.582477	0.127097	0.554729	0.113	0.147	0.19	-0.095	0.19	-0.187
ENSG00000002822	8379	MAD1L1	mitotic arrest deficient 1 like 1	1.82994	1.21976	2.29848	0	2.81154	0.696945	0	3.95311	1.31198	2.91649	2.11626	0.908903	3.04994	0.33	-0.394	0.106	0.241	0.3	0.43
ENSG00000002834	3927	LASP1	LIM and SH3 protein 1	8.4487	8.14964	7.23437	8.30401	7.55161	7.8969	7.34097	7.8845	7.66881	8.65107	8.41172	7.542	8.04624	0.578	-0.369	-0.128	0.016	-0.091	0.3
ENSG00000002919	29916	SNX11	sorting nexin 11	0	3.38606	1.30489	0	2.69834	1.89483	1.9054	2.42389	3.6085	2.07277	3.26995	0.214221	4.12777	0.165	-0.214	0.246	0.417	0.547	0.276
ENSG00000002933	55365	TMEM176A	transmembrane protein 176A	0	0	0	0	0	0	0	0	0	0	0	0	0	0	0	0	0	0	0
ENSG00000003056	4074	M6PR	mannose-6-phosphate receptor, cation dependent	6.13164	5.75511	6.1148	2.82708	4.29965	5.81861	5.03148	3.37059	5.92753	6.10263	6.26721	4.44594	5.73998	0.147	0.025	0.287	0.325	0.188	-0.065
ENSG00000003096	90293	KLHL13	kelch like family member 13	2.52156	1.99377	4.2551	0.942939	2.43559	1.88773	0.768856	2.55804	1.41354	0.97607	1.05902	2.12588	3.07522	-0.261	-0.152	0.059	0	-0.089	-0.344
ENSG00000003137	56603	CYP26B1	cytochrome P450 family 26 subfamily B member 1	2.31489	3.18361	0.711089	5.51368	3.78557	2.56244	4.55036	1.33702	3.62537	3.5985	3.50082	2.95404	1.76805	0.147	0.442	-0.125	-0.231	-0.06	0.085
ENSG00000003147	3382	ICA1	islet cell autoantigen 1	3.15265	2.21377	0	0	1.39394	2.46844	2.91513	4.01816	2.14675	3.57373	5.5785	2.53746	4.41545	0.368	-0.448	0.481	0.603	0.698	0.459
ENSG00000003249	79007	DBNDD1	dysbindin domain containing 1	4.16109	3.0697	0.659636	0.888366	0.42897	3.74176	3.60094	2.93175	2.27439	0.236899	3.50594	3.09958	3.69973	-0.25	-0.308	0.324	0.26	0.304	-0.166
ENSG00000003393	57679	ALS2	alsin Rho guanine nucleotide exchange factor ALS2	4.33005	3.45248	4.42069	3.48246	4.51302	4.35274	3.80639	3.29841	4.11725	3.56848	3.75355	3.30589	4.06351	-0.432	0.19	-0.15	-0.336	-0.094	-0.22
ENSG00000003400	843	CASP10	caspase 10	0	0	0	0	2.36022	0	0	0	0	0	2.36829	1.81116	0	-0.105	0.157	0.46	0.274	0.488	0.019
ENSG00000003402	8837	CFLAR	CASP8 and FADD like apoptosis regulator	3.31259	3.68411	2.83149	1.85816	4.11802	3.32038	3.38727	0.228013	3.0869	3.36131	3.90629	3.1733	3.0509	0.045	0.378	0.318	0.131	0.193	-0.077
ENSG00000003436	7035	TFPI	tissue factor pathway inhibitor	5.51726	6.1728	4.42432	3.99286	7.33797	6.21205	6.12959	5.68342	6.84141	6.38538	6.3597	7.02584	6.90245	-0.044	-0.005	0.552	0.496	0.545	0.427
ENSG00000003509	55471	NDUFAF7	NADH:ubiquinone oxidoreductase complex assembly factor 7	0.671782	4.25135	3.09521	2.15212	3.99717	3.03265	0.926975	5.09846	3.55304	1.14632	2.06288	4.26612	2.90519	-0.405	-0.269	0.052	0.144	0.004	-0.038
ENSG00000003756	10181	RBM5	RNA binding motif protein 5	3.98777	4.36756	4.01866	2.19392	3.73238	4.12564	3.99016	1.5366	3.94973	4.10074	4.73947	4.12409	4.05318	0.071	0.228	0.484	0.395	0.3	-0.13
ENSG00000003987	9108	MTMR7	myotubularin related protein 7	0	2.28452	1.66673	1.18731	2.95528	1.5509	1.97236	0	2.03926	2.32693	2.65976	2.8804	2.89307	0.159	0.207	0.581	0.567	0.529	0.113
ENSG00000003989	6542	SLC7A2	solute carrier family 7 member 2	4.3004	4.53509	5.62681	3.87062	5.97915	6.40573	5.69334	6.12647	5.90119	6.20881	6.24411	6.65914	6.24511	-0.102	-0.302	0.485	0.659	0.608	0.497
ENSG00000004059	381	ARF5	ADP ribosylation factor 5	0.474665	1.72468	5.06206	1.39473	0	2.23053	0.438567	3.66146	1.6123	2.83791	3.4254	2.7652	2.91849	0.15	-0.451	0.204	0.521	0.207	-0.029
ENSG00000004139	23098	SARM1	sterile alpha and TIR motif containing 1	0	1.00879	0	0	1.60304	0	0	0	0.379791	0	0	0	0	-0.121	0.287	-0.153	-0.325	-0.119	0.032
ENSG00000004142	26073	POLDIP2	DNA polymerase delta interacting protein 2	8.07313	6.9487	7.46823	8.04521	6.97715	7.51186	7.80525	6.14128	6.56179	8.02032	7.18325	6.97015	7.1868	0.323	0.206	-0.248	-0.324	-0.325	-0.041
ENSG00000004399	23129	PLXND1	plexin D1	1.73137	0.824164	0	1.64955	2.51705	1.53529	1.95293	2.74636	1.67273	2.36247	2.34232	2.87815	2.04961	0.133	-0.164	0.353	0.326	0.473	0.59
ENSG00000004455	204	AK2	adenylate kinase 2	6.74463	6.97398	6.83547	5.04428	6.79329	6.53635	6.95458	6.47441	6.7246	5.58967	6.32589	6.40623	6.77109	-0.36	0.126	0.265	0.095	0.246	-0.238
ENSG00000004468	952	CD38	CD38 molecule	0	0	0	0	0	0	0	0	0	0	0	0	0.836719	0.198	-0.304	0.428	0.465	0.478	0.053
ENSG00000004478	2288	FKBP4	FKBP prolyl isomerase 4	7.42823	7.22361	6.44854	6.94502	7.03497	6.79608	7.13274	5.01726	6.96109	6.59184	7.32189	6.7893	7.29077	0.042	0.421	0.31	0.042	0.138	-0.36
ENSG00000004487	23028	KDM1A	lysine demethylase 1A	8.02275	7.97433	7.40989	5.84966	7.63911	7.84605	8.21173	5.97028	8.01319	7.20583	8.02542	7.60789	7.67527	-0.141	0.311	0.435	0.251	0.308	-0.168
ENSG00000004534	10180	RBM6	RNA binding motif protein 6	5.39905	5.4512	5.31779	3.1483	4.31146	5.22945	4.57362	1.99187	4.69053	3.79463	4.60387	3.89349	3.651	-0.244	0.326	-0.004	-0.166	-0.214	-0.449
ENSG00000004660	84254	CAMKK1	calcium/calmodulin dependent protein kinase kinase 1	3.16888	2.54699	0	2.35051	2.64642	0	1.07054	0	3.10823	1.8127	1.88528	2.42685	3.22976	0.177	0.421	0.44	0.156	0.168	-0.202
ENSG00000004700	5965	RECQL	RecQ like helicase	5.81822	5.85914	5.27532	3.45452	5.22807	5.57489	5.08816	6.042	5.05429	4.79384	5.41624	5.38443	5.33787	-0.176	-0.351	0.191	0.198	0.186	0.078
ENSG00000004766	55610	VPS50	VPS50 subunit of EARP/GARPII complex	4.44666	4.63864	4.82712	2.53273	3.8156	4.13729	3.6106	2.82308	4.04126	2.45788	5.06209	4.0889	4.608	-0.294	0.055	0.466	0.307	0.326	-0.571
ENSG00000004776	126393	HSPB6	heat shock protein family B (small) member 6	0	0	0	0	0	0	0	0	0	0	0	0	0	0	0	0	0	0	0
ENSG00000004777	115703	ARHGAP33	Rho GTPase activating protein 33	0	0	0	0.979152	1.64801	1.62827	0	0	0	0	0	0.390763	0	-0.514	-0.137	-0.442	-0.486	-0.341	0.139
ENSG00000004779	4706	NDUFAB1	NADH:ubiquinone oxidoreductase subunit AB1	8.34212	8.82869	8.5707	7.70672	8.63781	8.18059	8.69811	8.77292	9.34426	8.71775	8.01408	9.64449	8.56643	-0.137	0.293	0.51	0.445	0.174	0.052
ENSG00000004799	5166	PDK4	pyruvate dehydrogenase kinase 4	0	2.11602	1.56897	0.156521	5.33787	4.44485	0.201523	6.06496	2.57555	4.79785	3.3577	4.69127	4.31931	0.002	-0.556	0.182	0.413	0.325	0.656
ENSG00000004809	85413	SLC22A16	solute carrier family 22 member 16	0	0	0	0	0	0	0	0	0	0	0	0	0	0	0	0	0	0	0
ENSG00000004838	51364	ZMYND10	zinc finger MYND-type containing 10	0	0	0	0	0	0	0	0	0	0	0	0	0	0	0	0	0	0	0
ENSG00000004846	340273	ABCB5	ATP binding cassette subfamily B member 5	0	0	0	0	1.08338	0	0	0	0	0	0	0	0	-0.176	0.258	-0.123	-0.343	0.025	0.187
ENSG00000004848	170302	ARX	aristaless related homeobox	0	0	0	0	1.03105	0	0	0	0	0	0	0	0	-0.176	0.258	-0.123	-0.343	0.025	0.187
ENSG00000004864	10165	SLC25A13	solute carrier family 25 member 13	5.4806	6.25153	6.44193	4.70945	6.04849	5.91552	6.01461	3.08349	6.62263	6.44173	6.38229	6.45546	5.75583	0.026	0.463	0.434	0.334	0.177	-0.181
ENSG00000004866	93655	ST7-OT3	ST7 overlapping transcript 3	3.67379	4.93797	6.20758	3.85089	5.37065	4.89893	6.62407	5.51184	5.23129	5.0371	5.49815	5.19437	5.37982	0.02	0.123	0.3	0.383	0.541	0.137
ENSG00000004897	996	CDC27	cell division cycle 27	6.40792	7.18918	7.48481	4.46279	6.91195	6.57691	6.47235	5.82944	7.11418	6.47406	6.82446	7.10649	6.97834	-0.122	0.154	0.522	0.464	0.339	-0.129
ENSG00000004939	6521	SLC4A1	solute carrier family 4 member 1 (Diego blood group)	0	0	0	0	0.138664	0	0	0	0	0	0	0	0	-0.176	0.258	-0.123	-0.343	0.025	0.187
ENSG00000004948	799	CALCR	calcitonin receptor	0	0	0	0	0	0	0	0	0	0	0	0	0	0	0	0	0	0	0
ENSG00000004961	3052	HCCS	holocytochrome c synthase	4.45374	5.63416	5.80773	4.10412	6.06396	5.78795	5.21029	4.32419	5.36193	4.27352	5.72487	4.92584	5.34216	-0.398	0.08	0.179	0.115	0.274	-0.224
ENSG00000004975	1856	DVL2	dishevelled segment polarity protein 2	4.03466	3.84162	2.71129	1.99539	3.13579	4.28284	3.19707	3.49835	3.56982	5.74457	2.92822	3.51566	4.8439	0.418	-0.391	0.137	0.342	0.082	0.644
ENSG00000005001	64063	PRSS22	serine protease 22	0	0	0	0	0	0	0	0	0	0	0	0	0	0	0	0	0	0	0
ENSG00000005007	5976	UPF1	UPF1 RNA helicase and ATPase	5.78933	4.39071	5.29753	5.72453	4.61327	5.55265	4.81584	6.0289	5.11215	5.18506	5.07032	5.34608	6.04991	-0.082	-0.512	-0.016	0.084	-0.008	0.02
ENSG00000005020	8935	SKAP2	src kinase associated phosphoprotein 2	3.5884	4.73355	5.43095	1.74739	5.48102	5.21884	4.89214	5.17115	5.12704	4.7575	5.13001	4.92771	4.53369	-0.172	-0.107	0.286	0.38	0.404	0.279
ENSG00000005022	292	SLC25A5	solute carrier family 25 member 5	9.61149	9.74206	9.16392	8.91061	9.61013	9.58283	9.41061	9.4189	10.1571	9.31183	9.72092	10.0546	9.71265	-0.326	0.104	0.646	0.521	0.405	-0.081
ENSG00000005059	55013	MCUB	mitochondrial calcium uniporter dominant negative subunit beta	5.36667	6.54335	6.17614	5.42944	5.6927	6.51273	6.14278	7.15832	6.64248	6.26337	6.51714	5.85895	6.52428	0.044	-0.544	0.08	0.445	0.357	0.345
ENSG00000005073	3207	HOXA11	homeobox A11	0	0	0	0	0.725822	1.86021	1.5204	0	0.254898	0	1.71723	0	0	-0.28	-0.135	-0.053	-0.016	0.305	0.167
ENSG00000005075	5439	POLR2J	RNA polymerase II subunit J	5.02413	6.55924	6.98621	6.63011	6.34877	5.59507	6.36943	7.29151	5.72438	6.85874	6.33995	5.46551	4.96686	0.334	-0.028	-0.463	-0.232	-0.181	0.241
ENSG00000005100	56919	DHX33	DEAH-box helicase 33	5.94707	6.12543	6.1411	4.72956	5.99074	5.44806	6.60551	5.4662	5.75203	5.60916	6.36804	5.52877	6.56468	0.203	0.174	0.496	0.376	0.627	-0.075
ENSG00000005102	4222	MEOX1	mesenchyme homeobox 1	0	0	0	0	0	0	0	0	0	0	0	0	0	0	0	0	0	0	0
ENSG00000005108	221981	THSD7A	thrombospondin type 1 domain containing 7A	0	0	0	0	0	0	0	0	0	0	0	0	0	0	0	0	0	0	0
ENSG00000005156	3980	LIG3	DNA ligase 3	4.17049	3.62736	3.56629	3.72206	3.85374	3.11849	2.27178	5.02465	3.95603	3.66238	3.62963	2.4945	3.94835	0.122	-0.348	-0.288	-0.194	-0.111	0.112
ENSG00000005175	79657	RPAP3	RNA polymerase II associated protein 3	5.23237	5.58381	4.80233	4.61139	6.29021	4.94279	4.2597	4.65627	5.83089	5.20879	5.12952	5.20321	5.59198	-0.084	0.164	0.257	0.111	0.121	0.038
ENSG00000005187	6296	ACSM3	acyl-CoA synthetase medium chain family member 3	0	0.201732	0	0.168344	0	0	0	1.94307	1.05075	0	1.53761	0	1.03316	0.064	-0.408	0.243	0.413	0.552	0.128
ENSG00000005189	81691	REXO5	RNA exonuclease 5	2.67796	3.11557	1.89029	2.50259	2.74341	1.83154	0	0	2.24718	3.53689	3.33155	1.55026	4.0565	0.405	-0.066	0.221	0.233	0.11	-0.005
ENSG00000005194	57019	CIAPIN1	cytokine induced apoptosis inhibitor 1	5.22393	6.22027	5.82191	4.41164	6.68342	5.92109	6.00869	6.28262	5.76705	5.89144	6.16979	4.92949	6.40444	0.127	-0.257	0.063	0.177	0.445	0.428
ENSG00000005206	56928	SPPL2B	signal peptide peptidase like 2B	2.64925	0.897385	0	1.59253	2.41736	1.77348	2.03645	0.125468	1.54842	4.55618	2.16821	2.01369	1.58745	0.47	0.149	0.119	0.087	0.08	0.545
ENSG00000005238	80256	FAM214B	family with sequence similarity 214 member B	2.91069	3.55619	0.158437	2.04419	2.24091	2.50268	2.61096	1.8743	2.80621	2.16483	1.9678	3.13886	3.02133	-0.002	-0.009	0.283	0.172	0.084	0.106
ENSG00000005243	51226	COPZ2	COPI coat complex subunit zeta 2	0	0	0	0	0	0	0	0	0	0	0	0	0	0	0	0	0	0	0
ENSG00000005249	5577	PRKAR2B	protein kinase cAMP-dependent type II regulatory subunit beta	0	1.58028	0	2.83345	3.37147	2.31272	1.36436	0	0.559454	0.632888	3.16869	2.91494	1.63914	-0.16	-0.001	0.202	0.111	0.259	0.01
ENSG00000005302	10943	MSL3	MSL complex subunit 3	4.48062	3.91948	4.33255	2.11428	4.02155	4.96912	4.4697	3.31184	4.848	4.30023	3.25299	3.70718	4.88679	-0.192	0.006	0.172	0.165	0.102	0.13
ENSG00000005339	1387	CREBBP	CREB binding protein	6.24465	5.23847	4.01169	5.30109	5.45379	5.61524	5.38853	5.04836	5.63252	6.0042	5.48997	5.18083	5.73926	0.229	-0.08	0.068	0.003	0.077	0.413
ENSG00000005379	9256	TSPOAP1	TSPO associated protein 1	0	0	0	0	0	0	0	0	0	0	0	0	0	0	0	0	0	0	0
ENSG00000005381	4353	MPO	myeloperoxidase	0	0	0	0	0	0	0	0	0	0	0	0	0	0	0	0	0	0	0
ENSG00000005421	5444	PON1	paraoxonase 1	0	0	0	0	0	0	0	0	0	0	0	0	0	0	0	0	0	0	0
ENSG00000005436	6936	GCFC2	GC-rich sequence DNA-binding factor 2	6.19044	5.66046	5.35956	1.59956	5.44944	5.07184	4.82208	4.97971	6.1153	5.45059	5.46492	5.99472	5.27774	-0.079	0.063	0.48	0.398	0.292	0.07
ENSG00000005448	84058	WDR54	WD repeat domain 54	0.321389	2.64911	4.39543	2.99231	2.70485	2.18526	2.41231	5.82899	1.32538	3.15021	4.11022	3.16748	4.70054	0.279	-0.508	0.153	0.428	0.426	0.239
ENSG00000005469	54677	CROT	carnitine O-octanoyltransferase	4.40484	2.86002	1.73155	1.84052	3.87833	3.20023	2.33694	3.67463	4.43789	2.03042	4.41567	3.5373	3.78493	-0.329	-0.078	0.434	0.253	0.432	-0.051
ENSG00000005471	5244	ABCB4	ATP binding cassette subfamily B member 4	0	0	0	0	0	0	0	0	0	0	0	0	0	0	0	0	0	0	0
ENSG00000005483	55904	KMT2E	lysine methyltransferase 2E (inactive)	5.76241	5.4763	5.58118	2.76185	5.86279	4.8051	5.16745	4.76668	5.259	4.81509	5.64068	5.82499	4.77755	-0.149	0.228	0.47	0.275	0.314	-0.088
ENSG00000005486	57414	RHBDD2	rhomboid domain containing 2	6.75571	5.42863	6.69668	7.94663	5.88417	6.95017	5.68721	8.15442	6.01185	8.05335	7.05502	8.41017	6.99155	0.191	-0.432	0.093	0.284	0	0.285
ENSG00000005513	30812	SOX8	SRY-box transcription factor 8	0	0	0	0	0	0	0	0	0	0	0	0	0	0	0	0	0	0	0
ENSG00000005700	25998	IBTK	inhibitor of Bruton tyrosine kinase	5.25156	5.85092	5.34976	4.00245	6.56266	5.14117	4.39924	4.51658	5.83769	4.71659	5.32931	5.72087	5.30715	-0.327	0.24	0.352	0.148	0.146	-0.181
ENSG00000005801	7748	ZNF195	zinc finger protein 195	5.4855	5.27118	6.35365	3.40113	4.99915	4.66999	5.16223	4.16294	5.41067	4.9144	4.92515	5.34106	4.68566	-0.126	0.429	0.341	0.181	0.06	-0.355
ENSG00000005810	23077	MYCBP2	MYC binding protein 2	5.59681	5.42454	5.88777	2.05048	5.13254	4.94842	4.75742	3.31161	5.39309	4.84345	5.43741	4.86075	4.97576	-0.073	0.217	0.399	0.281	0.232	-0.17
ENSG00000005812	26224	FBXL3	F-box and leucine rich repeat protein 3	4.2949	4.91072	4.8104	3.42084	5.07462	4.51567	4.60059	3.82553	5.60679	3.70802	4.97408	5.73685	4.56987	-0.469	0.391	0.635	0.425	0.369	-0.373
ENSG00000005844	3683	ITGAL	integrin subunit alpha L	0	0	0	0	0	0	0	0	0	0	0	0	0	0	0	0	0	0	0
ENSG00000005882	5164	PDK2	pyruvate dehydrogenase kinase 2	2.76779	1.663	0	4.63374	2.30039	2.79495	0.391412	4.37912	2.07834	4.0778	0.818227	0.326947	1.10511	0.178	-0.349	-0.662	-0.483	-0.501	0.459
ENSG00000005884	3675	ITGA3	integrin subunit alpha 3	8.18185	7.35094	6.87748	7.99096	6.76817	7.43869	7.66288	12.4972	6.77865	8.19839	7.29839	6.9152	7.55537	0.178	-0.529	-0.326	-0.122	-0.062	0.406
ENSG00000005889	7543	ZFX	zinc finger protein X-linked	5.42379	5.80642	4.90393	4.64185	6.26507	5.25686	5.05627	4.37112	5.55297	5.24945	5.91489	5.63462	6.16981	0.023	0.144	0.557	0.372	0.463	-0.019
ENSG00000005893	3920	LAMP2	lysosomal associated membrane protein 2	6.74418	7.6179	7.79762	6.11335	7.88311	7.5406	7.36648	6.35134	7.8525	7.10062	6.95877	8.0617	7.17945	-0.36	0.354	0.382	0.271	0.121	-0.14
ENSG00000005961	3674	ITGA2B	integrin subunit alpha 2b	0	0	0	0	0	0	0	0	0	0	0	0	0	0	0	0	0	0	0
ENSG00000005981	51666	ASB4	ankyrin repeat and SOCS box containing 4	0	0	0	0	0	0	0	0	0	0	0	0	0	0	0	0	0	0	0
ENSG00000006007	51573	GDE1	glycerophosphodiester phosphodiesterase 1	6.00901	6.62844	6.74584	4.29013	6.35155	6.1438	7.46741	5.13682	6.58361	7.29776	7.21796	6.40953	6.47065	0.296	0.254	0.476	0.48	0.49	0.189
ENSG00000006015	55049	REX1BD	required for excision 1-B domain containing	2.52857	2.14631	4.94286	2.31901	3.36935	3.95482	4.36268	3.9563	3.03509	5.56778	2.75525	5.08795	4.26856	0.189	-0.109	0.266	0.437	0.215	0.448
ENSG00000006016	9244	CRLF1	cytokine receptor like factor 1	0	0	0.24721	0	0	0	1.76266	0	0.580138	0	0	0.792779	0	-0.134	0.551	0.303	0.145	0.254	-0.105
ENSG00000006025	114881	OSBPL7	oxysterol binding protein like 7	3.6292	0.151206	2.01925	0	0	0	0	0	1.61876	2.7011	1.63312	0.66331	1.52167	0.347	0.163	0.257	0.181	0.034	-0.103
ENSG00000006042	26022	TMEM98	transmembrane protein 98	1.8686	2.36359	2.2331	2.17377	3.29264	2.5405	2.91241	3.10061	1.80762	1.18841	5.08921	1.91177	3.37538	-0.017	-0.262	0.27	0.262	0.691	-0.009
ENSG00000006047	51087	YBX2	Y-box binding protein 2	0	0	0	1.65998	0	0	0	0	0	0	0	0	0	0.036	0.102	-0.389	-0.401	-0.386	-0.25
ENSG00000006059	3883	KRT33A	keratin 33A	0	0	0	0	0	0	0	0	0	0	0	0	0	0	0	0	0	0	0
ENSG00000006062	9020	MAP3K14	mitogen-activated protein kinase kinase kinase 14	3.26223	1.93321	0	1.11264	1.766	4.13901	0	0	1.77372	0.53603	3.05883	2.29685	4.03957	-0.283	-0.365	0.287	0.222	0.177	-0.114
ENSG00000006071	6833	ABCC8	ATP binding cassette subfamily C member 8	0	0	0	0	0	0	0	0	0	0	0.111013	0	1.23706	0.216	-0.316	0.462	0.502	0.533	0.048
ENSG00000006116	10368	CACNG3	calcium voltage-gated channel auxiliary subunit gamma 3	0	0	0	0	0	1.03754	0	0	0	0	0	0	0	-0.514	-0.545	-0.4	-0.204	-0.304	0.187
ENSG00000006118	54972	TMEM132A	transmembrane protein 132A	2.36035	3.26492	2.47074	0	3.11508	1.63217	1.59451	0.109534	2.08093	2.24964	1.44082	2.54483	1.24351	-0.036	0.414	0.208	0.021	-0.107	-0.122
ENSG00000006125	163	AP2B1	adaptor related protein complex 2 subunit beta 1	7.80745	8.0825	7.69393	6.19574	7.7845	8.01147	7.83559	7.22587	7.94122	7.28601	8.38531	8.08541	7.9781	-0.211	-0.007	0.581	0.496	0.503	-0.096
ENSG00000006128	6863	TAC1	tachykinin precursor 1	0	0	0	0	0	0	0	0	0	0	0	0	0	0	0	0	0	0	0
ENSG00000006194	10127	ZNF263	zinc finger protein 263	3.64529	4.20048	2.19709	2.61725	2.60723	4.3928	2.94833	3.10852	2.99059	3.24496	3.80992	3.56701	3.83914	-0.008	-0.579	0.178	0.31	0.115	0.167
ENSG00000006210	6376	CX3CL1	C-X3-C motif chemokine ligand 1	0	0	0	0	0	0	0	0	0	0	0	0	0	0	0	0	0	0	0
ENSG00000006282	64847	SPATA20	spermatogenesis associated 20	1.58181	3.19278	2.01027	1.45255	2.6391	4.71123	3.77865	0	2.36054	5.94151	4.663	2.65894	5.16861	0.416	-0.2	0.296	0.477	0.393	0.448
ENSG00000006283	8913	CACNA1G	calcium voltage-gated channel subunit alpha1 G	0	0	0	0	0	0	0	0	0	0	0	0	0	0	0	0	0	0	0
ENSG00000006327	51330	TNFRSF12A	TNF receptor superfamily member 12A	7.92331	8.27135	7.66252	8.69508	7.58775	8.64816	8.12384	8.2018	7.70927	8.64869	8.31857	7.71134	8.59342	0.441	-0.634	-0.285	0.053	-0.045	0.423
ENSG00000006377	1750	DLX6	distal-less homeobox 6	0	0.281754	0	0.236171	0	0	0	0	0	0	0.296206	0.815194	0	-0.067	0.088	0.517	0.433	0.138	-0.266
ENSG00000006432	4293	MAP3K9	mitogen-activated protein kinase kinase kinase 9	3.86073	4.32173	3.74257	2.33226	3.54331	3.76097	3.7932	1.56952	3.71274	2.72934	3.3526	2.87688	3.09325	-0.231	0.394	0.057	-0.139	-0.102	-0.41
ENSG00000006451	5898	RALA	RAS like proto-oncogene A	3.8954	5.41799	5.42573	3.33722	5.29949	5.24514	5.54814	3.53311	5.13699	4.78105	5.54171	5.46902	4.7887	-0.119	0.251	0.45	0.419	0.39	-0.057
ENSG00000006453	55971	BAIAP2L1	BAR/IMD domain containing adaptor protein 2 like 1	7.43371	7.35741	7.18433	5.39083	6.19154	6.47504	6.31455	5.6207	6.01238	6.84569	7.37238	6.53038	6.70673	0.28	0.004	0.311	0.257	0.128	-0.207
ENSG00000006459	80853	KDM7A	lysine demethylase 7A	1.9928	0.974281	2.06313	0.0623939	0	1.56237	1.35675	0.0480512	1.72072	1.3544	1.40184	1.76825	0.279226	-0.174	0.282	0.244	0.181	-0.094	-0.334
ENSG00000006468	2115	ETV1	ETS variant transcription factor 1	3.93593	5.07297	3.34253	2.70771	5.1651	4.17144	2.33812	4.89463	4.23011	2.66778	4.68354	4.22153	4.48831	-0.31	-0.337	0.202	0.167	0.223	-0.039
ENSG00000006530	55750	AGK	acylglycerol kinase	5.0208	6.00873	6.14015	3.34429	4.33864	5.18397	6.11367	6.28871	5.86178	5.05082	6.10728	5.66955	5.52391	0.005	-0.116	0.416	0.532	0.453	-0.038
ENSG00000006534	221	ALDH3B1	aldehyde dehydrogenase 3 family member B1	3.61946	2.51834	1.01766	3.4903	4.5872	2.43826	3.2016	4.94139	3.27325	5.43991	4.18776	4.00174	4.13527	0.472	-0.185	0.211	0.255	0.38	0.715
ENSG00000006555	55001	TTC22	tetratricopeptide repeat domain 22	2.64907	2.448	1.67938	0.794983	4.67375	4.84635	2.79281	2.60154	3.00491	0	3.337	0	2.62745	-0.516	-0.181	-0.234	-0.303	0.114	0.021
ENSG00000006576	57157	PHTF2	putative homeodomain transcription factor 2	4.51277	5.09876	3.65519	4.0263	4.9098	4.88266	3.99587	4.00924	5.26518	3.14332	4.81633	6.6054	5.06901	-0.51	0.058	0.592	0.399	0.261	-0.316
ENSG00000006606	10344	CCL26	C-C motif chemokine ligand 26	0	0	0	0	0	0	0	0	0	4.09881	0	0	0	0.715	-0.082	-0.091	0.154	-0.083	0.693
ENSG00000006607	9855	FARP2	FERM, ARH/RhoGEF and pleckstrin domain protein 2	6.11355	5.8504	5.65927	5.4979	5.63156	6.24868	5.62496	4.36618	5.91597	6.06899	6.50436	5.27792	5.95151	0.119	0.081	0.143	0.116	0.114	-0.094
ENSG00000006611	10083	USH1C	USH1 protein network component harmonin	0	0	0	0	0	0	0	0	0	0	0	0	0	0	0	0	0	0	0
ENSG00000006625	79017	GGCT	gamma-glutamylcyclotransferase	7.51122	7.25014	7.73385	7.05968	6.5605	5.87782	6.28977	7.94379	7.25379	6.51636	6.78437	7.20532	7.61752	0.068	-0.011	0.223	0.165	0.033	-0.422
ENSG00000006634	10926	DBF4	DBF4 zinc finger	4.03107	5.22889	5.625	7.88232	5.25274	4.86057	4.6681	3.80117	6.32207	3.94331	4.35673	5.13097	4.51042	-0.321	0.422	-0.229	-0.322	-0.377	-0.538
ENSG00000006638	6915	TBXA2R	thromboxane A2 receptor	0	0	3.14309	0	0	0	0	0	0	0	0	0	0	-0.104	0.172	-0.086	-0.066	-0.178	-0.449
ENSG00000006652	3475	IFRD1	interferon related developmental regulator 1	3.875	4.93302	4.58337	2.95522	5.70304	4.00343	4.01345	4.35137	4.59151	1.83999	4.01336	4.38082	4.84958	-0.545	0.119	0.238	0.016	0.235	-0.38
ENSG00000006659	56891	LGALS14	galectin 14	0	0	0	0	0	0	0	0	0	0	0	0	0	0	0	0	0	0	0
ENSG00000006695	1352	COX10	cytochrome c oxidase assembly factor heme A:farnesyltransferase COX10	3.77474	4.74258	3.89465	3.34038	4.11814	5.3145	3.85147	1.62138	4.64859	3.9575	4.83788	4.46036	4.49419	-0.191	0.096	0.323	0.285	0.143	-0.182
ENSG00000006704	9569	GTF2IRD1	GTF2I repeat domain containing 1	4.33169	2.4784	2.95147	2.60833	3.2898	4.23925	1.67472	4.5727	3.96229	3.48436	3.46238	3.45818	3.76223	-0.271	-0.535	0.014	0.109	-0.007	0.22
ENSG00000006712	54623	PAF1	PAF1 homolog, Paf1/RNA polymerase II complex component	6.24487	4.90024	6.03395	5.67199	6.24893	6.23225	5.23215	6.21748	5.4216	5.94578	6.14245	4.58986	5.43988	-0.045	-0.32	-0.506	-0.433	-0.139	0.251
ENSG00000006715	27072	VPS41	VPS41 subunit of HOPS complex	3.41421	3.60831	3.83566	2.44439	4.11012	4.2551	3.76801	1.37623	4.05552	2.53696	4.16202	3.9428	3.1645	-0.457	0.383	0.329	0.116	0.171	-0.385
ENSG00000006740	9912	ARHGAP44	Rho GTPase activating protein 44	0	1.1599	0	0	0	0	0	0	1.13877	0	1.47447	0	1.08262	0.153	-0.05	0.469	0.523	0.526	-0.207
ENSG00000006744	60528	ELAC2	elaC ribonuclease Z 2	6.0086	5.70909	5.96299	4.8448	5.65851	5.79224	5.88467	5.12676	5.80261	5.65469	6.0636	5.60392	6.53144	0.065	0.016	0.558	0.472	0.527	-0.112
ENSG00000006747	85477	SCIN	scinderin	0	0	0	0	1.16087	0	0	0	0	0	0	0	0	-0.176	0.258	-0.123	-0.343	0.025	0.187
ENSG00000006756	414	ARSD	arylsulfatase D	0	1.2897	0	1.79178	2.44888	1.61844	4.49913	2.53819	1.69385	2.55993	2.7659	1.1291	1.88227	0.293	0.012	0.041	0.14	0.497	0.579
ENSG00000006757	8228	PNPLA4	patatin like phospholipase domain containing 4	3.56188	4.8283	5.09911	3.60652	3.81287	5.46745	5.24954	3.58361	3.82302	4.62636	4.37693	2.53617	4.64815	0.142	-0.219	-0.318	-0.092	-0.016	0.148
ENSG00000006788	8735	MYH13	myosin heavy chain 13	0	0	0	0	0	0	0	0	0	0	0	0	0	0	0	0	0	0	0
ENSG00000006831	79602	ADIPOR2	adiponectin receptor 2	6.52141	6.3357	5.41831	5.05436	5.95706	6.1968	5.92217	4.70094	5.65996	5.20663	6.26548	5.65318	5.828	-0.198	0.13	0.206	-0.025	0.1	-0.289
ENSG00000006837	51265	CDKL3	cyclin dependent kinase like 3	0	0	0	0.464082	0	0	0	0	1.50993	0	0	0	0	-0.309	0.416	0.023	-0.018	-0.079	-0.262
ENSG00000007001	151531	UPP2	uridine phosphorylase 2	0	0	0	0	0	0	0	0	0	0	0	0	0	0	0	0	0	0	0
ENSG00000007038	10942	PRSS21	serine protease 21	5.29543	4.49605	0	5.14805	2.96047	5.83961	3.04799	4.14986	5.06529	6.72634	1.53562	6.34517	6.03227	0.1	-0.272	0.042	0.129	-0.192	0.397
ENSG00000007047	57787	MARK4	microtubule affinity regulating kinase 4	4.48825	1.2815	1.81053	2.68443	2.53635	3.88066	2.49344	0.16423	2.90128	4.58864	3.34675	2.0961	3.63264	0.199	0.025	0.088	0.045	0.031	0.192
ENSG00000007062	8842	PROM1	prominin 1	0	0	0	0	0	0	0	0	0	0	0	0	0	0	0	0	0	0	0
ENSG00000007080	115098	CCDC124	coiled-coil domain containing 124	4.54164	3.82661	2.06171	4.40588	4.41865	6.15848	5.04495	6.54335	4.51477	4.7231	3.57895	5.85329	6.26695	-0.145	-0.528	0.092	0.202	0.173	0.521
ENSG00000007129	90273	CEACAM21	CEA cell adhesion molecule 21	0	0	0	0	0	0	0	0	0	0	0	0	0	0	0	0	0	0	0
ENSG00000007168	5048	PAFAH1B1	platelet activating factor acetylhydrolase 1b regulatory subunit 1	5.90261	6.59589	6.06585	7.45793	6.01762	6.21262	6.1242	6.03958	6.54007	5.8327	6.37271	6.37599	5.90645	-0.173	0.188	-0.216	-0.228	-0.308	-0.445
ENSG00000007171	4843	NOS2	nitric oxide synthase 2	0	0	0	0	0	0	0	0	0	0	0	0	0	0	0	0	0	0	0
ENSG00000007174	1770	DNAH9	dynein axonemal heavy chain 9	0	0	0	0	0	0	0	0	0	0	0	0	0	0	0	0	0	0	0
ENSG00000007202	9703	KIAA0100	KIAA0100	7.0035	6.49974	6.48592	6.57569	6.36291	7.12022	6.83536	6.09251	6.24616	6.32821	7.61021	6.35924	6.95299	-0.001	-0.224	0.19	0.151	0.358	-0.168
ENSG00000007216	9058	SLC13A2	solute carrier family 13 member 2	0	0	0	0	0	0	0	0	0	0	0	0	0	0	0	0	0	0	0
ENSG00000007237	8522	GAS7	growth arrest specific 7	0	0	0	0	0	0	0	0	0.351692	0	0.091353	0	0	-0.276	0.358	0.233	0.205	0.189	-0.203
ENSG00000007255	79090	TRAPPC6A	trafficking protein particle complex 6A	0	0	0	6.99149	3.60696	0.657091	0	3.20035	1.07169	0	3.51563	2.09113	0	-0.118	0	-0.199	-0.239	-0.043	-0.076
ENSG00000007264	4145	MATK	megakaryocyte-associated tyrosine kinase	0	0	0	0	0	0	0	0	0	0	0	0	0	0	0	0	0	0	0
ENSG00000007306	1087	CEACAM7	CEA cell adhesion molecule 7	0	0	0	0	0	0	0	0	0	0	0	0	0	0	0	0	0	0	0
ENSG00000007312	974	CD79B	CD79b molecule	0	0	0	0	0	0	0	0	0	0	0	0	0	0	0	0	0	0	0
ENSG00000007314	6329	SCN4A	sodium voltage-gated channel alpha subunit 4	0	0	0	0	0	0	0	0	0	0	0	0	0	0	0	0	0	0	0
ENSG00000007341	54879	ST7L	suppression of tumorigenicity 7 like	2.71874	2.45927	3.63987	1.44336	3.10805	2.85924	2.36282	0.353212	3.70573	2.92674	4.45117	3.27735	2.61776	-0.086	0.357	0.512	0.396	0.348	-0.26
ENSG00000007350	8277	TKTL1	transketolase like 1	0	0	0	0	0	0	0	0	0	0	0	0	0	0	0	0	0	0	0
ENSG00000007372	5080	PAX6	paired box 6	0	0.966638	0	0	0.0957396	0	0	0	0	0	0	0	0.912808	0.27	-0.231	0.197	0.249	0.143	-0.075
ENSG00000007376	113000	RPUSD1	RNA pseudouridine synthase domain containing 1	5.77198	4.19075	5.29715	6.61179	4.25329	4.16936	4.3482	3.57392	4.9052	4.46035	4.40511	3.8855	4.1299	-0.01	0.421	-0.353	-0.525	-0.501	-0.543
ENSG00000007384	64285	RHBDF1	rhomboid 5 homolog 1	1.66056	0.413765	0.291475	0	3.86208	1.66585	1.88268	0.274894	0.800052	3.76329	1.71438	1.01688	3.57519	0.369	-0.044	0.232	0.203	0.396	0.615
ENSG00000007392	55692	LUC7L	LUC7 like	4.70771	5.12723	4.09011	2.57068	4.7813	5.11959	3.0092	4.55381	5.2397	5.06985	3.75174	4.7663	4.80463	-0.12	-0.277	0.138	0.23	-0.065	0.283
ENSG00000007402	9254	CACNA2D2	calcium voltage-gated channel auxiliary subunit alpha2delta 2	0	0	0	0	0	0	0	0	0.313799	0	0	0	0	-0.326	0.393	0.143	0.105	0.038	-0.191
ENSG00000007516	8938	BAIAP3	BAI1 associated protein 3	0	0	0	0	0.397377	0	0	0	0	0	0	0	0	-0.176	0.258	-0.123	-0.343	0.025	0.187
ENSG00000007520	115939	TSR3	TSR3 ribosome maturation factor	6.97572	6.14076	5.43648	4.07251	4.25612	6.62225	3.70884	8.40199	4.67919	6.90736	7.84264	4.77596	5.3653	0.242	-0.695	-0.1	0.159	0.061	0.325
ENSG00000007541	9091	PIGQ	phosphatidylinositol glycan anchor biosynthesis class Q	2.23754	3.70789	0	2.59551	3.14089	2.37053	5.54395	0.273728	1.30768	2.49334	2.93321	3.17067	3.35353	0.229	0.24	0.257	0.104	0.296	0.137
ENSG00000007545	57585	CRAMP1	cramped chromatin regulator homolog 1	2.72194	1.85653	1.80717	0	0.659213	1.99555	1.91037	3.23946	1.31249	2.78741	1.35274	0.292974	1.50944	0.3	-0.41	-0.278	-0.069	-0.095	0.425
ENSG00000007866	7005	TEAD3	TEA domain transcription factor 3	3.11873	3.11481	2.97256	2.00802	0.587884	2.61766	2.67613	2.2913	1.81867	3.50716	2.43318	3.29274	2.96412	0.416	-0.243	0.251	0.413	-0.039	0.002
ENSG00000007908	6401	SELE	selectin E	0	0	0	0	0	0	0	0	0	0	0	0	0	0	0	0	0	0	0
ENSG00000007923	55735	DNAJC11	DnaJ heat shock protein family (Hsp40) member C11	4.79761	5.13823	5.80555	5.12566	5.26548	5.89114	4.69678	5.14292	5.14672	4.99236	5.27004	4.97226	5.06357	-0.456	-0.392	-0.344	-0.13	-0.249	-0.133
ENSG00000007933	2328	FMO3	flavin containing dimethylaniline monoxygenase 3	0	0	0	0	0	0	0	0	0	0	0	0	0	0	0	0	0	0	0
ENSG00000007944	29116	MYLIP	myosin regulatory light chain interacting protein	0.275323	0	0	0	0	0	0	0	0	3.12837	0	0	0	0.713	-0.069	-0.098	0.123	-0.109	0.671
ENSG00000007952	27035	NOX1	NADPH oxidase 1	0	2.30149	0	0	0	0	1.64143	0.902398	0.908316	0.267667	0	0.758696	2.23843	0.228	-0.051	0.329	0.375	0.306	0.019
ENSG00000007968	1870	E2F2	E2F transcription factor 2	4.7331	2.98043	2.01171	3.91942	2.9711	3.58544	1.29031	0	3.11927	2.66975	2.84209	3.54886	2.76908	-0.184	0.204	0.05	-0.168	-0.329	-0.364
ENSG00000008018	5689	PSMB1	proteasome 20S subunit beta 1	7.97234	8.10035	7.84256	6.96402	8.26183	8.17317	7.96319	7.01236	7.96762	7.28061	8.11916	7.66007	8.278	-0.294	0.122	0.341	0.157	0.334	-0.221
ENSG00000008056	6853	SYN1	synapsin I	0	0	0	0	1.89884	0	0	0	0	0	0	0.179656	1.32218	-0.05	0.05	0.198	0.021	0.319	0.182
ENSG00000008083	3720	JARID2	jumonji and AT-rich interaction domain containing 2	5.69691	5.51494	4.90049	4.05879	4.29913	3.41731	5.20046	4.65062	3.35725	5.23077	5.25309	3.71843	4.36531	0.663	0.083	-0.042	-0.093	0.044	0.025
ENSG00000008086	6792	CDKL5	cyclin dependent kinase like 5	1.93149	2.30017	0.458536	0.408138	2.10853	2.34369	0.92467	1.18766	1.67538	2.10128	2.89768	2.01326	2.61692	0.126	-0.369	0.441	0.483	0.445	0.319
ENSG00000008118	57172	CAMK1G	calcium/calmodulin dependent protein kinase IG	0	0	2.2384	0	0	0	0.496184	0	0	1.25197	1.9315	0	2.14115	0.446	-0.124	0.397	0.532	0.533	-0.031
ENSG00000008128	728642	CDK11A	cyclin dependent kinase 11A	0	0	0	0	0	0	1.27171	0	0.738721	0	0	0	0	-0.104	0.545	0.1	-0.015	0.219	-0.035
ENSG00000008130	65220	NADK	NAD kinase	2.86325	5.32336	4.91881	1.88453	5.99659	4.9661	5.35461	5.38356	3.17202	4.09502	4.66068	3.31935	3.31372	-0.04	-0.164	-0.187	-0.09	0.147	0.345
ENSG00000008196	7021	TFAP2B	transcription factor AP-2 beta	0	0	0	0	0	0	0	0	0	0	0	0	0	0	0	0	0	0	0
ENSG00000008197	83741	TFAP2D	transcription factor AP-2 delta	0	0	0	0	0	0	0	0	0	0	0	0	0	0	0	0	0	0	0
ENSG00000008226	9940	DLEC1	DLEC1 cilia and flagella associated protein	0	0	0	0	0	0	0	0	0	0	0	0	0	0	0	0	0	0	0
ENSG00000008256	9265	CYTH3	cytohesin 3	3.97605	2.57538	3.74502	2.56287	4.27937	4.17799	3.77866	4.72003	4.02232	3.78753	3.77576	3.3804	4.58189	-0.173	-0.335	0.142	0.185	0.421	0.421
ENSG00000008277	53616	ADAM22	ADAM metallopeptidase domain 22	1.43327	0.758791	2.12865	0	0	1.28858	0.756342	0.182145	0	0	0.882731	0.189809	1.56665	-0.124	-0.199	0.063	0.045	0.027	-0.428
ENSG00000008282	6856	SYPL1	synaptophysin like 1	7.26731	7.70834	7.90421	5.29621	8.43789	7.31716	7.76703	6.32681	9.0354	6.90549	7.69546	9.42039	7.95106	-0.338	0.395	0.693	0.491	0.412	-0.196
ENSG00000008283	1534	CYB561	cytochrome b561	4.26214	4.77601	5.05477	5.97978	5.61433	4.91506	4.16351	4.05335	5.71204	5.1619	5.29405	4.86609	5.74398	0.009	0.152	0.128	0.134	0.108	-0.126
ENSG00000008294	9043	SPAG9	sperm associated antigen 9	5.08933	4.9103	4.86281	2.77505	5.02505	5.04426	4.52149	4.96937	5.10878	4.79037	5.61987	4.7302	4.74994	-0.09	-0.164	0.359	0.372	0.418	0.167
ENSG00000008300	1951	CELSR3	cadherin EGF LAG seven-pass G-type receptor 3	2.01744	0.543174	0.0786494	0.0486201	1.97398	0.891062	0.0632794	2.58262	0.737875	2.09668	1.86204	1.44351	0.733287	0.191	-0.332	0.087	0.114	0.184	0.55
ENSG00000008311	10157	AASS	aminoadipate-semialdehyde synthase	3.36093	3.287	3.72518	3.9846	3.98664	4.13086	3.53757	2.28841	4.49427	4.0693	3.64753	4.66435	3.83999	-0.23	0.379	0.351	0.257	0.031	-0.123
ENSG00000008323	55200	PLEKHG6	pleckstrin homology and RhoGEF domain containing G6	0	1.8935	0	0	0	0	0	2.44395	1.36075	0.582234	0	1.70046	0.966923	0.038	-0.267	0.224	0.375	0.08	0.141
ENSG00000008324	51188	SS18L2	SS18 like 2	5.43006	6.4802	4.98691	2.86044	4.95872	6.06803	3.78665	5.27762	6.34846	3.83747	5.17423	6.84642	4.67718	-0.514	-0.114	0.327	0.285	0.016	-0.229
ENSG00000008382	84954	MPND	MPN domain containing	0	2.71194	2.47871	0	0	3.47112	3.9363	2.93118	0.35084	4.16682	0.407028	0	2.6377	0.362	-0.425	-0.264	0.09	-0.018	0.541
ENSG00000008394	4257	MGST1	microsomal glutathione S-transferase 1	9.29203	9.79801	8.47202	7.17383	10.5671	9.23673	8.79738	8.55464	9.72554	8.91666	9.38133	10.3346	9.41865	-0.224	0.136	0.517	0.339	0.334	0.092
ENSG00000008405	1407	CRY1	cryptochrome circadian regulator 1	3.21417	3.94357	5.03943	5.77794	3.68616	4.57119	3.99649	8.6764	3.40618	3.20206	4.7922	4.30113	4.20394	-0.11	-0.512	-0.276	-0.068	-0.008	0.068
ENSG00000008438	8993	PGLYRP1	peptidoglycan recognition protein 1	0	0	0	0	0	0	0	0	0	0	0	0	0	0	0	0	0	0	0
ENSG00000008441	4784	NFIX	nuclear factor I X	6.13437	5.06984	7.15654	5.71621	5.90045	6.12386	5.73984	6.23826	5.13766	6.2405	5.24189	5.32008	5.54816	-0.003	-0.139	-0.466	-0.379	-0.376	0.082
ENSG00000008513	6482	ST3GAL1	ST3 beta-galactoside alpha-2,3-sialyltransferase 1	4.44105	3.90111	4.1784	0.668616	2.39111	1.76774	1.51145	2.86383	2.81998	2.89779	3.15901	2.59339	3.41749	0.184	-0.026	0.288	0.229	0.075	-0.246
ENSG00000008516	64386	MMP25	matrix metallopeptidase 25	0	0	0	0	0	0	0	0	0.321449	0	0	0.317532	0	-0.397	0.381	0.529	0.414	0.129	-0.236
ENSG00000008517	9235	IL32	interleukin 32	0	3.83928	3.63217	1.47531	0	0	4.40502	2.06467	2.61787	2.1243	2.66068	3.43571	0.441942	0.212	0.374	0.273	0.329	0.169	-0.223
ENSG00000008710	5310	PKD1	polycystin 1, transient receptor potential channel interacting	2.20718	0.826382	1.03026	2.33026	0.858951	0.69965	1.2874	1.67757	1.232	3.06457	1.17812	0.775448	1.74234	0.687	-0.045	-0.195	-0.095	-0.151	0.371
ENSG00000008735	23542	MAPK8IP2	mitogen-activated protein kinase 8 interacting protein 2	0	0	0	0	0	0	0	0	0	0	0	0	0	0	0	0	0	0	0
ENSG00000008838	9862	MED24	mediator complex subunit 24	6.69713	6.80358	5.11688	6.67803	7.46983	5.43285	6.86861	5.08942	6.31788	5.25992	6.43831	5.77579	7.25935	0.029	0.393	0.205	-0.124	0.255	-0.223
ENSG00000008853	23221	RHOBTB2	Rho related BTB domain containing 2	6.36317	4.88425	5.70724	5.40677	4.67762	4.41697	4.17104	3.00506	4.41004	3.88839	4.55715	3.9567	3.861	-0.16	0.434	-0.262	-0.542	-0.503	-0.692
ENSG00000008869	54497	HEATR5B	HEAT repeat containing 5B	3.32553	4.21405	3.71976	2.11219	4.15427	3.14877	3.19407	3.39296	4.31818	3.49873	4.16048	4.34514	3.95906	-0.053	0.149	0.675	0.596	0.506	-0.046
ENSG00000008952	7095	SEC62	SEC62 homolog, preprotein translocation factor	4.23361	5.39769	5.12355	2.56779	5.71791	5.23095	4.64835	4.40761	5.72595	4.87851	5.13169	5.54723	5.38967	-0.193	0.027	0.501	0.494	0.414	0.122
ENSG00000008988	6224	RPS20	ribosomal protein S20	8.50208	9.20296	8.80327	7.05728	9.2564	8.26428	8.49911	7.53011	9.72369	7.99817	8.20126	8.88714	8.40646	-0.333	0.5	0.371	0.155	0.116	-0.281
ENSG00000009307	7812	CSDE1	cold shock domain containing E1	8.46198	8.97369	8.44544	6.72812	8.97221	8.66861	8.34203	7.5636	8.96178	7.99003	9.25959	8.95661	8.79327	-0.219	0.121	0.592	0.462	0.472	-0.129
ENSG00000009335	9690	UBE3C	ubiquitin protein ligase E3C	6.75984	6.58825	6.90859	5.74167	6.85296	6.88006	6.65762	5.50968	7.17927	5.97541	7.21159	7.34037	6.78947	-0.433	0.336	0.623	0.393	0.374	-0.43
ENSG00000009413	5980	REV3L	REV3 like, DNA directed polymerase zeta catalytic subunit	4.79198	5.71634	4.68963	2.08805	5.345	4.24162	4.46106	3.47382	5.2743	3.92609	4.51044	4.31859	4.62129	-0.15	0.274	0.327	0.162	0.202	-0.153
ENSG00000009694	10178	TENM1	teneurin transmembrane protein 1	0.0643386	0.0545663	1.54731	0.0451482	0.0549199	0	0.169614	0.0347222	1.023	0.163475	0	0.0947436	0	-0.226	0.432	0.008	-0.003	-0.145	-0.463
ENSG00000009709	5081	PAX7	paired box 7	0	0	0	0	0	0	0	0	0	0	0	0	0	0	0	0	0	0	0
ENSG00000009724	10747	MASP2	mannan binding lectin serine peptidase 2	0	2.15817	0	0	2.70866	0.816911	0	0.174725	2.15542	2.91702	2.94001	0	2.08651	0.401	-0.065	0.218	0.335	0.397	0.417
ENSG00000009765	389434	IYD	iodotyrosine deiodinase	0	0	0	0	0	0	0	0	0	0	0	0	0	0	0	0	0	0	0
ENSG00000009780	199870	FAM76A	family with sequence similarity 76 member A	2.57155	0.876442	2.48571	0.851355	2.03033	2.04428	2.61114	0	1.99426	0.366334	1.61399	2.90698	1.41427	-0.55	0.525	0.377	0.023	0.095	-0.526
ENSG00000009790	80342	TRAF3IP3	TRAF3 interacting protein 3	0	3.94923	0.935779	0	0.93273	0	0	0	0	0	0	0.339122	0	0.099	0.071	-0.134	-0.136	-0.291	-0.239
ENSG00000009830	29954	POMT2	protein O-mannosyltransferase 2	3.68576	4.23749	3.73095	2.68765	3.92336	2.62785	2.23339	3.74423	2.5724	3.85919	3.52453	3.66658	4.50708	0.427	-0.293	0.299	0.323	0.188	0.113
ENSG00000009844	51534	VTA1	vesicle trafficking 1	4.73773	5.06712	5.39184	3.30202	5.5274	4.62775	4.91353	7.04396	5.85761	5.62048	4.9868	5.68083	5.28663	0.02	-0.176	0.27	0.385	0.329	0.387
ENSG00000009950	51085	MLXIPL	MLX interacting protein like	0	0	0	0	0	0	0	0	0	0	0	0	0	0	0	0	0	0	0
ENSG00000009954	9031	BAZ1B	bromodomain adjacent to zinc finger domain 1B	7.66285	7.63164	7.85032	5.4366	7.09793	7.46727	6.45325	6.25047	7.07245	6.7062	7.5736	6.76405	7.22899	-0.154	-0.053	0.228	0.169	0.101	-0.268
ENSG00000010017	10048	RANBP9	RAN binding protein 9	6.67827	6.9193	5.50919	5.36282	5.98511	5.90872	6.08357	4.47795	6.22771	5.33687	6.02457	6.08823	6.61698	-0.084	0.291	0.391	0.134	0.119	-0.402
ENSG00000010030	51513	ETV7	ETS variant transcription factor 7	0	0	0	0	0	0	0	0	0.321611	0	0	0	0	-0.326	0.393	0.143	0.105	0.038	-0.191
ENSG00000010072	83932	SPRTN	SprT-like N-terminal domain	5.33323	6.05791	5.46894	3.0848	5.45038	4.83455	4.66685	5.79513	5.57687	4.74337	5.77362	5.79007	5.73969	-0.077	-0.136	0.532	0.506	0.438	-0.038
ENSG00000010165	51603	EEF1AKNMT	eEF1A lysine and N-terminal methyltransferase	6.15998	5.48899	5.1713	3.44013	4.90042	5.53932	4.89149	4.50516	5.26025	4.33738	5.6644	5.21575	5.14439	-0.305	-0.017	0.351	0.19	0.183	-0.299
ENSG00000010219	8798	DYRK4	dual specificity tyrosine phosphorylation regulated kinase 4	5.43376	4.7933	4.06732	2.70281	3.79088	2.82845	3.85149	3.4695	3.49846	5.10452	4.3174	3.77634	5.11206	0.625	0.048	0.38	0.302	0.237	0.085
ENSG00000010244	7756	ZNF207	zinc finger protein 207	6.22336	6.4393	6.1338	4.54423	6.22685	6.29599	7.13798	5.95046	6.26286	6.13745	5.99106	6.2656	6.4084	-0.032	0.119	0.356	0.291	0.367	0.18
ENSG00000010256	7384	UQCRC1	ubiquinol-cytochrome c reductase core protein 1	7.7451	6.03531	7.3811	6.81353	6.30128	6.18636	5.43964	6.81819	6.19315	6.83266	7.02048	5.89787	5.86677	0.137	-0.059	-0.29	-0.311	-0.325	-0.209
ENSG00000010270	83930	STARD3NL	STARD3 N-terminal like	5.06648	5.32336	5.92773	3.42756	5.62453	5.04599	4.9851	3.12707	5.26283	4.19845	3.62714	5.85517	4.53746	-0.417	0.483	0.221	-0.023	-0.165	-0.372
ENSG00000010278	928	CD9	CD9 molecule	5.57045	5.82897	6.4998	5.59185	7.53462	6.49515	6.6568	7.19106	6.98155	5.60273	6.67479	6.99073	7.97347	-0.313	-0.127	0.492	0.449	0.667	0.111
ENSG00000010282	57467	HHATL	hedgehog acyltransferase like	0	0	0	0	0	0	0	0	0	0	0	0	0	0	0	0	0	0	0
ENSG00000010292	9918	NCAPD2	non-SMC condensin I complex subunit D2	7.66664	7.16399	7.0252	5.95274	6.49594	7.31475	6.63187	5.75278	6.46035	7.11602	7.25207	6.33773	6.51943	0.111	-0.019	-0.02	-0.052	-0.13	-0.095
ENSG00000010295	25900	IFFO1	intermediate filament family orphan 1	0	0	0	0	2.07929	1.7639	0	0.13916	2.23835	0.998223	1.60028	0	1.82944	-0.187	-0.13	0.175	0.233	0.394	0.303
ENSG00000010310	2696	GIPR	gastric inhibitory polypeptide receptor	0	0	0	0	0	0	0	0	0	0	0	0	0	0	0	0	0	0	0
ENSG00000010318	51533	PHF7	PHD finger protein 7	3.74636	2.31206	0	1.10725	3.00808	2.78384	0	3.01373	1.29722	4.92066	2.37601	3.88377	0	0.174	-0.229	-0.068	-0.018	-0.22	0.502
ENSG00000010319	56920	SEMA3G	semaphorin 3G	0	0	0	0	0	0	0	0	0.625913	0	0	0	0.138867	-0.281	0.324	0.237	0.207	0.144	-0.178
ENSG00000010322	11188	NISCH	nischarin	3.67333	1.01555	2.35952	1.78706	3.03545	2.7689	2.83033	4.80128	1.80198	4.06245	4.24501	1.8547	2.67045	0.314	-0.398	-0.053	0.065	0.319	0.573
ENSG00000010327	23166	STAB1	stabilin 1	0	0	0	0	0	0	0	0	0	0	0	0	0	0	0	0	0	0	0
ENSG00000010361	80199	FUZ	fuzzy planar cell polarity protein	0	0	0	3.14223	0	0	0	3.02219	0.613124	2.23069	1.52656	0.334785	0	0.382	-0.278	-0.296	-0.054	-0.081	0.34
ENSG00000010379	6540	SLC6A13	solute carrier family 6 member 13	0	0	0	0	0	0	0	0	0	0	0	0	0	0	0	0	0	0	0
ENSG00000010404	3423	IDS	iduronate 2-sulfatase	5.33735	5.54996	3.64084	3.00826	4.99645	5.15468	5.18833	3.25894	4.5985	5.27393	5.44374	5.10514	4.71906	0.144	0.09	0.374	0.276	0.265	0.2
ENSG00000010438	5646	PRSS3	serine protease 3	0	0	0	0	0	0	0	0	0	0	0	0	0	0	0	0	0	0	0
ENSG00000010539	7752	ZNF200	zinc finger protein 200	2.18528	2.15716	0	1.09861	2.23739	1.32723	1.16632	1.76784	1.83745	2.16046	2.36298	1.6934	2.84893	0.346	-0.231	0.395	0.362	0.452	0.395
ENSG00000010610	920	CD4	CD4 molecule	0	0	0	0	0	0	0	0	0	0	0	0	0	0	0	0	0	0	0
ENSG00000010626	10233	LRRC23	leucine rich repeat containing 23	0	0	2.61905	0	0	1.43912	0.991223	0	2.96545	0	3.65669	0	0	-0.256	0.159	0.198	0.25	0.326	-0.334
ENSG00000010671	695	BTK	Bruton tyrosine kinase	0	0	0	0	0	0	0	0	0	0	0	0	0	0	0	0	0	0	0
ENSG00000010704	3077	HFE	homeostatic iron regulator	0	2.1323	0.251073	0	3.20671	2.58683	0.857047	1.80531	2.2557	5.14289	3.41087	1.49611	1.6136	0.389	-0.266	0.093	0.345	0.291	0.763
ENSG00000010803	22955	SCMH1	Scm polycomb group protein homolog 1	5.70891	5.54252	5.94905	3.4417	5.79805	6.58965	4.9318	5.41208	6.66345	6.11407	5.42209	5.14413	6.10697	-0.179	-0.203	0.138	0.251	0.128	0.243
ENSG00000010810	2534	FYN	FYN proto-oncogene, Src family tyrosine kinase	0	0	0	0	2.67286	0	2.31892	0	0	4.26225	2.56586	3.32827	1.89869	0.511	0.13	0.529	0.526	0.547	0.554
ENSG00000010818	3097	HIVEP2	HIVEP zinc finger 2	4.97874	4.58692	6.01873	6.72488	4.92917	4.39537	5.18702	2.52553	4.5466	4.57086	4.92432	5.05809	4.88118	0.013	0.537	0.016	-0.188	-0.188	-0.566
ENSG00000010932	2326	FMO1	flavin containing dimethylaniline monoxygenase 1	0.644763	0.843005	1.0497	1.12322	0.400112	1.39621	0.752827	1.00235	1.50694	0	0.417415	0.505201	0.560163	-0.716	-0.042	-0.399	-0.345	-0.403	-0.456
ENSG00000011007	6924	ELOA	elongin A	6.30833	5.77605	5.91332	5.58945	4.83111	4.9205	5.17618	4.14022	5.61521	5.83333	7.07874	4.97606	5.30774	0.354	0.257	0.23	0.155	0.14	-0.372
ENSG00000011009	11313	LYPLA2	lysophospholipase 2	4.23759	4.89851	4.27202	6.09738	4.40418	4.85633	4.95019	2.9246	5.13175	4.48304	5.81049	4.58269	5.14805	0.066	0.242	0.175	0.125	0.163	-0.321
ENSG00000011021	1185	CLCN6	chloride voltage-gated channel 6	3.88571	1.96794	1.13069	2.97101	3.14026	0	3.19966	0.15255	3.29593	4.31186	2.78135	2.24162	3.29139	0.527	0.582	0.334	0.106	0.219	0.066
ENSG00000011028	9902	MRC2	mannose receptor C type 2	0.576182	1.26947	0	0.969457	1.94114	2.37518	2.19568	4.13516	1.12768	4.34243	3.37618	4.39862	2.97474	0.339	-0.471	0.396	0.621	0.512	0.728
ENSG00000011052	654364	NME1-NME2	NME1-NME2 readthrough	0	0	0	0	0	0	0	0	0	0	0	0	0	0	0	0	0	0	0
ENSG00000011083	6534	SLC6A7	solute carrier family 6 member 7	0	0	0	0	0	0	0	0	0	0	0	0	0	0	0	0	0	0	0
ENSG00000011105	10867	TSPAN9	tetraspanin 9	0.347084	2.42436	0	0	0.945334	0.515718	3.32949	0	1.45633	3.00654	0.979474	2.01294	1.02185	0.456	0.32	0.315	0.338	0.243	0.378
ENSG00000011114	55727	BTBD7	BTB domain containing 7	4.04892	5.19389	5.35371	3.46761	4.46361	4.06182	4.9842	4.02106	5.40078	5.52395	5.34842	4.55283	4.93794	0.404	0.264	0.473	0.571	0.454	0.074
ENSG00000011132	9546	APBA3	amyloid beta precursor protein binding family A member 3	0	0	2.66881	0	1.0421	2.66773	0	3.8601	1.62626	2.39116	2.37875	3.43018	1.39538	-0.145	-0.492	0.228	0.494	0.25	0.32
ENSG00000011143	54903	MKS1	MKS transition zone complex subunit 1	4.83135	1.41058	3.67102	2.69394	3.40585	2.88627	2.76868	0.335723	2.1749	0.516189	3.97063	4.07715	3.00382	-0.412	0.343	0.372	-0.004	0.145	-0.624
ENSG00000011198	51099	ABHD5	abhydrolase domain containing 5, lysophosphatidic acid acyltransferase	4.91899	5.06225	3.81844	1.99218	4.44539	3.75088	4.78526	3.28088	4.91534	3.61368	5.18296	4.33922	3.49049	-0.095	0.363	0.42	0.211	0.322	-0.172
ENSG00000011201	3730	ANOS1	anosmin 1	0	0	0	0	0	0	0	0	0.357238	0.86119	2.05669	0	0	0.406	-0.082	0.329	0.456	0.535	0.19
ENSG00000011243	26993	AKAP8L	A-kinase anchoring protein 8 like	4.87987	1.74411	2.55426	3.20146	2.7703	4.80016	2.60176	2.1463	3.6572	2.80765	4.09132	3.62051	2.31075	-0.446	-0.023	0.011	-0.116	-0.124	-0.168
ENSG00000011258	54799	MBTD1	mbt domain containing 1	2.87491	3.46777	2.66723	0.87779	3.28335	1.61867	2.45478	1.71171	3.79238	1.76334	3.78464	3.20321	3.5783	-0.07	0.321	0.724	0.507	0.575	-0.315
ENSG00000011260	51096	UTP18	UTP18 small subunit processome component	6.98541	6.20307	6.15036	5.87167	6.20213	5.22069	6.1708	4.08036	6.26435	6.11529	5.81179	5.93753	5.96387	0.142	0.713	0.236	-0.098	-0.093	-0.413
ENSG00000011275	54476	RNF216	ring finger protein 216	4.3499	5.65131	5.96797	3.59049	4.99806	5.94903	4.41578	3.89934	5.09221	5.98952	6.03004	5.69967	5.65091	0.107	-0.191	0.408	0.576	0.284	0.102
ENSG00000011295	54902	TTC19	tetratricopeptide repeat domain 19	5.53924	5.02287	3.73427	4.09805	5.08834	5.743	4.99356	3.27504	5.29357	4.75423	5.26936	5.19253	5.10104	-0.207	0.119	0.315	0.147	0.156	-0.008
ENSG00000011304	5725	PTBP1	polypyrimidine tract binding protein 1	8.61474	7.99705	8.77757	9.31816	8.08444	8.91689	8.50363	9.29731	7.9432	8.91271	8.27729	8.44803	8.67001	0.143	-0.512	-0.454	-0.218	-0.304	0.248
ENSG00000011332	8193	DPF1	double PHD fingers 1	0	0.707291	0	0	0	2.56752	0	0.18051	0.80982	2.69393	0	0	0.880018	0.186	-0.486	-0.264	0.093	-0.212	0.629
ENSG00000011347	9066	SYT7	synaptotagmin 7	0	0	0	0	0	0.467486	0	0	0	0	0	0	0	-0.514	-0.545	-0.4	-0.204	-0.304	0.187
ENSG00000011376	23395	LARS2	leucyl-tRNA synthetase 2, mitochondrial	5.43491	4.28059	4.1768	2.96793	5.53739	4.44964	3.09949	3.10638	5.00173	4.98399	4.46145	4.18944	4.61948	-0.026	0.15	0.21	0.055	0.033	0.076
ENSG00000011405	5286	PIK3C2A	phosphatidylinositol-4-phosphate 3-kinase catalytic subunit type 2 alpha	6.20029	7.24735	7.52549	4.36636	6.94135	6.20702	6.42577	5.96381	6.95945	6.22538	6.7348	7.18471	6.61721	-0.132	0.212	0.51	0.431	0.322	-0.173
ENSG00000011422	5329	PLAUR	plasminogen activator, urokinase receptor	1.49865	5.43574	7.00826	5.55674	5.64636	5.97766	6.10698	4.78271	5.11302	5.50815	4.21819	5.30693	3.97798	-0.117	0.098	-0.235	-0.037	-0.134	0.089
ENSG00000011426	54443	ANLN	anillin actin binding protein	8.72361	9.22068	9.67909	7.12953	8.91184	8.519	8.48343	8.45977	9.41983	8.42592	9.05774	9.54749	9.14307	-0.198	0.17	0.619	0.532	0.367	-0.276
ENSG00000011451	58525	WIZ	WIZ zinc finger	5.02028	4.32845	5.96629	5.03333	3.49103	5.28971	3.91098	4.41547	4.49025	4.70296	3.51355	4.13747	4.74706	-0.144	-0.199	-0.401	-0.261	-0.593	-0.298
ENSG00000011454	23637	RABGAP1	RAB GTPase activating protein 1	4.28327	4.80983	4.12838	3.17581	4.83425	4.53679	4.07704	4.63325	5.15799	4.078	5.86731	4.55999	4.77866	-0.12	-0.152	0.521	0.527	0.639	0.041
ENSG00000011465	1634	DCN	decorin	2.23173	2.78709	1.76005	1.17623	4.31776	3.41544	3.2765	1.61469	2.84755	5.56455	4.10576	5.59271	2.34515	0.208	0.096	0.442	0.452	0.316	0.494
ENSG00000011478	54814	QPCTL	glutaminyl-peptide cyclotransferase like	2.10719	1.0535	0	3.56333	0.722114	2.32792	2.16384	2.5592	0.822108	1.87902	0	1.71048	1.44056	0.007	-0.248	-0.456	-0.389	-0.437	0.247
ENSG00000011485	5536	PPP5C	protein phosphatase 5 catalytic subunit	5.72276	5.45051	6.08417	6.31361	6.45918	5.95635	6.59448	10.5427	5.90024	5.8418	5.31293	5.56446	5.87542	-0.063	-0.363	-0.343	-0.198	-0.031	0.34
ENSG00000011523	23177	CEP68	centrosomal protein 68	3.99833	3.38313	3.13597	1.63347	3.91792	3.6087	3.54046	3.24573	3.65598	2.73188	3.60124	3.57582	3.53384	-0.357	0.056	0.403	0.197	0.366	-0.019
ENSG00000011566	8491	MAP4K3	mitogen-activated protein kinase kinase kinase kinase 3	4.5216	5.1458	4.61902	1.08906	5.51479	5.22129	4.52349	4.055	4.61994	4.13316	5.20453	4.62468	4.66018	-0.183	-0.076	0.344	0.301	0.369	0.136
ENSG00000011590	27033	ZBTB32	zinc finger and BTB domain containing 32	0	0	0	0	0	0	0	0	0	0	0	0	0	0	0	0	0	0	0
ENSG00000011600	7305	TYROBP	transmembrane immune signaling adaptor TYROBP	0	0	0	0	0	0	0	0	0	0	0	0	0	0	0	0	0	0	0
ENSG00000011638	57146	TMEM159	transmembrane protein 159	0.369502	0.318145	2.05652	0	2.57704	2.54655	3.72729	4.83782	3.95737	2.6726	3.81111	0.723931	3.50114	0.023	-0.232	0.175	0.362	0.629	0.465
ENSG00000011677	2556	GABRA3	gamma-aminobutyric acid type A receptor subunit alpha3	0	1.14064	0	0	0	0	0	0	0	0	0	0	0	0.184	-0.041	-0.135	-0.08	-0.268	-0.167
ENSG00000012048	672	BRCA1	BRCA1 DNA repair associated	5.22145	5.42516	4.86085	2.33871	5.3711	5.1676	4.29148	3.46782	5.15588	4.66648	4.89469	4.92156	4.50155	-0.187	0.139	0.304	0.186	0.115	-0.039
ENSG00000012061	2067	ERCC1	ERCC excision repair 1, endonuclease non-catalytic subunit	5.05535	5.2279	5.85483	5.20408	4.59263	5.48529	4.62452	4.8402	3.9846	5.44937	4.28678	4.51999	4.94815	0.195	-0.349	-0.553	-0.35	-0.602	0.028
ENSG00000012124	933	CD22	CD22 molecule	0	0	0	0	0	0	1.85784	0	0	0.211337	0	0	0	0.156	0.37	0.018	-0.06	0.213	0.151
ENSG00000012171	7869	SEMA3B	semaphorin 3B	0	1.64109	0	0	2.12163	0	0	3.69557	0.490859	4.73322	1.37822	2.93791	2.00558	0.547	-0.333	0.236	0.449	0.263	0.724
ENSG00000012174	51360	MBTPS2	membrane bound transcription factor peptidase, site 2	5.55566	5.48592	3.5906	4.0951	5.70528	4.57404	6.0087	3.46925	5.6224	5.14857	5.36371	5.91614	5.15586	0.057	0.491	0.529	0.252	0.346	0.036
ENSG00000012211	4007	PRICKLE3	prickle planar cell polarity protein 3	4.70755	3.09123	4.768	3.82138	4.31685	3.39388	0	0.188796	2.61687	2.22427	3.16174	3.66531	2.79712	-0.262	0.188	-0.001	-0.209	-0.343	-0.529
ENSG00000012223	4057	LTF	lactotransferrin	0	0	0	0	0	0	0	0	0	0	0	0	0	0	0	0	0	0	0
ENSG00000012232	2137	EXTL3	exostosin like glycosyltransferase 3	4.65988	3.83793	4.25794	3.67382	3.92364	3.38528	4.00563	2.77752	3.40799	4.13823	3.53068	3.42615	3.83275	0.317	0.475	-0.032	-0.275	-0.224	-0.239
ENSG00000012504	9971	NR1H4	nuclear receptor subfamily 1 group H member 4	0	0	0	0	0	0	0	0	0.547303	0	0	0	0	-0.326	0.393	0.143	0.105	0.038	-0.191
ENSG00000012660	60481	ELOVL5	ELOVL fatty acid elongase 5	7.24004	7.27334	7.30459	5.89215	7.87616	7.10237	7.85732	6.97092	7.94676	8.18318	7.77693	8.4757	7.63148	0.135	0.271	0.701	0.629	0.553	0.296
ENSG00000012779	240	ALOX5	arachidonate 5-lipoxygenase	0	0	0	0	0	0	0	0	0	0	0	0	0	0	0	0	0	0	0
ENSG00000012817	8284	KDM5D	lysine demethylase 5D	0	0	0	0	0	0	0	0	0	0	0	0	0	0	0	0	0	0	0
ENSG00000012822	57658	CALCOCO1	calcium binding and coiled-coil domain 1	1.88986	2.9748	1.71543	1.59737	4.06087	3.83798	3.45435	4.49997	2.70472	4.54374	4.01952	2.51061	4.13251	0.324	-0.53	0.087	0.346	0.51	0.861
ENSG00000012963	55148	UBR7	ubiquitin protein ligase E3 component n-recognin 7	4.91286	5.01536	3.98824	3.82795	4.2991	5.80902	4.56311	11.2645	5.12341	3.31213	5.69343	4.54744	5.15809	-0.189	-0.581	-0.13	0.04	0.144	0.229
ENSG00000012983	11183	MAP4K5	mitogen-activated protein kinase kinase kinase kinase 5	4.80107	6.24736	5.4136	3.97571	6.45436	5.79263	6.41693	4.3259	6.27611	5.11446	4.7592	6.45058	5.40086	-0.322	0.41	0.325	0.17	0.138	-0.032
ENSG00000013016	30845	EHD3	EH domain containing 3	0.465124	0.619106	1.81913	0	2.25587	0	0.157865	0	1.2261	2.66403	1.09266	1.48182	1.37939	0.368	0.277	0.378	0.362	0.247	0.253
ENSG00000013275	5704	PSMC4	proteasome 26S subunit, ATPase 4	7.50871	6.64229	7.74686	7.03101	7.34421	8.11141	7.64034	8.65482	7.21229	6.86184	7.20203	7.3934	7.82846	-0.425	-0.507	-0.114	-0.02	0.126	0.143
ENSG00000013288	23324	MAN2B2	mannosidase alpha class 2B member 2	4.04764	2.67975	4.85737	2.59537	3.15471	3.58616	2.2896	4.4827	3.38963	4.40401	3.71995	2.19241	4.37956	0.229	-0.429	-0.107	0.098	0.056	0.198
ENSG00000013293	57709	SLC7A14	solute carrier family 7 member 14	0	0	0	0	0	0	0	0	0	0	0	0	0	0	0	0	0	0	0
ENSG00000013297	5010	CLDN11	claudin 11	0	0	0	0.249667	0	0	0	0	0	0	0	0	0	0.036	0.102	-0.389	-0.401	-0.386	-0.25
ENSG00000013306	51629	SLC25A39	solute carrier family 25 member 39	8.19457	7.67606	7.11983	9.51434	7.0842	10.1807	7.98966	9.57774	7.85211	8.5316	8.62617	7.32062	8.19715	-0.052	-0.702	-0.503	-0.2	-0.207	0.349
ENSG00000013364	9961	MVP	major vault protein	4.45306	3.1399	4.12841	5.3099	3.75311	2.52685	3.93504	5.32473	3.12648	5.61821	4.95329	3.36083	4.94412	0.72	-0.174	-0.007	0.106	0.22	0.309
ENSG00000013374	51667	NUB1	negative regulator of ubiquitin like proteins 1	5.12441	5.79816	5.06846	4.22843	5.8155	6.16773	6.67532	4.47431	5.27498	5.52265	5.7852	5.58557	5.62252	-0.033	0.098	0.277	0.233	0.366	0.227
ENSG00000013375	5238	PGM3	phosphoglucomutase 3	3.59343	4.40456	4.2719	1.42092	5.149	3.90614	4.41127	3.573	4.45389	3.78111	5.32636	4.81142	4.67577	-0.069	0.098	0.643	0.554	0.661	0.075
ENSG00000013392	112611	RWDD2A	RWD domain containing 2A	3.06698	2.15405	0	0.907375	0	0.581263	1.51672	0	1.27591	1.79853	3.09991	1.97133	3.32053	0.414	-0.017	0.607	0.513	0.444	-0.106
ENSG00000013441	1195	CLK1	CDC like kinase 1	2.69995	3.40648	2.99916	5.35245	4.06591	3.43882	3.9264	0.66659	3.21647	2.37253	3.4138	3.37988	3.22222	-0.162	0.459	-0.037	-0.241	-0.112	-0.398
ENSG00000013503	55703	POLR3B	RNA polymerase III subunit B	4.83375	5.33708	5.02979	3.61125	5.0679	4.56109	4.8443	4.16209	5.04302	5.15495	6.28181	4.72759	4.52419	0.232	0.172	0.421	0.395	0.463	0.002
ENSG00000013523	23357	ANGEL1	angel homolog 1	5.04074	4.1144	5.1335	4.03205	4.38592	4.55032	4.68088	2.54929	4.16719	4.11565	4.50528	3.55268	4.06862	-0.082	0.428	-0.065	-0.268	-0.138	-0.412
ENSG00000013561	9604	RNF14	ring finger protein 14	4.81806	5.7048	4.02362	3.7003	5.77762	4.93065	5.81551	4.53882	5.8336	5.72412	5.61061	6.12516	5.45984	0.134	0.219	0.612	0.533	0.528	0.335
ENSG00000013563	1774	DNASE1L1	deoxyribonuclease 1 like 1	2.55732	0.993618	0.152313	2.45832	3.02686	2.60759	1.80532	0	1.74808	0.22823	1.45718	0.788447	1.10562	-0.462	0.249	-0.271	-0.557	-0.211	-0.181
ENSG00000013573	1663	DDX11	DEAD/H-box helicase 11	2.49546	3.81458	4.34923	2.74059	2.43973	4.15123	3.97652	1.76673	3.24553	2.56833	4.01732	3.91865	2.74016	-0.276	0.163	0.23	0.243	0.085	-0.432
ENSG00000013583	50865	HEBP1	heme binding protein 1	4.78622	5.87684	5.69111	3.73959	5.48513	6.07485	5.37208	1.71852	5.94018	5.51998	5.94323	5.66048	5.07651	-0.092	0.335	0.333	0.251	0.127	-0.18
ENSG00000013588	9052	GPRC5A	G protein-coupled receptor class C group 5 member A	8.54538	8.01401	8.97155	8.35103	8.60092	9.22355	7.35148	8.62973	7.71745	9.46294	9.05304	7.8318	8.70898	0.268	-0.608	-0.258	0.012	-0.069	0.394
ENSG00000013619	10046	MAMLD1	mastermind like domain containing 1	0	2.34903	1.91078	2.87417	4.34857	3.36183	3.65494	4.04103	1.45209	2.23802	3.76011	2.31201	3.98992	0.039	-0.388	0.018	0.175	0.497	0.448
ENSG00000013725	923	CD6	CD6 molecule	0	0	0	0	0	0	0	0	0	0	0	0	0	0	0	0	0	0	0
ENSG00000013810	10460	TACC3	transforming acidic coiled-coil containing protein 3	7.71475	7.28957	6.63166	6.13457	6.36276	7.22357	6.26946	6.65722	7.12996	7.71632	7.55841	6.80615	6.82869	0.286	-0.259	0.149	0.264	0.012	0.183
ENSG00000014123	23376	UFL1	UFM1 specific ligase 1	5.13337	5.41029	4.52632	3.01474	5.06886	5.31905	5.10874	4.83321	5.76948	4.6743	5.59215	5.91769	5.33538	-0.234	-0.018	0.634	0.566	0.498	0.046
ENSG00000014138	23649	POLA2	DNA polymerase alpha 2, accessory subunit	6.31025	5.51916	6.55793	5.46709	5.61751	5.57782	7.4005	2.6708	5.3755	6.1319	5.84956	4.67462	5.98648	0.201	0.495	0.075	-0.089	0.045	-0.215
ENSG00000014164	23144	ZC3H3	zinc finger CCCH-type containing 3	3.72117	2.69016	5.47578	5.40443	4.41157	4.31995	4.24629	4.46351	3.59548	3.76284	2.75774	4.76957	4.33385	-0.299	0.07	-0.211	-0.249	-0.279	-0.167
ENSG00000014216	823	CAPN1	calpain 1	6.3868	5.82561	7.09569	7.48975	6.26711	6.28353	6.7803	4.36729	6.9172	7.26551	6.47527	5.86828	7.15129	0.245	0.416	0.059	0.008	-0.015	-0.188
ENSG00000014257	55	ACP3	acid phosphatase 3	0	0	0	0	0	0	0	0	0	0	0	0	0	0	0	0	0	0	0
ENSG00000014641	4190	MDH1	malate dehydrogenase 1	6.97391	7.59798	7.0392	7.57176	7.8504	7.45535	6.75778	5.76256	7.90826	6.98424	7.66369	7.72288	7.57439	-0.227	0.331	0.337	0.175	0.102	-0.335
ENSG00000014824	10463	SLC30A9	solute carrier family 30 member 9	4.6556	5.83137	4.79554	4.10539	6.20869	5.87793	5.40835	4.87437	5.91514	5.52427	5.45338	6.34232	5.68568	-0.195	0.023	0.479	0.464	0.372	0.284
ENSG00000014914	10903	MTMR11	myotubularin related protein 11	0	1.31691	0	0	1.56146	0	2.50228	0.129934	2.6609	1.43405	2.98808	0.728139	1.55152	0.255	0.359	0.524	0.479	0.715	0.15
ENSG00000014919	1355	COX15	cytochrome c oxidase assembly homolog COX15	7.33701	7.25094	6.14567	8.1907	6.25119	5.98029	5.25212	5.37669	6.13339	6.58571	5.82656	6.33477	6.45062	0.176	0.142	-0.257	-0.365	-0.566	-0.35
ENSG00000015133	440193	CCDC88C	coiled-coil domain containing 88C	3.58644	3.18763	3.52187	2.93251	3.74211	3.73367	3.33761	1.94748	2.75618	4.27418	3.33103	3.13507	3.08472	0.257	0.166	-0.069	-0.105	-0.151	0.221
ENSG00000015153	10138	YAF2	YY1 associated factor 2	2.00003	3.66715	3.71106	2.04851	3.78266	3.6421	1.42411	2.13415	4.41747	1.44373	3.62492	3.84752	2.64299	-0.598	0.093	0.27	0.21	0.082	-0.421
ENSG00000015171	10771	ZMYND11	zinc finger MYND-type containing 11	5.43035	6.48535	5.5575	4.35594	6.45833	5.89823	5.45854	4.11568	6.37524	5.51543	5.54899	6.29053	5.2563	-0.262	0.385	0.316	0.157	0.037	-0.133
ENSG00000015285	7454	WAS	WASP actin nucleation promoting factor	0	0	0	0	0	0	0	0	0	0	0	0	0	0	0	0	0	0	0
ENSG00000015413	1800	DPEP1	dipeptidase 1	0	0	0	0	0	0	0	0	0	0	0	0	0	0	0	0	0	0	0
ENSG00000015475	637	BID	BH3 interacting domain death agonist	7.15598	5.88643	5.47993	6.15578	6.0434	5.50143	6.1637	4.53302	5.98222	5.51203	6.36175	5.97091	6.65524	0.055	0.409	0.384	0.027	0.191	-0.421
ENSG00000015479	9782	MATR3	matrin 3	0.402583	2.30591	2.49322	1.84002	2.33323	2.64982	3.0848	1.19499	2.09696	2.38792	1.5204	2.45709	2.50459	-0.026	0.124	0.12	0.24	0.152	0.175
ENSG00000015520	29881	NPC1L1	NPC1 like intracellular cholesterol transporter 1	0	0	0	0	0	0	0	0	0	0	0	0	0	0	0	0	0	0	0
ENSG00000015532	64132	XYLT2	xylosyltransferase 2	3.37679	2.39251	3.43792	4.18404	3.31983	4.2284	1.65079	2.91389	2.59898	5.88791	2.86566	2.3196	4.23145	0.413	-0.406	-0.309	-0.059	-0.249	0.481
ENSG00000015568	84220	RGPD5	RANBP2 like and GRIP domain containing 5	0	0	0	0	0	0	0	0	0	0	0	0	0	0	0	0	0	0	0
ENSG00000015592	81551	STMN4	stathmin 4	0	0	0	0	0	0	0	0	0	0	0	0	0	0	0	0	0	0	0
ENSG00000015676	23386	NUDCD3	NudC domain containing 3	2.71244	3.26406	4.60932	4.92762	3.58085	4.26492	4.30017	3.5563	3.5069	1.16924	3.91838	3.58124	4.0311	-0.563	0.03	-0.066	-0.146	0.058	-0.582
ENSG00000016082	3670	ISL1	ISL LIM homeobox 1	0	2.08176	0	1.58487	2.86904	0	0	2.19398	1.4873	0.878648	0	0.439175	0	-0.012	0.088	-0.367	-0.373	-0.267	0.207
ENSG00000016391	55349	CHDH	choline dehydrogenase	2.22699	0.256388	0.688641	0	0	0	0	0	0	0.182086	1.06772	0	0	0.085	0.124	0.041	-0.177	-0.099	-0.376
ENSG00000016402	53832	IL20RA	interleukin 20 receptor subunit alpha	0	2.42591	1.48898	0	2.09303	0.611108	0	0	2.21781	2.92357	0	0	0	0.237	0.242	-0.219	-0.109	-0.292	0.251
ENSG00000016490	1179	CLCA1	chloride channel accessory 1	0	0	0	0	0	0	0	0	0	0	0	0	0	0	0	0	0	0	0
ENSG00000016602	22802	CLCA4	chloride channel accessory 4	0	0	0	0	0	0	0	0	0	0	0	0	0	0	0	0	0	0	0
ENSG00000016864	55830	GLT8D1	glycosyltransferase 8 domain containing 1	6.23018	6.63873	6.392	4.59767	6.15855	6.48389	6.47534	5.72878	6.50658	6.16367	7.0191	5.57142	6.55094	0.053	-0.062	0.31	0.348	0.454	0.052
ENSG00000017260	27032	ATP2C1	ATPase secretory pathway Ca2+ transporting 1	4.68445	5.06438	5.09243	4.02551	5.36722	5.70184	4.93159	4.36776	5.33274	4.3457	5.75372	5.89787	5.91403	-0.394	-0.096	0.662	0.589	0.564	-0.161
ENSG00000017427	3479	IGF1	insulin like growth factor 1	0	0	0	0	0	0.171481	0	0	0	0	0	0	0	-0.514	-0.545	-0.4	-0.204	-0.304	0.187
ENSG00000017483	92745	SLC38A5	solute carrier family 38 member 5	0	0	0	0	0	0	0	0	0	0	0	0	0	0	0	0	0	0	0
ENSG00000017797	10928	RALBP1	ralA binding protein 1	6.92753	6.23649	6.32849	5.9668	6.05033	6.60947	6.01288	5.73705	6.14891	6.92913	7.06695	6.0597	6.10839	0.306	-0.117	0.059	0.108	0.03	0.105
ENSG00000018189	22902	RUFY3	RUN and FYVE domain containing 3	1.48826	4.29755	3.39165	2.19596	3.61183	3.39846	3.79885	2.30209	3.8173	0.44931	3.14	3.14646	3.43599	-0.521	0.178	0.218	0.112	0.244	-0.437
ENSG00000018236	1272	CNTN1	contactin 1	0	0	0	0	0	0	0	0	0	0	0	0.772775	0	-0.21	0.121	0.575	0.458	0.136	-0.129
ENSG00000018280	6556	SLC11A1	solute carrier family 11 member 1	0	0	0	0	0	0	0	0	0.106802	0	0	0	0	-0.326	0.393	0.143	0.105	0.038	-0.191
ENSG00000018408	25937	WWTR1	WW domain containing transcription regulator 1	6.15706	6.19406	5.18158	4.67829	6.24374	6.68162	5.80445	5.29073	5.87661	6.32976	6.02224	6.78908	6.13099	-0.089	-0.15	0.405	0.374	0.208	0.329
ENSG00000018510	8540	AGPS	alkylglycerone phosphate synthase	5.20819	5.51125	5.56213	3.39241	6.05151	5.01271	4.8389	3.54567	6.06316	4.63839	4.76775	5.96914	5.92454	-0.277	0.363	0.547	0.328	0.245	-0.248
ENSG00000018607	646915	ZNF806	zinc finger protein 806	0	0	0	0	0	0	0	0	0	0	0	0	0	0	0	0	0	0	0
ENSG00000018610	63932	CXorf56	chromosome X open reading frame 56	0.319444	4.15049	2.82209	2.54532	3.63077	0.98472	3.26126	0	3.58877	2.58475	3.48328	3.99455	2.24983	0.114	0.577	0.451	0.34	0.288	-0.22
ENSG00000018625	477	ATP1A2	ATPase Na+/K+ transporting subunit alpha 2	0	0	0	0	0	0	0	0	0	0	0	0	0	0	0	0	0	0	0
ENSG00000018699	55622	TTC27	tetratricopeptide repeat domain 27	6.72609	6.91982	6.00274	5.39357	5.80179	5.97743	6.81813	6.39948	5.66705	4.95126	6.23129	5.47098	5.50478	-0.169	0.046	-0.168	-0.311	-0.06	-0.315
ENSG00000018869	147948	ZNF582	zinc finger protein 582	0	0	0	0	0	0	0	0	0	0	0	0	0	0	0	0	0	0	0
ENSG00000019102	23584	VSIG2	V-set and immunoglobulin domain containing 2	0	0	0	0	0	2.85576	0	0	0	0	0	1.9777	0	-0.565	-0.394	-0.001	0.097	-0.18	0.083
ENSG00000019144	23187	PHLDB1	pleckstrin homology like domain family B member 1	2.81399	2.97341	4.60101	0.696331	3.20873	3.01946	3.02214	3.18294	5.50899	4.14872	1.21718	2.79925	2.2967	-0.156	0.278	-0.021	0.027	-0.161	0.093
ENSG00000019169	8685	MARCO	macrophage receptor with collagenous structure	0	0	0	0	0	0	0	0	0	0	0	0	0	0	0	0	0	0	0
ENSG00000019186	1591	CYP24A1	cytochrome P450 family 24 subfamily A member 1	0	0	0	0.910262	0	0	0	1.28924	0	0.39627	0	0.48785	1.41641	0.251	-0.49	0.105	0.273	0.207	0.25
ENSG00000019485	56981	PRDM11	PR/SET domain 11	0	0	1.39133	0	1.26212	1.42651	0.535706	0	0	0.132376	1.76468	1.32688	0.187002	-0.353	-0.051	0.252	0.221	0.305	-0.103
ENSG00000019505	57586	SYT13	synaptotagmin 13	0	0	0	0	0	0	0	0	0	0	0	0	0	0	0	0	0	0	0
ENSG00000019549	6591	SNAI2	snail family transcriptional repressor 2	5.98801	7.04418	7.65914	5.87998	6.56267	5.17002	6.64581	5.55985	6.53731	7.74845	6.27724	7.27835	7.0498	0.516	0.407	0.476	0.464	0.208	-0.017
ENSG00000019582	972	CD74	CD74 molecule	0	0	0	0	0	0	0	0	0	0	0	0	0	0	0	0	0	0	0
ENSG00000019991	3082	HGF	hepatocyte growth factor	0	0	0	0	0	0	0	0	0	0	0	0	0	0	0	0	0	0	0
ENSG00000019995	54764	ZRANB1	zinc finger RANBP2-type containing 1	2.47045	2.86438	1.93472	0.655952	1.86191	1.81882	1.09058	3.47841	2.77417	2.34306	3.77866	2.1807	1.49839	0.096	-0.272	0.22	0.337	0.275	0.12
ENSG00000020129	23154	NCDN	neurochondrin	4.97675	4.91373	5.70851	5.83768	3.19355	4.80002	4.41805	6.52048	4.70974	4.72667	5.51179	3.82633	5.66088	0.21	-0.501	-0.208	0.052	-0.008	-0.128
ENSG00000020181	25960	ADGRA2	adhesion G protein-coupled receptor A2	0	0	0	0	0	0	0	0	0	0	1.06263	0	0	0.182	-0.12	0.357	0.394	0.588	-0.058
ENSG00000020219	155100	CCT8L1P	chaperonin containing TCP1 subunit 8 like 1, pseudogene	0	0	0	0	0	0	0	0	0	0	0	0	0	0	0	0	0	0	0
ENSG00000020256	55734	ZFP64	ZFP64 zinc finger protein	4.12023	3.93645	5.5347	6.31003	3.81001	4.86649	4.06757	4.86733	4.54968	3.75257	4.43246	3.91396	5.20124	-0.193	-0.211	-0.301	-0.185	-0.201	-0.398
ENSG00000020426	4331	MNAT1	MNAT1 component of CDK activating kinase	5.34745	5.88005	5.44568	4.27436	5.08872	4.73094	5.15324	3.02686	5.48962	3.97034	4.96767	5.97567	4.81961	-0.311	0.565	0.442	0.141	0.022	-0.638
ENSG00000020577	23034	SAMD4A	sterile alpha motif domain containing 4A	3.71495	3.80162	3.76008	1.86346	3.59138	4.27936	3.26755	2.01189	3.65746	5.55537	4.79806	4.22769	4.17183	0.329	-0.071	0.439	0.536	0.317	0.308
ENSG00000020633	864	RUNX3	RUNX family transcription factor 3	0	0	0	0.13017	0	0	0	0	0	0.307529	0	0	0	0.693	-0.037	-0.243	-0.015	-0.234	0.558
ENSG00000020922	4361	MRE11	MRE11 homolog, double strand break repair nuclease	2.81804	4.49455	3.57613	2.28157	4.66079	4.73265	3.8834	4.31102	4.46965	3.0048	4.64286	4.22478	3.90642	-0.419	-0.218	0.267	0.327	0.42	0.126
ENSG00000021300	58473	PLEKHB1	pleckstrin homology domain containing B1	0	0	0	0	1.97903	0	0	0	0	0	0	2.70368	1.41351	-0.19	0.122	0.573	0.363	0.327	0.028
ENSG00000021355	1992	SERPINB1	serpin family B member 1	5.433	4.72378	4.31669	2.04593	5.31361	5.18841	2.02515	4.41839	4.48139	5.94097	6.23237	5.75364	5.82669	0.124	-0.37	0.455	0.516	0.331	0.265
ENSG00000021461	64816	CYP3A43	cytochrome P450 family 3 subfamily A member 43	0	0	0	0	0	0	0	0	0	0	0	0	0	0	0	0	0	0	0
ENSG00000021488	11136	SLC7A9	solute carrier family 7 member 9	0	0	0	0	0	0	0	0	0	0	0	0	0	0	0	0	0	0	0
ENSG00000021574	6683	SPAST	spastin	4.43366	3.94553	4.4433	1.86407	5.24306	3.99647	4.69428	1.67887	4.79757	4.90299	3.56638	5.60498	4.6118	-0.046	0.453	0.525	0.323	0.229	0.019
ENSG00000021645	9369	NRXN3	neurexin 3	0	0.0819289	0	0	0	0	0	0	0	1.14569	0	0	0	0.731	-0.085	-0.101	0.149	-0.102	0.683
ENSG00000021762	114879	OSBPL5	oxysterol binding protein like 5	4.74685	4.06316	0	5.13939	4.68338	3.29817	1.90955	1.66908	3.5509	4.25016	3.57736	2.72786	4.90172	0.23	-0.028	-0.014	-0.116	-0.052	0.164
ENSG00000021776	9716	AQR	aquarius intron-binding spliceosomal factor	5.52733	5.61559	5.15464	2.15911	6.12794	5.31831	4.47479	5.81825	5.54127	5.0311	5.75281	5.20471	5.2641	-0.125	-0.174	0.301	0.285	0.337	0.211
ENSG00000021826	1373	CPS1	carbamoyl-phosphate synthase 1	5.29564	4.09158	4.11135	2.2635	4.99703	4.7468	3.67673	1.94828	4.45131	5.62782	5.46041	3.78417	4.83979	0.201	0.081	0.31	0.246	0.252	0.167
ENSG00000021852	732	C8B	complement C8 beta chain	0	0	0	0	0	0	0	0	0	0	0	0	0	0	0	0	0	0	0
ENSG00000022267	2273	FHL1	four and a half LIM domains 1	4.39361	4.87361	2.05042	2.6805	3.97937	3.926	3.75276	4.16286	3.54018	4.14241	4.65916	4.39682	3.9168	0.212	-0.28	0.311	0.307	0.305	0.38
ENSG00000022277	51507	RTF2	replication termination factor 2	6.10934	5.54233	5.65862	4.3672	5.82342	5.09473	5.03334	2.91269	5.32546	5.56626	6.02448	5.59895	6.15514	0.122	0.332	0.498	0.283	0.255	-0.245
ENSG00000022355	2554	GABRA1	gamma-aminobutyric acid type A receptor subunit alpha1	0	0	0	0	0	0	0	0	0	0	0	0	0	0	0	0	0	0	0
ENSG00000022556	55655	NLRP2	NLR family pyrin domain containing 2	0	0	0	0	0	0	0	0	0	0	0	0	0	0	0	0	0	0	0
ENSG00000022567	57210	SLC45A4	solute carrier family 45 member 4	0.632225	1.41149	2.42935	2.9206	2.63547	2.75952	2.6881	2.66208	1.92054	0.567821	2.07997	2.61939	2.63826	-0.521	-0.124	0.019	0.024	0.22	-0.159
ENSG00000022840	9921	RNF10	ring finger protein 10	5.32888	5.85227	2.98509	4.09342	5.7986	5.2212	5.23726	5.12878	5.46381	6.02887	5.80866	5.50393	5.81731	0.286	-0.164	0.355	0.364	0.416	0.561
ENSG00000022976	55778	ZNF839	zinc finger protein 839	3.08392	0.998658	2.08809	3.3298	3.74327	2.28891	1.28438	0	3.33018	2.88484	0.434663	2.07801	2.83421	-0.144	0.405	-0.096	-0.299	-0.32	-0.077
ENSG00000023041	64429	ZDHHC6	zinc finger DHHC-type palmitoyltransferase 6	5.90378	6.21638	6.33349	1.82306	6.04951	6.66562	5.38436	6.01932	5.92301	5.64287	5.56251	6.64473	4.88	-0.268	-0.115	0.232	0.246	0.114	0.14
ENSG00000023171	57476	GRAMD1B	GRAM domain containing 1B	0	1.7013	0	2.48963	1.35298	0	2.38798	0.0574991	1.38293	0.093231	2.36389	2.60841	1.44918	0.032	0.4	0.48	0.305	0.425	-0.276
ENSG00000023191	6050	RNH1	ribonuclease/angiogenin inhibitor 1	6.40392	4.69141	6.6084	6.46033	5.50345	6.20186	6.0486	8.51921	5.90211	7.26135	6.09548	5.61479	6.53022	0.238	-0.464	-0.235	0.011	0.029	0.44
ENSG00000023228	4719	NDUFS1	NADH:ubiquinone oxidoreductase core subunit S1	5.07171	5.23824	4.87476	3.29379	5.41569	5.66407	4.47427	4.40548	5.57081	4.98486	6.0268	5.32513	5.33515	-0.185	-0.129	0.488	0.481	0.441	0.076
ENSG00000023287	9821	RB1CC1	RB1 inducible coiled-coil 1	5.00851	5.73335	5.57576	2.81818	5.78667	4.4268	5.22959	2.82889	5.6263	4.41672	4.88993	5.89128	5.17546	-0.16	0.5	0.547	0.303	0.254	-0.298
ENSG00000023318	23071	ERP44	endoplasmic reticulum protein 44	4.93892	5.31464	5.2395	3.43205	5.24769	5.82727	5.09307	0.828886	5.48435	4.21142	5.39604	5.69581	4.69389	-0.266	0.395	0.355	0.167	0.09	-0.345
ENSG00000023330	211	ALAS1	5'-aminolevulinate synthase 1	5.21133	4.96645	6.69418	4.03088	4.55068	5.95338	5.47445	5.43054	4.50585	5.89106	6.2841	5.68399	5.25842	0.123	-0.317	0.229	0.419	0.264	0.096
ENSG00000023445	330	BIRC3	baculoviral IAP repeat containing 3	5.06464	6.07169	7.36765	3.34296	6.18395	4.71638	5.86673	4.12891	6.67905	5.92411	6.34567	7.3402	5.21328	-0.044	0.479	0.598	0.477	0.327	-0.221
ENSG00000023516	11215	AKAP11	A-kinase anchoring protein 11	4.84179	5.91788	6.00541	5.77246	5.82442	5.45095	5.8902	5.5437	5.92117	5.2222	5.23788	5.87493	5.8019	-0.268	0.322	0.128	0.108	0.061	-0.3
ENSG00000023572	51022	GLRX2	glutaredoxin 2	3.9105	4.38086	4.70745	3.1751	4.73226	4.34795	3.89249	2.65895	5.06867	3.96412	2.86178	5.02212	4.66858	-0.345	0.381	0.32	0.164	-0.068	-0.227
ENSG00000023608	6617	SNAPC1	small nuclear RNA activating complex polypeptide 1	0.288474	3.37218	3.22081	1.15984	3.82606	3.33518	2.64335	4.21849	3.30016	3.03248	2.98545	4.0995	3.51559	-0.116	-0.289	0.304	0.514	0.407	0.365
ENSG00000023697	51071	DERA	deoxyribose-phosphate aldolase	5.72972	6.50405	6.35642	4.37216	6.59451	4.95241	5.67222	3.15697	5.96923	5.6608	7.09938	5.53658	5.81893	0.132	0.454	0.438	0.251	0.329	-0.279
ENSG00000023734	11171	STRAP	serine/threonine kinase receptor associated protein	8.024	8.86733	8.01345	7.54867	8.68343	8.61099	7.44014	8.11455	8.7037	7.87833	8.36371	9.78323	8.21194	-0.412	-0.046	0.467	0.401	0.107	-0.119
ENSG00000023839	1244	ABCC2	ATP binding cassette subfamily C member 2	6.22747	6.45014	2.68316	3.23401	5.62642	2.37752	4.01238	0.437962	4.45109	4.46344	3.1063	4.1672	3.01471	0.141	0.585	0.092	-0.214	-0.221	-0.194
ENSG00000023892	50619	DEF6	DEF6 guanine nucleotide exchange factor	3.40822	2.17467	1.39441	1.74637	0	0	2.52103	0	1.36096	1.71336	3.11449	0.255089	2.6443	0.499	0.237	0.263	0.136	0.251	-0.302
ENSG00000023902	51177	PLEKHO1	pleckstrin homology domain containing O1	3.58503	2.68839	3.36617	2.13612	0.849782	1.80024	3.3666	3.69147	2.07072	2.57563	1.75967	3.0239	2.59168	0.181	-0.025	0.065	0.075	-0.11	-0.165
ENSG00000023909	2730	GCLM	glutamate-cysteine ligase modifier subunit	6.12916	6.34539	5.54599	4.71299	6.18137	6.03431	5.50367	5.40303	6.38611	6.05514	6.31467	6.47139	6.24033	-0.054	0.009	0.602	0.526	0.375	0.077
ENSG00000024048	23304	UBR2	ubiquitin protein ligase E3 component n-recognin 2	4.78857	5.2598	5.07819	2.85973	5.26666	5.07661	4.81185	3.53992	4.8607	5.10432	4.89749	5.17533	4.39898	-0.062	0.217	0.329	0.248	0.143	0.055
ENSG00000024422	30846	EHD2	EH domain containing 2	7.58655	6.12124	8.36738	8.82837	6.73821	6.7618	6.75579	6.58947	6.44468	8.87244	6.8431	7.00454	7.43611	0.45	0.069	-0.202	-0.127	-0.289	0.033
ENSG00000024526	55635	DEPDC1	DEP domain containing 1	4.65887	5.36366	4.93214	2.75814	5.99481	5.69695	4.56843	3.78474	6.06731	4.86984	4.99235	5.83418	5.33519	-0.325	0.126	0.45	0.367	0.265	0.039
ENSG00000024862	25901	CCDC28A	coiled-coil domain containing 28A	0	3.10332	3.95102	1.99826	4.78598	4.84658	3.14347	2.48293	4.63634	2.69623	3.51945	4.60023	2.39936	-0.468	0.071	0.162	0.244	0.18	0.069
ENSG00000025039	58528	RRAGD	Ras related GTP binding D	0.782306	0	1.06604	0	0	1.27599	0	0	0.125007	1.36639	1.55039	0	0.932949	0.268	-0.414	0.082	0.292	0.196	0.191
ENSG00000025156	3298	HSF2	heat shock transcription factor 2	1.78526	4.94923	4.56586	0.551045	5.03537	5.02804	2.50211	4.22519	4.60437	3.96625	3.2842	4.2883	4.1431	-0.225	-0.256	0.155	0.319	0.147	0.256
ENSG00000025293	51230	PHF20	PHD finger protein 20	5.51328	5.85734	6.14439	2.79724	5.39689	4.62085	5.04638	3.922	5.74951	5.76697	5.62167	5.22861	5.39371	0.16	0.28	0.46	0.385	0.28	-0.074
ENSG00000025423	8630	HSD17B6	hydroxysteroid 17-beta dehydrogenase 6	0	0	0	0	3.30092	0.339391	0	0	0.591279	0	0	0	0	-0.288	0.274	-0.139	-0.346	0.001	0.172
ENSG00000025434	10062	NR1H3	nuclear receptor subfamily 1 group H member 3	3.09329	2.15609	2.59178	0	0.631763	1.89561	0.836073	0	1.20113	0	2.27666	2.53751	3.27799	-0.208	-0.053	0.53	0.368	0.226	-0.544
ENSG00000025708	1890	TYMP	thymidine phosphorylase	0	0.978232	2.20046	2.58495	2.49523	0	1.50153	2.56173	2.1581	1.59117	2.27624	2.51029	3.00104	0.17	0.12	0.434	0.445	0.533	-0.001
ENSG00000025770	29781	NCAPH2	non-SMC condensin II complex subunit H2	5.01876	3.26495	2.58475	4.40086	2.76123	4.51804	4.25303	3.31036	3.04618	3.34827	3.40697	2.59819	5.11284	0.066	-0.298	-0.163	-0.188	-0.045	0.015
ENSG00000025772	10953	TOMM34	translocase of outer mitochondrial membrane 34	7.95033	6.93043	6.92706	5.52088	5.91721	6.88404	7.78074	7.26154	7.54729	7.46165	7.42309	6.42404	7.20392	0.232	-0.029	0.235	0.278	0.298	0.137
ENSG00000025796	11231	SEC63	SEC63 homolog, protein translocation regulator	5.47762	6.10962	5.60429	3.83102	5.99916	5.22917	6.95522	3.6675	6.042	5.04819	5.8252	5.66138	5.38962	-0.084	0.556	0.42	0.191	0.329	-0.197
ENSG00000025800	23633	KPNA6	karyopherin subunit alpha 6	6.76039	7.49952	6.90509	5.76491	6.8036	7.14008	7.87808	7.26727	6.64134	6.96214	7.51672	6.66292	6.89659	0.174	-0.176	0.144	0.247	0.417	0.278
ENSG00000026025	7431	VIM	vimentin	8.99235	9.52597	8.85513	7.74383	9.52741	10.209	9.19314	9.80916	9.61113	9.94219	9.45451	10.0127	9.15125	-0.117	-0.36	0.224	0.399	0.22	0.556
ENSG00000026036	100533107	RTEL1-TNFRSF6B	RTEL1-TNFRSF6B readthrough (NMD candidate)	0	0	0	0	0	0	0	0	0	0	0	0	0	0	0	0	0	0	0
ENSG00000026103	355	FAS	Fas cell surface death receptor	5.43315	5.88189	5.45066	3.53015	6.61461	4.46066	5.90146	4.09171	5.95616	3.00727	5.66052	6.18373	4.68486	-0.458	0.542	0.439	0.079	0.28	-0.48
ENSG00000026297	8635	RNASET2	ribonuclease T2	4.35589	2.94612	2.72609	0	3.16647	1.22007	2.69631	0	1.89567	4.22593	3.70343	3.50819	3.24838	0.4	0.301	0.552	0.369	0.326	0.036
ENSG00000026508	960	CD44	CD44 molecule (Indian blood group)	8.51419	9.08201	9.71362	7.0519	8.70142	8.33237	8.83111	6.6889	8.96084	8.77314	8.19907	8.76658	7.87455	-0.054	0.538	0.225	0.093	-0.06	-0.266
ENSG00000026559	3755	KCNG1	potassium voltage-gated channel modifier subfamily G member 1	0	0	2.38668	3.37275	0.343436	0	0	0	1.34997	0	0	2.25137	0	-0.258	0.386	-0.017	-0.107	-0.319	-0.561
ENSG00000026652	56895	AGPAT4	1-acylglycerol-3-phosphate O-acyltransferase 4	1.79357	2.01172	1.38862	0.0732767	2.78963	2.54642	3.1768	0	1.75207	2.67247	2.72427	1.153	2.68089	0.192	0.117	0.261	0.216	0.419	0.302
ENSG00000026751	57823	SLAMF7	SLAM family member 7	0	1.75913	0	0	2.73307	0	0	0.122548	2.32391	0.522728	2.66381	0.454751	2.91996	0.096	0.067	0.486	0.42	0.604	0.026
ENSG00000026950	11119	BTN3A1	butyrophilin subfamily 3 member A1	0	2.90621	2.79409	0	3.28083	1.14685	0	0	1.7309	0.201365	3.10902	1.71715	1.9001	-0.161	0.108	0.351	0.283	0.314	-0.299
ENSG00000027001	4285	MIPEP	mitochondrial intermediate peptidase	5.19057	5.08407	5.85996	4.89169	4.59298	4.76143	5.30898	5.00631	4.99372	4.71964	4.69725	5.39907	5.26043	-0.123	0.259	0.28	0.171	-0.028	-0.583
ENSG00000027075	5583	PRKCH	protein kinase C eta	3.12332	4.95898	0.128962	0.156272	2.94537	2.8265	3.15898	0	2.94226	1.95554	3.33471	1.6212	2.10988	0.028	0.163	0.167	0.043	0.137	0.007
ENSG00000027644	3645	INSRR	insulin receptor related receptor	0	0	0	0	0	0	0	0	0	0	0	0	0	0	0	0	0	0	0
ENSG00000027697	3459	IFNGR1	interferon gamma receptor 1	5.23426	6.2015	6.0679	4.0261	6.52579	5.59636	6.67065	5.81632	6.33868	6.44907	6.64712	7.1745	5.88668	0.077	0.204	0.637	0.612	0.582	0.244
ENSG00000027847	11285	B4GALT7	beta-1,4-galactosyltransferase 7	3.05532	2.98734	4.52943	4.46999	3.48298	3.68967	2.21326	2.95359	3.92693	4.80798	4.39169	4.37772	4.2269	0.208	-0.092	0.258	0.413	0.089	-0.013
ENSG00000027869	9047	SH2D2A	SH2 domain containing 2A	4.7551	5.50002	2.72371	5.34629	0.923669	3.75397	5.71671	2.99002	4.32821	5.17516	3.62051	5.64853	0.373924	0.13	0.287	-0.113	-0.109	-0.375	-0.106
ENSG00000028116	7444	VRK2	VRK serine/threonine kinase 2	5.8084	5.78768	4.60974	3.30443	5.69249	5.97923	4.50447	6.49955	5.28156	4.6333	5.8118	5.86382	5.90423	-0.257	-0.494	0.3	0.319	0.318	0.189
ENSG00000028137	7133	TNFRSF1B	TNF receptor superfamily member 1B	0	0	0	0	0	0	0	0	0	0	0	0	0	0	0	0	0	0	0
ENSG00000028203	55591	VEZT	vezatin, adherens junctions transmembrane protein	5.57832	5.77918	5.80335	4.07891	6.15322	5.7312	6.00497	2.96616	6.01521	5.27598	6.02743	6.51615	5.99111	-0.156	0.428	0.57	0.352	0.319	-0.246
ENSG00000028277	5452	POU2F2	POU class 2 homeobox 2	0	0	0	0	0	0	0	0	0	0	0	0	0	0	0	0	0	0	0
ENSG00000028310	65980	BRD9	bromodomain containing 9	2.35294	3.95455	4.43198	2.80334	3.25301	2.66577	4.21105	0	2.97036	2.97971	1.05614	3.72574	3.03984	-0.044	0.572	0.099	-0.058	-0.218	-0.33
ENSG00000028528	6642	SNX1	sorting nexin 1	3.42967	4.09562	4.10887	3.14956	4.9457	3.62358	3.61174	2.49601	4.29882	4.10904	5.27931	4.27611	4.33226	0.092	0.287	0.574	0.46	0.536	-0.068
ENSG00000028839	9519	TBPL1	TATA-box binding protein like 1	4.44084	5.69082	4.68906	2.31437	4.88897	4.95356	3.94995	0.7385	4.68684	4.09559	4.16115	4.27936	3.71982	-0.15	0.342	0.171	0.03	-0.087	-0.247
ENSG00000029153	56938	ARNTL2	aryl hydrocarbon receptor nuclear translocator like 2	5.1171	5.63311	4.9956	3.22262	5.30312	5.60199	4.57016	4.67407	5.37599	3.67556	5.24474	5.81401	5.80001	-0.481	-0.127	0.508	0.391	0.337	-0.253
ENSG00000029363	9774	BCLAF1	BCL2 associated transcription factor 1	5.69701	6.72522	6.20492	4.37498	6.57219	5.22725	5.90433	4.50613	6.8163	5.56335	6.16899	6.87687	6.27857	-0.101	0.474	0.662	0.453	0.37	-0.277
ENSG00000029364	55334	SLC39A9	solute carrier family 39 member 9	6.95516	6.9053	6.60555	5.89255	7.15893	6.73534	6.90251	5.78003	6.62532	6.77785	6.5112	6.90866	6.97933	-0.005	0.321	0.389	0.161	0.178	0.012
ENSG00000029534	286	ANK1	ankyrin 1	0	0	0	0	0	0	0	0	0	0	0	0.270724	0	-0.21	0.121	0.575	0.458	0.136	-0.129
ENSG00000029559	3381	IBSP	integrin binding sialoprotein	0	0	0	0	0	0	0	0	0	0	0	0	0	0	0	0	0	0	0
ENSG00000029639	51106	TFB1M	transcription factor B1, mitochondrial	4.06077	5.42204	4.90357	4.34206	6.03631	5.27912	4.9063	0	5.0748	3.84759	6.68337	6.25886	3.82875	-0.199	0.445	0.355	0.154	0.154	-0.353
ENSG00000029725	9135	RABEP1	rabaptin, RAB GTPase binding effector protein 1	5.71131	6.39687	5.11479	5.39816	5.96224	6.01783	6.56723	5.12472	5.68214	5.42608	6.23623	5.38449	5.17234	-0.051	0.233	-0.069	-0.179	0.09	-0.001
ENSG00000029993	3149	HMGB3	high mobility group box 3	4.80312	5.78913	5.47467	4.07769	6.05472	6.05781	5.1491	6.34149	5.76344	4.50609	5.59979	5.25686	5.52948	-0.472	-0.353	0.048	0.128	0.256	0.106
ENSG00000030066	23279	NUP160	nucleoporin 160	5.02698	5.72141	6.11445	2.9029	5.94415	5.65322	5.80335	5.81396	6.1184	4.47832	5.56372	5.55394	5.63807	-0.361	0.013	0.343	0.303	0.391	-0.042
ENSG00000030110	578	BAK1	BCL2 antagonist/killer 1	1.37555	3.96363	3.19797	5.07063	3.81919	3.19974	3.60267	0	3.40927	2.37722	3.39172	2.70882	3.14277	-0.061	0.405	-0.033	-0.118	-0.06	-0.344
ENSG00000030304	4593	MUSK	muscle associated receptor tyrosine kinase	0	0	0	0	0	0	0	0	0	0	0	0	0	0	0	0	0	0	0
ENSG00000030419	22807	IKZF2	IKAROS family zinc finger 2	1.00434	2.43591	1.88233	2.46318	3.80731	1.84108	1.31656	0.223947	3.17256	3.36719	2.98328	3.56177	3.21904	0.147	0.27	0.482	0.43	0.31	0.088
ENSG00000030582	2896	GRN	granulin precursor	6.60947	4.86883	6.06458	6.93173	5.62881	6.69097	6.36612	6.37138	5.29475	7.59544	6.19371	5.05007	6.69653	0.446	-0.362	-0.35	-0.151	-0.077	0.478
ENSG00000031003	51306	FAM13B	family with sequence similarity 13 member B	4.07156	3.84459	3.58879	2.0529	4.66888	3.2858	4.31703	4.18432	3.87924	3.57813	4.25279	5.04183	3.93649	-0.09	0.17	0.637	0.439	0.553	0.126
ENSG00000031081	57514	ARHGAP31	Rho GTPase activating protein 31	3.12071	2.22651	3.24551	1.61693	3.6301	3.48777	2.01775	2.41894	3.1308	3.32477	2.95666	2.85702	3.61	-0.137	-0.181	0.26	0.264	0.227	0.232
ENSG00000031691	55166	CENPQ	centromere protein Q	0.421413	4.68139	5.23733	2.88451	4.50125	2.99411	1.91993	1.49159	4.82699	0.67355	4.14284	4.52124	3.02516	-0.423	0.268	0.293	0.224	0.147	-0.52
ENSG00000031698	6301	SARS1	seryl-tRNA synthetase 1	6.59378	6.47876	6.25663	5.28123	7.2221	6.98976	6.79378	6.41382	6.75475	7.11964	6.22765	6.11569	6.59992	0.016	-0.041	-0.033	-0.004	0.12	0.582
ENSG00000031823	8498	RANBP3	RAN binding protein 3	5.74778	4.57901	4.10112	6.31676	5.27036	6.54922	5.67926	5.9082	5.24421	5.11469	5.18618	4.56063	4.64604	-0.275	-0.279	-0.61	-0.557	-0.332	0.263
ENSG00000032219	5926	ARID4A	AT-rich interaction domain 4A	2.23035	2.8896	3.82687	2.42826	3.50573	2.39423	2.21413	2.82309	2.57747	2.58218	3.71399	3.71206	2.3072	-0.11	0.137	0.35	0.297	0.25	-0.233
ENSG00000032389	7260	EIPR1	EARP complex and GARP complex interacting protein 1	3.61219	4.12427	2.93087	2.52408	4.85688	4.3451	2.81428	2.43059	4.01137	3.41565	4.94995	3.35772	4.3153	-0.114	-0.096	0.304	0.24	0.37	0.066
ENSG00000032444	10908	PNPLA6	patatin like phospholipase domain containing 6	3.13214	1.44467	4.39883	2.4664	2.79878	4.64616	1.876	5.17101	3.29831	4.32072	3.16372	2.82057	4.91464	-0.02	-0.65	-0.042	0.242	0.123	0.375
ENSG00000032742	8100	IFT88	intraflagellar transport 88	1.22118	3.65245	4.11789	1.91995	4.39683	4.42177	4.97044	4.28463	4.20986	1.66372	3.76249	3.67215	3.91575	-0.465	-0.046	0.175	0.218	0.418	-0.004
ENSG00000033011	56052	ALG1	ALG1 chitobiosyldiphosphodolichol beta-mannosyltransferase	2.49113	2.18101	2.93473	3.35126	3.29301	3.40092	3.41059	2.54107	3.24312	3.53807	4.49988	3.74935	4.70146	0.165	-0.129	0.621	0.671	0.755	0.176
ENSG00000033030	55596	ZCCHC8	zinc finger CCHC-type containing 8	1.35457	4.07742	4.93975	2.60061	3.04312	3.58363	3.13134	1.99796	3.80743	2.86429	4.06725	3.74824	4.65605	-0.06	0.005	0.441	0.555	0.38	-0.279
ENSG00000033050	10061	ABCF2	ATP binding cassette subfamily F member 2	5.37918	4.40456	5.39858	5.34068	5.73694	5.54557	4.42017	6.63881	6.14039	6.07562	5.14387	4.32192	5.35486	0.002	-0.309	-0.373	-0.178	-0.108	0.431
ENSG00000033100	54480	CHPF2	chondroitin polymerizing factor 2	3.7297	3.16904	4.16381	2.96329	2.56165	3.56768	0.344288	0	3.49278	4.5256	3.77318	2.59908	4.07065	0.175	-0.017	0.143	0.189	-0.1	-0.17
ENSG00000033122	57554	LRRC7	leucine rich repeat containing 7	0	0.205055	0	0	0	0	0	0	0	0	0.718606	0	0.615885	0.322	-0.311	0.545	0.611	0.732	-0.048
ENSG00000033170	2530	FUT8	fucosyltransferase 8	3.43122	4.67943	3.57197	2.96753	5.54238	4.70493	4.67187	4.0176	4.44468	4.28265	5.05848	4.40296	4.44576	-0.069	-0.037	0.31	0.307	0.528	0.394
ENSG00000033178	55236	UBA6	ubiquitin like modifier activating enzyme 6	5.48039	5.48372	5.11937	4.20469	5.647	5.48539	4.87038	5.0042	5.67608	4.62754	5.48587	5.81399	5.4833	-0.486	0.019	0.532	0.35	0.32	-0.212
ENSG00000033327	9846	GAB2	GRB2 associated binding protein 2	0.132911	1.25498	1.34452	0	2.44194	1.46118	1.4179	0	1.6375	2.80914	2.0367	0.587556	1.59995	0.325	0.101	0.183	0.291	0.369	0.466
ENSG00000033627	535	ATP6V0A1	ATPase H+ transporting V0 subunit a1	4.85445	5.04168	4.11635	2.71142	5.05556	5.07655	3.77359	3.83773	4.75125	4.55444	4.23532	4.8309	5.16594	-0.159	-0.149	0.342	0.29	0.15	0.147
ENSG00000033800	8554	PIAS1	protein inhibitor of activated STAT 1	5.62202	5.58025	5.1314	3.96292	5.20691	4.85721	4.69516	3.90393	5.14474	5.17017	5.25822	5.36897	4.38019	-0.011	0.382	0.29	0.096	-0.055	-0.215
ENSG00000033867	9497	SLC4A7	solute carrier family 4 member 7	3.57496	4.38896	4.14094	2.31008	4.54874	4.39137	3.24414	2.72992	4.25861	3.21413	4.15387	4.53459	4.46705	-0.355	0.036	0.498	0.395	0.298	-0.196
ENSG00000034053	321	APBA2	amyloid beta precursor protein binding family A member 2	0	0	0	0	0	0	0	0	0	0	0	0	0	0	0	0	0	0	0
ENSG00000034152	5606	MAP2K3	mitogen-activated protein kinase kinase 3	5.40534	4.83418	4.07921	6.71345	4.96381	4.3187	4.414	4.52181	5.15148	5.17853	4.99264	5.30849	6.13485	0.253	0.073	0.167	0.064	0.024	-0.118
ENSG00000034239	79645	EFCAB1	EF-hand calcium binding domain 1	0	0	0	0	0	0	0	0	0	0	0	0	0	0	0	0	0	0	0
ENSG00000034510	9168	TMSB10	thymosin beta 10	13.9905	13.3175	13.0792	14.1346	13.914	13.3622	13.4472	12.4256	13.7567	13.5617	13.5075	12.9542	13.5357	0.062	0.462	-0.144	-0.387	-0.181	-0.184
ENSG00000034533	28990	ASTE1	asteroid homolog 1	3.00874	3.88529	4.43168	0	0.807049	0.605966	2.32686	1.84334	3.19258	3.0263	2.35941	1.64658	2.79384	0.337	0.212	0.284	0.307	0.108	-0.244
ENSG00000034677	25897	RNF19A	ring finger protein 19A, RBR E3 ubiquitin protein ligase	4.06607	4.48929	4.62921	2.07649	4.51303	4.69391	3.99825	3.64742	5.06478	4.14318	5.38361	6.09575	4.43906	-0.245	0.055	0.701	0.647	0.472	-0.065
ENSG00000034693	8504	PEX3	peroxisomal biogenesis factor 3	3.66044	4.8711	5.14411	5.07362	5.22213	5.7567	4.28642	2.85195	4.9627	4.58748	4.21734	5.19181	4.92662	-0.329	0.148	0.021	0.02	-0.181	-0.19
ENSG00000034713	11345	GABARAPL2	GABA type A receptor associated protein like 2	6.12452	5.55787	5.44029	3.60561	6.34102	4.84671	5.4329	4.40335	5.53133	6.12769	6.04194	5.72642	5.78663	0.24	0.287	0.536	0.354	0.416	0.137
ENSG00000034971	4653	MYOC	myocilin	0	0	0	0	0	0	0	0	0	0	0	0	0	0	0	0	0	0	0
ENSG00000035115	26751	SH3YL1	SH3 and SYLF domain containing 1	3.26841	4.85467	4.51452	3.48375	5.24867	4.21561	4.9605	3.51945	5.18808	4.17311	4.82241	3.75298	5.44784	0.034	0.217	0.347	0.33	0.539	0.035
ENSG00000035141	84908	FAM136A	family with sequence similarity 136 member A	6.04905	6.44287	6.1606	5.19161	5.97614	5.56922	6.753	3.38245	6.81884	5.85197	6.34633	6.40186	6.00834	-0.013	0.642	0.479	0.253	0.216	-0.366
ENSG00000035403	7414	VCL	vinculin	7.46792	7.38002	6.76711	5.74937	7.18941	7.3223	6.78786	6.68763	6.8846	6.83506	7.2535	7.11445	6.97234	-0.154	-0.132	0.298	0.201	0.186	0.052
ENSG00000035499	55789	DEPDC1B	DEP domain containing 1B	5.8504	7.23961	6.48317	3.76837	6.17903	5.89575	6.12197	5.2835	6.62109	5.52278	6.50342	6.48798	6.23417	-0.119	0.161	0.512	0.436	0.353	-0.186
ENSG00000035664	23604	DAPK2	death associated protein kinase 2	0	0	0	0	0	0	0	0	0.410446	0	1.31825	0.148231	0.688997	0.148	-0.131	0.635	0.663	0.796	-0.096
ENSG00000035681	8439	NSMAF	neutral sphingomyelinase activation associated factor	5.96825	6.12184	6.00359	4.2236	5.75799	6.09599	6.33018	4.76657	6.07911	5.27437	5.72219	6.13962	5.50844	-0.329	0.318	0.367	0.195	0.16	-0.234
ENSG00000035687	159	ADSS2	adenylosuccinate synthase 2	6.61258	7.44166	6.86471	6.0983	7.58015	7.24489	7.49456	8.00286	7.73704	6.35178	6.50937	7.99077	7.02928	-0.496	0.02	0.23	0.174	0.171	0.063
ENSG00000035720	26228	STAP1	signal transducing adaptor family member 1	0	0	0	0	0	0	0	0	0	0	0	0	0	0	0	0	0	0	0
ENSG00000035862	7077	TIMP2	TIMP metallopeptidase inhibitor 2	4.89799	5.81358	5.66157	5.61218	7.28706	6.6863	6.97131	5.892	6.57534	7.39722	6.77177	6.74977	7.10602	0.198	-0.036	0.381	0.499	0.585	0.638
ENSG00000035928	5981	RFC1	replication factor C subunit 1	6.05171	6.80939	6.31148	5.59655	6.17699	5.56051	5.96445	4.92767	6.03228	5.5087	6.58342	5.684	5.68515	0.031	0.453	0.199	0.003	0.09	-0.525
ENSG00000036054	55773	TBC1D23	TBC1 domain family member 23	3.23435	4.30404	5.51143	2.66845	5.12639	4.89497	3.99482	4.22193	4.61596	4.53158	5.62393	4.67835	5.12192	-0.072	-0.184	0.443	0.566	0.561	0.126
ENSG00000036257	8452	CUL3	cullin 3	4.95425	6.19456	5.3185	3.74432	6.03463	5.64136	5.40441	4.319	5.9555	4.17435	5.1845	6.23975	5.41893	-0.48	0.249	0.44	0.254	0.212	-0.279
ENSG00000036448	9172	MYOM2	myomesin 2	0	0	0	0	0	0	0	0	0	0	0	0	0	0	0	0	0	0	0
ENSG00000036473	5009	OTC	ornithine transcarbamylase	0	0	0	0	0	0	0	0	0	0	0	0	0	0	0	0	0	0	0
ENSG00000036530	10858	CYP46A1	cytochrome P450 family 46 subfamily A member 1	0	0	0	0	0	0	0.648741	0.998405	0	0.303374	0	0	0	0.219	-0.226	-0.208	-0.043	0.126	0.505
ENSG00000036549	26009	ZZZ3	zinc finger ZZ-type containing 3	5.22356	5.90829	4.20117	2.90462	5.44472	4.5149	4.92714	6.37852	6.06221	5.25634	5.31865	5.91391	5.71756	0.047	-0.124	0.491	0.496	0.448	0.293
ENSG00000036565	6570	SLC18A1	solute carrier family 18 member A1	0	0	0	0	0	0	0	0	0	0	0	0	0	0	0	0	0	0	0
ENSG00000036672	9099	USP2	ubiquitin specific peptidase 2	0	0	0	0	1.58996	0	0	0	1.53677	0.976013	1.26726	1.74181	0	-0.082	0.372	0.521	0.398	0.374	0.142
ENSG00000036828	846	CASR	calcium sensing receptor	0	0	0	0	0	0	0	0	0	0	0	0	0	0	0	0	0	0	0
ENSG00000037042	27175	TUBG2	tubulin gamma 2	3.69119	2.78149	3.88433	1.7257	0.883554	3.64449	2.46669	2.94839	3.28398	4.6325	4.3376	1.5708	1.6914	0.275	-0.215	-0.147	0.097	-0.081	0.132
ENSG00000037241	51121	RPL26L1	ribosomal protein L26 like 1	7.49236	7.42434	6.66123	5.69516	6.9026	7.21025	6.54656	8.16747	7.33796	6.51298	6.88846	6.75114	6.52973	-0.28	-0.323	-0.093	-0.049	-0.047	0.115
ENSG00000037280	2324	FLT4	fms related receptor tyrosine kinase 4	0	0	0	0	0	0	0	0	0	0	0	0	0	0	0	0	0	0	0
ENSG00000037474	54888	NSUN2	NOP2/Sun RNA methyltransferase 2	5.76036	6.67797	5.96296	4.57318	6.01533	5.47034	5.4275	4.86562	6.26983	5.57904	6.13376	5.85625	6.04373	0.003	0.244	0.489	0.379	0.282	-0.249
ENSG00000037637	54455	FBXO42	F-box protein 42	3.91877	4.34973	4.72446	3.92657	3.47004	4.4816	3.4286	5.69725	3.9424	4.75591	4.08044	2.58697	3.51795	0.196	-0.525	-0.603	-0.25	-0.308	0.303
ENSG00000037749	4238	MFAP3	microfibril associated protein 3	5.8514	6.32929	5.22862	6.93638	5.8474	5.68483	5.45401	5.1157	6.13946	4.90159	6.23784	5.65344	5.61298	-0.226	0.236	-0.08	-0.25	-0.159	-0.548
ENSG00000037757	84245	MRI1	methylthioribose-1-phosphate isomerase 1	2.28817	2.95056	4.89038	1.31567	1.99073	4.97868	3.79995	5.22944	3.4352	2.02353	3.34967	3.45583	3.19792	-0.427	-0.422	0.005	0.21	0.137	-0.022
ENSG00000037897	4234	METTL1	methyltransferase like 1	0.649955	3.34193	2.7386	3.05988	4.00095	2.95299	1.49383	1.14792	3.12568	1.16847	2.41165	4.11315	3.23046	-0.418	0.134	0.28	0.197	0.088	-0.307
ENSG00000037965	3224	HOXC8	homeobox C8	0	2.87052	3.64677	3.06624	1.51275	4.35204	1.57848	0	1.93261	4.24893	2.44565	3.07231	3.41893	0.148	-0.217	0.043	0.311	-0.063	0.106
ENSG00000038002	175	AGA	aspartylglucosaminidase	4.35977	2.97072	3.52253	0	0.307305	2.60156	0	3.7084	3.47298	3.85379	3.2439	2.04074	4.27235	0.206	-0.419	0.234	0.407	0.114	0.047
ENSG00000038210	55300	PI4K2B	phosphatidylinositol 4-kinase type 2 beta	3.81965	4.03919	4.38984	3.4986	5.32185	4.04266	4.28357	3.23681	4.86737	3.84787	3.68559	5.2414	4.39201	-0.391	0.524	0.472	0.21	0.195	-0.162
ENSG00000038219	259282	BOD1L1	biorientation of chromosomes in cell division 1 like 1	5.01226	5.53712	5.94746	3.56811	5.32405	4.34007	4.69849	2.29965	5.26947	4.54836	5.42622	4.64964	5.00495	-0.004	0.487	0.371	0.176	0.164	-0.426
ENSG00000038274	27430	MAT2B	methionine adenosyltransferase 2B	5.05524	6.02538	5.86738	4.40567	6.98745	5.92933	5.17892	4.76344	6.68466	5.17942	6.49976	6.94756	6.61464	-0.311	0.146	0.649	0.525	0.497	-0.127
ENSG00000038295	7092	TLL1	tolloid like 1	0.121203	1.12779	2.77442	0.793342	2.12283	0.0965741	0.565112	0.129118	2.33146	0.206287	0	2.40721	0.669329	-0.388	0.589	0.263	0.07	-0.072	-0.475
ENSG00000038358	23644	EDC4	enhancer of mRNA decapping 4	3.86963	2.31105	5.42529	3.06891	2.37254	3.86578	2.01915	3.05888	3.27399	3.97111	4.87842	2.19273	2.58038	0.055	-0.163	-0.142	0.005	-0.079	-0.168
ENSG00000038382	7204	TRIO	trio Rho guanine nucleotide exchange factor	5.60174	4.76729	4.50818	4.12645	4.82541	4.8365	4.33784	5.66407	4.93393	5.4869	4.95605	4.35546	4.89977	0.278	-0.407	-0.116	0.005	0.012	0.487
ENSG00000038427	1462	VCAN	versican	5.01105	5.64732	6.67879	4.53213	6.00076	6.27771	7.03316	5.87846	6.30163	6.07293	6.36379	6.30637	5.67545	-0.132	0.141	0.329	0.406	0.45	0.163
ENSG00000038532	23274	CLEC16A	C-type lectin domain containing 16A	5.44249	4.12441	4.74468	5.46318	4.67435	4.91557	4.04275	2.09795	4.02269	5.13099	3.82608	3.78915	4.17186	0.068	0.295	-0.305	-0.437	-0.496	-0.186
ENSG00000038945	4481	MSR1	macrophage scavenger receptor 1	0	0.18791	1.37521	0.298011	0.189073	0.176338	0	0	0	0	0	0.451472	0	-0.231	0.195	-0.068	-0.087	-0.29	-0.521
ENSG00000039068	999	CDH1	cadherin 1	6.23254	5.59281	6.4139	6.2906	6.17407	4.47136	5.85298	0.254218	6.09789	0.962793	6.15251	5.40707	5.89286	-0.379	0.56	0.263	-0.094	0.071	-0.789
ENSG00000039123	23517	MTREX	Mtr4 exosome RNA helicase	5.78853	6.32309	6.18012	3.41655	5.96187	5.63325	5.4584	4.8736	6.37311	5.01621	6.51477	5.90606	5.58485	-0.223	0.178	0.488	0.372	0.366	-0.236
ENSG00000039139	1767	DNAH5	dynein axonemal heavy chain 5	0	0.466162	0	0	0	0.589776	0	0	0.360311	0	0.264883	0.0398194	0	-0.386	-0.295	-0.17	0.004	-0.169	-0.075
ENSG00000039319	9765	ZFYVE16	zinc finger FYVE-type containing 16	4.72897	5.33095	4.46056	2.61891	5.10352	4.93321	3.55636	3.78135	4.77899	4.50425	5.01098	4.72166	4.30081	-0.146	-0.058	0.284	0.246	0.129	0.023
ENSG00000039523	79567	RIPOR1	RHO family interacting cell polarization regulator 1	4.25388	4.82247	5.6479	4.3595	4.42946	5.33075	4.49306	5.38925	4.65866	6.08074	5.95743	3.9808	5.68451	0.475	-0.563	0.005	0.395	0.326	0.421
ENSG00000039537	729	C6	complement C6	0	0	0	0	0	0	0	0	0	0	0	0	0	0	0	0	0	0	0
ENSG00000039560	26064	RAI14	retinoic acid induced 14	6.17925	5.92184	6.13201	4.5665	5.43754	5.83976	5.96053	6.30061	6.3969	4.8852	5.64933	5.8656	6.31548	-0.407	-0.067	0.349	0.27	0.283	-0.286
ENSG00000039600	11063	SOX30	SRY-box transcription factor 30	0	0	0	0	0	0	0	0	0	0	0	0	0	0	0	0	0	0	0
ENSG00000039650	11284	PNKP	polynucleotide kinase 3'-phosphatase	4.89165	1.40476	3.59771	4.02996	2.68924	4.14726	3.95187	0	3.1673	2.92488	2.24221	2.24196	2.87402	-0.202	0.378	-0.176	-0.38	-0.312	-0.314
ENSG00000039987	54831	BEST2	bestrophin 2	0	0	0	0	0	0	0	0	0	0	0	0	0	0	0	0	0	0	0
ENSG00000040199	23035	PHLPP2	PH domain and leucine rich repeat protein phosphatase 2	4.15406	4.44851	3.72504	6.89888	4.22215	4.2472	5.50006	5.78813	4.45975	4.59326	5.45057	3.52866	5.03576	0.288	-0.158	-0.289	-0.173	0.096	0.122
ENSG00000040275	54908	SPDL1	spindle apparatus coiled-coil protein 1	6.99664	7.24128	6.956	4.84804	6.61362	6.39281	5.65618	4.81702	6.82917	6.24381	6.91956	6.66326	6.63148	-0.077	0.214	0.432	0.287	0.135	-0.328
ENSG00000040341	27067	STAU2	staufen double-stranded RNA binding protein 2	4.44933	4.99254	4.91634	3.21328	4.7277	4.6046	3.80082	7.25028	4.91455	4.30664	5.62527	4.52212	5.46829	-0.017	-0.551	0.168	0.349	0.389	0.211
ENSG00000040487	54896	SLC66A1	solute carrier family 66 member 1	5.36247	5.02765	3.00011	3.63462	3.9881	4.28912	2.80237	2.80321	3.49823	3.9861	4.90803	3.34256	3.53304	0.12	-0.11	-0.071	-0.159	-0.178	-0.108
ENSG00000040531	1497	CTNS	cystinosin, lysosomal cystine transporter	5.07106	3.55454	5.15351	3.42263	3.20206	4.6428	2.76522	3.25493	3.31839	3.21333	2.48039	3.77293	5.50421	-0.232	-0.244	0.007	-0.034	-0.243	-0.333
ENSG00000040608	65078	RTN4R	reticulon 4 receptor	4.3276	2.1556	2.0376	5.12957	2.76496	0	0	2.9167	2.79968	2.34008	0	2.98113	4.35798	0.107	0.113	-0.007	-0.159	-0.274	-0.222
ENSG00000040633	79142	PHF23	PHD finger protein 23	5.02053	4.89652	2.64656	6.64934	5.2132	5.30485	6.9683	6.26389	5.00608	4.70358	5.21295	5.11767	4.98268	0.003	-0.048	-0.17	-0.201	0.09	0.281
ENSG00000040731	1008	CDH10	cadherin 10	0	0	0	3.10911	0.195963	0	0	0	0	0	0	0	0	0.025	0.119	-0.399	-0.424	-0.386	-0.239
ENSG00000040933	3631	INPP4A	inositol polyphosphate-4-phosphatase type I A	1.08233	1.9756	2.63858	1.98247	3.57997	2.81551	2.6697	3.24518	2.56681	4.09959	3.37165	2.74194	2.51206	0.293	-0.21	0.095	0.351	0.409	0.739
ENSG00000041353	5874	RAB27B	RAB27B, member RAS oncogene family	4.30841	4.01354	4.0646	0.968501	5.59083	3.32098	3.56356	3.44313	4.5191	2.90967	3.69733	4.82168	3.10673	-0.359	0.333	0.374	0.12	0.204	-0.097
ENSG00000041357	5685	PSMA4	proteasome 20S subunit alpha 4	5.97366	6.97778	6.25266	3.79841	7.21459	6.4025	7.35199	5.26208	7.4868	5.68301	6.6868	7.38568	6.67396	-0.261	0.327	0.58	0.414	0.464	-0.066
ENSG00000041515	23026	MYO16	myosin XVI	0.109777	0.61786	0	0	0.0939197	0	0	0	0.376535	0.0967114	0	0.912661	0.4145	-0.068	0.133	0.61	0.515	0.127	-0.205
ENSG00000041802	55341	LSG1	large 60S subunit nuclear export GTPase 1	4.90531	5.09794	3.55868	3.26368	5.5653	5.33141	5.36532	3.4391	5.19025	4.84359	4.37148	4.77901	4.48161	-0.165	0.254	0.155	0.002	0.093	0.242
ENSG00000041880	10039	PARP3	poly(ADP-ribose) polymerase family member 3	4.28911	2.38441	4.19718	0.582386	3.82296	2.88507	4.3123	0	3.36871	2.18445	0.277892	2.61645	4.01955	-0.223	0.46	0.155	-0.109	-0.055	-0.232
ENSG00000041982	3371	TNC	tenascin C	2.98634	0.664743	3.52061	4.23308	1.07918	1.18671	4.06917	0.0581038	2.46661	3.10843	1.90647	1.28179	2.59764	0.268	0.511	-0.037	-0.147	-0.078	-0.267
ENSG00000041988	90326	THAP3	THAP domain containing 3	1.44263	2.2847	2.39007	0	1.87971	2.82936	2.69679	0	3.26922	0	3.07339	2.92715	3.62434	-0.404	0.143	0.621	0.493	0.513	-0.379
ENSG00000042062	140876	RIPOR3	RIPOR family member 3	0	0.843734	0.93981	0	1.76546	0	0	0	0.266224	0	0	1.13713	0	-0.272	0.388	0.132	-0.087	-0.086	-0.202
ENSG00000042088	55775	TDP1	tyrosyl-DNA phosphodiesterase 1	5.33002	5.00029	4.51126	4.77323	4.60731	5.08181	4.15363	7.0017	5.02804	4.59204	5.51352	5.39663	4.34965	-0.174	-0.482	-0.073	0.045	-0.006	0.119
ENSG00000042286	84883	AIFM2	apoptosis inducing factor mitochondria associated 2	4.75876	5.03701	4.46901	4.90214	3.44082	4.83814	3.72438	6.77236	3.4735	5.08858	5.06634	3.50777	4.82987	0.35	-0.762	-0.369	-0.042	-0.104	0.305
ENSG00000042304	56918	C2orf83	chromosome 2 open reading frame 83	0	0	0	0	0	0	0	0	0	0	0	0	0	0	0	0	0	0	0
ENSG00000042317	55812	SPATA7	spermatogenesis associated 7	2.03358	2.10552	2.8879	0.422824	2.855	3.34109	0.801158	0.43076	1.88863	2.8647	1.91216	1.96663	3.8789	-0.005	-0.231	0.224	0.283	0.126	0.133
ENSG00000042429	9440	MED17	mediator complex subunit 17	0.297093	1.55225	3.33905	1.18595	2.26115	2.3909	2.58599	1.73146	1.94349	2.89082	1.34017	2.98033	2.27816	0.004	0.046	0.214	0.375	0.169	0.254
ENSG00000042445	54884	RETSAT	retinol saturase	6.11421	5.05393	4.07747	8.94704	4.3705	4.50603	5.46139	4.63842	5.14309	4.45648	5.57235	4.48872	5.18777	0.091	0.171	-0.248	-0.358	-0.236	-0.339
ENSG00000042493	822	CAPG	capping actin protein, gelsolin like	5.55673	5.946	6.30883	6.50466	6.53793	5.05335	5.33653	6.48942	6.01495	6.57032	6.35477	6.11402	5.59608	0.384	0.145	-0.017	0.04	0.025	0.129
ENSG00000042753	1175	AP2S1	adaptor related protein complex 2 subunit sigma 1	7.59547	6.92647	7.61379	8.59503	7.80096	7.70127	7.67219	7.18736	7.92994	8.32311	7.37114	6.90506	7.90546	0.231	0.155	-0.359	-0.306	-0.201	0.195
ENSG00000042781	7399	USH2A	usherin	0	0.395919	0	0	1.21689	0	0	0	0.0334933	0	0.385037	0	0	-0.065	0.21	-0.048	-0.232	0.121	0.105
ENSG00000042813	11055	ZPBP	zona pellucida binding protein	0	0	0	0	0	0	0	0	0	0	0	0	0	0	0	0	0	0	0
ENSG00000042832	7038	TG	thyroglobulin	0	0	0.776933	0	0	0	0	0	0	0	0	0	0	-0.104	0.172	-0.086	-0.066	-0.178	-0.449
ENSG00000042980	10863	ADAM28	ADAM metallopeptidase domain 28	0	0	0	0	0	0	0	0	0	0	0	0	0	0	0	0	0	0	0
ENSG00000043039	8538	BARX2	BARX homeobox 2	0	0	0	0	0	0	0	0	0	0	0	0	0	0	0	0	0	0	0
ENSG00000043093	54165	DCUN1D1	defective in cullin neddylation 1 domain containing 1	4.11559	4.37009	3.96459	3.77879	4.80296	4.51695	3.63114	2.1743	5.02256	3.77656	4.4328	4.90888	4.88883	-0.282	0.306	0.492	0.298	0.201	-0.303
ENSG00000043143	23338	JADE2	jade family PHD finger 2	8.23839	6.37656	5.83955	7.20939	6.23852	6.71346	5.83637	6.98919	6.01026	6.41434	6.90582	5.76533	6.91036	0.112	-0.358	-0.274	-0.331	-0.206	-0.04
ENSG00000043355	7546	ZIC2	Zic family member 2	2.41571	0.999624	2.88755	0.18571	2.84883	2.50348	2.40956	1.90188	2.91493	0.229998	2.43318	2.89784	1.65865	-0.703	0.25	0.363	0.121	0.295	-0.341
ENSG00000043462	3937	LCP2	lymphocyte cytosolic protein 2	0	0	0	0	0	0	0	0	0	0	0	0	0	0	0	0	0	0	0
ENSG00000043514	54802	TRIT1	tRNA isopentenyltransferase 1	5.63556	4.81029	5.23397	2.28707	5.2186	2.92536	5.56835	1.47726	5.24638	5.40935	7.11625	5.42796	5.39284	0.27	0.481	0.678	0.467	0.535	-0.166
ENSG00000043591	153	ADRB1	adrenoceptor beta 1	0	0	0	0	0	0	0	0	0	0	0	0.941157	0	-0.21	0.121	0.575	0.458	0.136	-0.129
ENSG00000044012	2981	GUCA2B	guanylate cyclase activator 2B	0	0	0	0	0	0	0	0	0	0	0	0	0	0	0	0	0	0	0
ENSG00000044090	9820	CUL7	cullin 7	1.69736	1.34186	2.44423	0.921015	2.76896	3.08906	0.369826	4.4365	1.55283	4.0487	1.16367	2.11717	3.59238	0.157	-0.65	-0.098	0.183	0.02	0.64
ENSG00000044115	1495	CTNNA1	catenin alpha 1	8.92733	8.84111	8.70869	7.36336	8.60327	9.01786	8.67464	9.38471	8.86576	8.63223	9.42566	8.96492	9.19775	-0.064	-0.423	0.469	0.557	0.561	0.204
ENSG00000044446	5256	PHKA2	phosphorylase kinase regulatory subunit alpha 2	1.90676	3.59504	1.84432	2.72302	3.8029	3.32516	2.33636	3.48129	2.97477	1.80903	4.10037	2.59378	2.87226	-0.246	-0.334	0.023	0.081	0.323	0.096
ENSG00000044459	54875	CNTLN	centlein	4.48563	3.50302	4.57082	3.41968	4.88828	4.18905	4.1942	3.2989	3.71039	3.92969	4.17355	5.90126	5.07712	-0.2	0.166	0.666	0.426	0.366	-0.137
ENSG00000044524	2042	EPHA3	EPH receptor A3	0	0	0	0	0	0	0	0	0.466493	0	0	0	0	-0.326	0.393	0.143	0.105	0.038	-0.191
ENSG00000044574	3309	HSPA5	heat shock protein family A (Hsp70) member 5	8.52085	9.08696	8.95282	7.43962	9.25202	8.2458	8.92945	7.52264	9.1526	8.73715	9.24905	9.31889	8.75118	0.016	0.482	0.648	0.461	0.449	-0.147
ENSG00000046604	1829	DSG2	desmoglein 2	8.41523	8.66458	8.35863	5.93448	8.48321	7.59024	7.67759	5.96331	8.25562	7.48725	8.51637	8.25061	7.99814	-0.088	0.367	0.498	0.276	0.256	-0.307
ENSG00000046647	54960	GEMIN8	gem nuclear organelle associated protein 8	5.6318	4.47708	2.8426	0	2.59823	3.4515	2.75209	0	3.39129	2.4036	3.91156	3.22084	3.80206	-0.062	0.154	0.395	0.2	0.133	-0.29
ENSG00000046651	8481	OFD1	OFD1 centriole and centriolar satellite protein	4.46726	4.3232	4.16255	3.0385	4.52117	4.13538	4.04283	3.92184	4.40615	4.05448	4.70203	3.18825	4.51412	0.076	-0.047	0.133	0.095	0.365	0.077
ENSG00000046653	2824	GPM6B	glycoprotein M6B	1.39742	3.82635	3.87897	4.52074	2.79516	3.51668	1.1501	0	4.37341	3.86297	2.8287	2.82393	3.50878	0.028	0.155	-0.005	0.093	-0.214	-0.231
ENSG00000046774	51438	MAGEC2	MAGE family member C2	0	0	0	0	0	0	0	0	0	0	0	0	0	0	0	0	0	0	0
ENSG00000046889	80243	PREX2	phosphatidylinositol-3,4,5-trisphosphate dependent Rac exchange factor 2	0	0	0	0	0	0	0	0	0	0	0	0	0	0	0	0	0	0	0
ENSG00000047056	22884	WDR37	WD repeat domain 37	4.10153	3.78627	3.45174	3.24738	3.33065	3.31022	2.82454	4.62316	3.5299	3.94508	4.38033	3.52392	4.22627	0.371	-0.559	0.236	0.392	0.332	0.219
ENSG00000047188	64848	YTHDC2	YTH domain containing 2	4.27834	4.85803	5.10242	5.03417	5.37726	5.40836	4.85654	4.57275	5.47589	4.40168	5.2037	4.58631	5.34957	-0.462	0.002	0.031	0.055	0.246	-0.194
ENSG00000047230	56474	CTPS2	CTP synthase 2	1.94804	3.64445	3.6141	2.3448	4.55259	3.2471	4.01283	3.88891	4.09779	3.74572	3.97373	3.46312	3.27951	0.02	0.119	0.217	0.314	0.485	0.377
ENSG00000047249	51606	ATP6V1H	ATPase H+ transporting V1 subunit H	6.98055	5.47549	5.2994	4.30112	6.06125	5.67449	5.5826	4.96072	5.9875	6.51176	7.03465	5.3164	5.86662	0.247	0.07	0.337	0.235	0.368	0.188
ENSG00000047315	5431	POLR2B	RNA polymerase II subunit B	5.43355	6.82493	6.50283	3.5452	6.64548	6.06653	6.16187	5.30194	6.82926	5.86987	6.6411	6.41165	6.76131	-0.082	0.099	0.555	0.527	0.504	0.007
ENSG00000047346	56204	FAM214A	family with sequence similarity 214 member A	1.01768	2.25974	2.96095	1.16987	4.7456	3.92266	2.09431	2.05208	4.23106	3.7871	3.5267	3.90797	3.91908	-0.16	-0.047	0.411	0.491	0.434	0.338
ENSG00000047365	116984	ARAP2	ArfGAP with RhoGAP domain, ankyrin repeat and PH domain 2	3.51172	3.24257	1.73028	2.3165	4.17855	3.37773	3.60894	4.11606	3.40081	2.51962	3.77809	3.35861	3.75665	-0.195	-0.2	0.264	0.143	0.497	0.31
ENSG00000047410	7175	TPR	translocated promoter region, nuclear basket protein	7.0692	7.38011	7.11614	4.91295	6.87898	6.50751	5.99891	6.7823	7.2096	6.362	7.31874	6.64592	6.82305	-0.101	-0.053	0.376	0.337	0.291	-0.139
ENSG00000047457	1356	CP	ceruloplasmin	0	0.887636	0	0	0	0	0	0	0	0	0.642926	0.129034	0	0.243	-0.094	0.176	0.231	0.151	-0.194
ENSG00000047578	23247	KATNIP	katanin interacting protein	3.34378	0.926974	2.16774	1.24042	3.31051	1.87475	0.919388	3.20339	2.05336	3.40394	2.16744	1.17402	2.97879	0.238	-0.261	-0.062	-0.039	0.104	0.457
ENSG00000047579	84062	DTNBP1	dystrobrevin binding protein 1	2.85883	5.03199	0	3.85942	3.40301	4.40979	3.84821	3.00276	3.09578	2.35432	4.25967	3.36574	3.65363	-0.05	-0.247	0.019	0.029	0.143	0.154
ENSG00000047597	7504	XK	X-linked Kx blood group	3.57865	2.97607	2.54165	1.4493	1.8831	3.50359	2.73559	2.22568	2.59059	1.87669	1.93456	2.06748	3.0395	-0.324	-0.214	-0.063	-0.11	-0.168	-0.193
ENSG00000047617	57101	ANO2	anoctamin 2	0	0	0	0	0	0	0	0	0	0	0	0	0	0	0	0	0	0	0
ENSG00000047621	57102	C12orf4	chromosome 12 open reading frame 4	4.63327	5.38029	5.14943	4.22287	5.15561	4.01548	5.25288	2.4415	4.59599	3.18351	3.75376	5.65856	4.19664	-0.332	0.667	0.278	-0.071	-0.095	-0.606
ENSG00000047634	6322	SCML1	Scm polycomb group protein like 1	1.60323	3.47524	2.78214	1.97463	4.46824	2.54355	3.5324	3.15267	3.77458	3.46653	3.89545	3.58455	3.19402	0.109	0.197	0.44	0.455	0.599	0.346
ENSG00000047644	55841	WWC3	WWC family member 3	3.50439	2.97776	2.85765	2.76452	3.62794	4.03304	3.88667	2.86457	2.64874	3.03797	3.68368	3.31488	3.40688	-0.192	-0.173	0.11	0.005	0.302	0.217
ENSG00000047648	395	ARHGAP6	Rho GTPase activating protein 6	0	0	0	0	0	0	0	0	0	0	0	0	0	0	0	0	0	0	0
ENSG00000047662	27146	FAM184B	family with sequence similarity 184 member B	0	0	0	0	0	0	0	0	0.264148	0	0	0.260868	0	-0.397	0.381	0.529	0.414	0.129	-0.236
ENSG00000047849	4134	MAP4	microtubule associated protein 4	7.80884	7.33183	7.63143	7.71194	7.32774	7.6057	7.28481	7.80406	7.24134	7.59423	7.8841	6.9457	7.47321	0.242	-0.455	-0.438	-0.283	-0.11	0.066
ENSG00000047932	57120	GOPC	golgi associated PDZ and coiled-coil motif containing	5.25338	5.69715	5.35458	3.13214	5.96991	5.59849	5.31804	5.15451	5.87018	5.1762	4.59835	6.53141	5.38047	-0.317	0.102	0.416	0.321	0.168	0.1
ENSG00000047936	6098	ROS1	ROS proto-oncogene 1, receptor tyrosine kinase	4.94163	5.50603	5.30111	3.80245	6.13531	6.17156	5.12765	6.49979	5.44795	6.86535	5.97751	6.06401	5.87418	0.185	-0.476	0.232	0.476	0.364	0.734
ENSG00000048028	57646	USP28	ubiquitin specific peptidase 28	4.84305	5.08714	4.59093	3.26324	4.78493	4.64219	5.01035	2.61152	5.22425	3.84409	5.0069	4.82105	4.99806	-0.211	0.414	0.515	0.279	0.314	-0.37
ENSG00000048052	9734	HDAC9	histone deacetylase 9	0.0848494	1.01723	0.975515	1.03958	0	1.33986	1.52511	0.175589	1.98931	1.54223	1.5859	2.27254	2.15972	0.085	0.034	0.649	0.775	0.47	-0.021
ENSG00000048140	26262	TSPAN17	tetraspanin 17	5.39235	4.75143	5.08765	5.23973	4.60249	6.10008	4.64387	5.64058	4.64078	5.60498	6.08709	4.74875	5.8831	0.188	-0.816	-0.065	0.23	0.196	0.321
ENSG00000048162	51491	NOP16	NOP16 nucleolar protein	8.7004	7.49133	7.28746	5.60168	7.55363	6.76547	7.12848	4.55247	7.42912	5.74033	6.66671	7.41541	6.94226	-0.315	0.529	0.311	-0.07	-0.036	-0.535
ENSG00000048342	57545	CC2D2A	coiled-coil and C2 domain containing 2A	2.86238	4.19567	2.78043	3.03255	3.84207	0.614332	4.00119	0	4.24773	2.43828	3.29329	4.10177	2.88998	0.091	0.817	0.492	0.173	0.21	-0.429
ENSG00000048392	50484	RRM2B	ribonucleotide reductase regulatory TP53 inducible subunit M2B	5.41311	5.50271	5.48581	3.60124	6.46164	5.80982	4.65786	5.09771	6.24133	5.12416	5.79226	6.90448	5.88808	-0.372	0.028	0.595	0.479	0.366	-0.01
ENSG00000048405	168850	ZNF800	zinc finger protein 800	5.82564	6.2441	6.48072	4.17903	6.52382	6.07216	4.92014	5.06286	5.92213	5.89626	5.69622	5.78947	5.8471	-0.147	0.015	0.188	0.153	0.024	-0.019
ENSG00000048462	608	TNFRSF17	TNF receptor superfamily member 17	0	0	0	0	0	0	0	0	0.532257	0	0	0	0	-0.326	0.393	0.143	0.105	0.038	-0.191
ENSG00000048471	92017	SNX29	sorting nexin 29	2.5589	2.1591	0.0579582	1.81049	2.7294	2.66506	4.20569	2.91327	2.12608	3.78749	3.79212	2.2473	2.43891	0.391	-0.125	0.132	0.186	0.449	0.677
ENSG00000048540	55885	LMO3	LIM domain only 3	0.207024	0.935802	0.434716	1.19578	2.00702	2.42977	0.189925	0.220131	1.92364	3.05436	2.3985	0.15682	1.68196	0.236	-0.252	-0.066	0.165	0.154	0.515
ENSG00000048544	55173	MRPS10	mitochondrial ribosomal protein S10	6.69784	6.9145	5.64532	4.71414	6.54981	5.03095	5.91772	6.36469	6.90147	5.9843	6.72482	5.82719	5.78637	0.135	0.259	0.313	0.165	0.297	-0.016
ENSG00000048545	118142757	LOC118142757	GUCA1ANB-GUCA1A readthrough	0	0	0	0	0	0	0	0	0	0	0	0	0	0	0	0	0	0	0
ENSG00000048649	51773	RSF1	remodeling and spacing factor 1	4.75814	4.90468	5.08258	2.1395	4.69976	4.11139	4.42104	2.85861	5.05718	4.72239	4.28904	4.72128	4.73952	0.012	0.342	0.479	0.347	0.225	-0.107
ENSG00000048707	55187	VPS13D	vacuolar protein sorting 13 homolog D	4.56353	3.93069	4.64278	2.85579	4.03954	4.03476	3.96825	2.60598	4.01183	3.99761	4.65951	4.02213	4.18754	-0.003	0.274	0.45	0.284	0.278	-0.282
ENSG00000048740	10659	CELF2	CUGBP Elav-like family member 2	0	0	0	0	0	0	0	0	0	0	0	0	0	0	0	0	0	0	0
ENSG00000048828	23196	FAM120A	family with sequence similarity 120A	7.6402	7.56347	7.63449	7.08488	7.64019	7.724	7.3039	6.85392	8.00652	7.00935	7.73243	7.7981	8.00078	-0.459	0.185	0.57	0.372	0.326	-0.471
ENSG00000048991	23518	R3HDM1	R3H domain containing 1	6.85135	7.04047	7.25309	5.28538	7.15929	6.39796	6.29685	5.67799	7.07751	6.0991	7.01502	6.97402	6.49746	-0.265	0.378	0.465	0.242	0.222	-0.396
ENSG00000049089	1298	COL9A2	collagen type IX alpha 2 chain	0	0	0	0	0	0	0	0	0.206173	0	0	0	0	-0.326	0.393	0.143	0.105	0.038	-0.191
ENSG00000049130	4254	KITLG	KIT ligand	2.87842	2.92271	3.21573	0.893099	3.01116	2.80534	1.92725	0.0768815	3.2947	1.81404	2.77777	3.51694	2.8676	-0.32	0.345	0.508	0.293	0.155	-0.416
ENSG00000049167	1161	ERCC8	ERCC excision repair 8, CSA ubiquitin ligase complex subunit	2.40395	3.4801	2.89845	1.71104	0.663876	3.0095	1.52547	2.63866	3.55472	2.7808	3.16587	3.673	1.96026	-0.085	-0.197	0.285	0.479	-0.032	-0.192
ENSG00000049192	11174	ADAMTS6	ADAM metallopeptidase with thrombospondin type 1 motif 6	0.568011	0.748179	4.25522	0.0786805	1.79201	1.47436	0.665944	0.379245	1.14618	2.32756	2.00598	2.88809	2.39656	0.04	0.038	0.455	0.504	0.274	-0.094
ENSG00000049239	9563	H6PD	hexose-6-phosphate dehydrogenase/glucose 1-dehydrogenase	2.86778	0.859937	3.65639	2.63168	2.06073	2.57921	1.63696	1.28808	2.53624	3.28353	2.3438	1.91624	3.16283	0.114	0.045	0.05	0.079	-0.035	-0.084
ENSG00000049245	9341	VAMP3	vesicle associated membrane protein 3	8.35231	8.53102	7.89	6.30141	8.0024	8.05159	8.02734	6.55888	8.30646	8.33104	8.71716	7.82015	8.27877	0.15	0.16	0.453	0.381	0.348	0.001
ENSG00000049246	8863	PER3	period circadian regulator 3	1.51654	1.84617	0	1.99408	0.212056	2.91494	1.12955	0	1.66728	0.794451	2.6786	0.501283	1.01329	-0.146	-0.212	-0.133	-0.056	-0.062	-0.141
ENSG00000049247	10911	UTS2	urotensin 2	0	0	0	0	0	0	0	0	0	0	0	0	0	0	0	0	0	0	0
ENSG00000049249	3604	TNFRSF9	TNF receptor superfamily member 9	0	0	0	0	0	0	0	0	0	0.1195	0	0	0.221354	0.533	-0.317	0.346	0.5	0.396	0.389
ENSG00000049283	55040	EPN3	epsin 3	0	0	0	0	0	0	0	0	0	0	0	0	0	0	0	0	0	0	0
ENSG00000049323	4052	LTBP1	latent transforming growth factor beta binding protein 1	6.12874	5.95523	5.19561	5.66563	5.87616	4.95725	5.93911	5.28473	5.96551	6.73919	6.37222	6.34715	5.82601	0.622	0.378	0.542	0.428	0.36	0.226
ENSG00000049449	5954	RCN1	reticulocalbin 1	7.06803	5.71959	5.62139	4.24168	7.14425	5.31055	5.36497	4.36796	6.35601	6.25184	5.66336	6.96016	6.00563	-0.058	0.424	0.489	0.188	0.148	-0.036
ENSG00000049540	2006	ELN	elastin	0	0	0	0	0	0	0	0	0	0	0	0	0	0	0	0	0	0	0
ENSG00000049541	5982	RFC2	replication factor C subunit 2	5.90601	5.23439	5.20032	4.16379	5.61768	4.65023	4.88091	0.454727	4.97051	6.22126	5.72072	4.53588	5.46665	0.246	0.417	0.267	0.101	0.081	-0.134
ENSG00000049618	57492	ARID1B	AT-rich interaction domain 1B	4.3366	4.45041	4.62007	6.47307	4.24104	4.38914	3.96528	3.04785	4.70136	4.59475	4.83325	4.58516	5.10669	0.111	0.2	0.031	-0.011	-0.129	-0.381
ENSG00000049656	81037	CLPTM1L	CLPTM1 like	5.60967	6.05032	6.00671	5.16832	5.32185	5.93582	4.85121	3.975	4.89193	4.60301	8.27535	5.53852	6.5672	0.021	-0.148	0.431	0.395	0.453	-0.359
ENSG00000049759	23327	NEDD4L	NEDD4 like E3 ubiquitin protein ligase	7.05217	6.24202	6.32283	4.75168	6.17768	6.42715	6.30095	5.51195	6.08031	6.55671	6.94619	5.44034	6.44716	0.199	-0.043	0.195	0.156	0.279	0.102
ENSG00000049768	50943	FOXP3	forkhead box P3	0	0	0	0	0	0	0	0	0	0	0	0	0	0	0	0	0	0	0
ENSG00000049769	89801	PPP1R3F	protein phosphatase 1 regulatory subunit 3F	2.81039	1.601	0	0	0.5247	0	0	0	0.830146	1.56519	0	0	0	0.284	0.21	-0.162	-0.305	-0.412	-0.001
ENSG00000049860	3074	HEXB	hexosaminidase subunit beta	4.8101	6.84347	5.77775	3.60315	6.40771	6.8072	5.19158	5.70375	6.5886	5.38599	6.70253	7.12008	6.15074	-0.307	-0.196	0.475	0.539	0.384	0.066
ENSG00000049883	79810	PTCD2	pentatricopeptide repeat domain 2	2.19695	3.1077	2.95014	0.854786	3.31126	2.92224	2.51383	0.591575	3.11707	2.14449	2.85119	3.17051	2.76874	-0.253	0.311	0.468	0.318	0.259	-0.209
ENSG00000050030	340533	NEXMIF	neurite extension and migration factor	0	0	0	0	0	0	0	0	0	0	0	0	0	0	0	0	0	0	0
ENSG00000050130	51528	JKAMP	JNK1/MAPK8 associated membrane protein	5.50002	6.28134	6.13485	2.80886	6.44635	6.44476	6.47117	4.2415	6.10859	5.59051	5.6103	6.28466	5.56326	-0.223	0.211	0.345	0.251	0.225	0.03
ENSG00000050165	27122	DKK3	dickkopf WNT signaling pathway inhibitor 3	0	1.42632	0	0	0	0	0	0	0	0	0	0	0	0.184	-0.041	-0.135	-0.08	-0.268	-0.167
ENSG00000050327	7984	ARHGEF5	Rho guanine nucleotide exchange factor 5	1.94978	3.29038	3.30466	1.30937	2.02416	2.79648	1.17444	0.226414	2.99275	1.69237	1.94167	3.11346	2.4734	-0.317	0.184	0.31	0.251	-0.107	-0.479
ENSG00000050344	9603	NFE2L3	nuclear factor, erythroid 2 like 3	2.75314	2.95242	5.17657	1.73755	3.429	0.171196	2.7997	0.226983	3.37646	2.83881	1.0974	3.5315	3.28227	0.097	0.684	0.364	0.131	0.011	-0.406
ENSG00000050393	63933	MCUR1	mitochondrial calcium uniporter regulator 1	6.25007	6.8924	5.65901	4.83235	5.87728	5.72423	6.26381	5.14489	5.87974	5.91346	6.38113	5.57107	5.86247	0.236	0.186	0.259	0.163	0.22	-0.06
ENSG00000050405	51474	LIMA1	LIM domain and actin binding 1	7.06315	7.1774	7.7404	4.22243	6.9938	6.08861	6.73943	3.36351	6.88388	6.58828	7.20111	6.6819	6.93188	0.042	0.431	0.46	0.274	0.239	-0.287
ENSG00000050426	25875	LETMD1	LETM1 domain containing 1	3.80349	3.67796	3.69262	2.20608	4.06862	4.71178	3.61759	2.48035	4.21739	4.45853	4.0901	4.70488	3.17945	-0.182	0.121	0.326	0.301	0.101	0.164
ENSG00000050438	9498	SLC4A8	solute carrier family 4 member 8	0	0	0	0	0.326327	0	0	0	0.0531246	0	0	0.972332	0	-0.281	0.224	0.53	0.341	0.144	-0.075
ENSG00000050555	10319	LAMC3	laminin subunit gamma 3	0	0	0	0	0	0	0	0	0	0	0	0	0	0	0	0	0	0	0
ENSG00000050628	5733	PTGER3	prostaglandin E receptor 3	0	0	0	0	0	0	0	0	0	0	0	0	0	0	0	0	0	0	0
ENSG00000050730	79931	TNIP3	TNFAIP3 interacting protein 3	0	2.56953	0	0	0.499848	1.34356	2.89429	0	2.96203	2.56269	2.99187	4.09729	3.86019	0.216	0.054	0.78	0.828	0.641	0.147
ENSG00000050748	5601	MAPK9	mitogen-activated protein kinase 9	6.46034	6.35413	6.08574	4.64878	5.98479	6.32004	5.90441	5.49044	6.33571	6.02541	6.78923	7.35998	6.61689	-0.122	-0.011	0.767	0.671	0.469	-0.1
ENSG00000050767	91522	COL23A1	collagen type XXIII alpha 1 chain	0	0	0	0	0	0	0	0	0	0	0	0	0	0	0	0	0	0	0
ENSG00000050820	9564	BCAR1	BCAR1 scaffold protein, Cas family member	3.67076	1.78788	2.44818	4.93742	3.51272	2.55686	2.07786	2.44584	2.99081	3.57957	2.49084	2.77019	3.51248	0.14	0.122	-0.174	-0.281	-0.24	0.014
ENSG00000051009	84067	FAM160A2	family with sequence similarity 160 member A2	3.68057	3.30018	2.24871	3.36459	4.95566	4.356	2.60457	0	2.48201	4.43208	3.95248	4.07345	3.27413	0.061	0.145	0.13	0.003	-0.025	0.118
ENSG00000051108	9709	HERPUD1	homocysteine inducible ER protein with ubiquitin like domain 1	5.88439	5.3145	6.33041	4.74808	5.12049	5.27922	5.3841	5.3715	5.5474	6.40347	6.25881	5.38676	4.87754	0.351	0.103	0.125	0.215	0.087	0.069
ENSG00000051128	9454	HOMER3	homer scaffold protein 3	4.98177	4.17586	4.82012	6.25109	5.04872	5.23296	5.14578	6.52977	4.06071	6.00101	4.65225	4.53024	5.07751	0.313	-0.428	-0.515	-0.305	-0.212	0.527
ENSG00000051180	5888	RAD51	RAD51 recombinase	0	0	0	0	2.70366	0	0.523861	0	1.18123	0	0	0.619106	0.683798	-0.29	0.436	0.178	-0.086	0.228	0.097
ENSG00000051341	10721	POLQ	DNA polymerase theta	4.5078	5.10056	3.7591	0.492935	4.28169	3.82586	3.32177	3.94084	4.31515	3.40902	3.84759	4.10312	3.82521	-0.138	-0.045	0.322	0.255	0.195	0.034
ENSG00000051382	5291	PIK3CB	phosphatidylinositol-4,5-bisphosphate 3-kinase catalytic subunit beta	4.14457	4.49131	4.82146	3.28147	5.48459	4.9638	3.63364	3.86081	4.69776	3.96655	4.71123	5.02834	4.82509	-0.432	-0.034	0.39	0.297	0.263	-0.093
ENSG00000051523	1535	CYBA	cytochrome b-245 alpha chain	0	0	0	0	0	0	0	0	0	4.26436	0	0	0	0.715	-0.082	-0.091	0.154	-0.083	0.693
ENSG00000051596	84321	THOC3	THO complex 3	2.30102	3.71959	3.75436	3.01316	3.81656	4.38615	3.85119	5.60162	3.8164	3.4656	4.23534	4.09399	5.15893	-0.083	-0.616	0.241	0.509	0.538	0.366
ENSG00000051620	23593	HEBP2	heme binding protein 2	3.51727	3.82774	4.40158	3.90645	3.31337	3.38048	3.52933	1.28834	3.68589	3.61159	4.25877	4.522	3.66284	0.029	0.462	0.435	0.283	0.081	-0.51
ENSG00000051825	10198	MPHOSPH9	M-phase phosphoprotein 9	5.39258	5.85307	5.56551	2.94683	5.96054	5.70559	5.14383	4.31021	5.59118	4.75799	5.91762	5.78873	5.47289	-0.255	0.084	0.48	0.359	0.358	-0.1
ENSG00000052126	54477	PLEKHA5	pleckstrin homology domain containing A5	4.93712	5.02161	5.66308	4.06978	4.50252	2.34501	3.5333	2.78779	4.44068	2.69685	4.41946	4.28883	3.28912	-0.133	0.639	0.188	-0.135	-0.117	-0.807
ENSG00000052344	5652	PRSS8	serine protease 8	0	1.86964	0	2.59332	0.341639	0	0	0	2.52064	0	3.93601	0	2.23324	0.143	0.023	0.283	0.309	0.396	-0.297
ENSG00000052723	80143	SIKE1	suppressor of IKBKE 1	4.25133	5.35367	4.87518	3.33344	5.74169	5.04294	3.84185	3.60624	5.65932	4.6038	4.00616	6.6644	4.95545	-0.35	0.206	0.455	0.339	0.054	-0.096
ENSG00000052749	23223	RRP12	ribosomal RNA processing 12 homolog	6.14454	3.59713	6.06449	5.13167	4.43041	4.85349	4.06088	5.31456	4.19694	5.0148	5.15889	4.45396	4.51706	0.003	-0.152	-0.222	-0.236	-0.23	-0.182
ENSG00000052795	57600	FNIP2	folliculin interacting protein 2	3.03845	3.30709	3.81839	2.76538	4.4223	4.35861	3.43715	4.9166	3.73993	2.5821	2.93976	3.66534	3.55991	-0.631	-0.314	-0.172	-0.133	0.002	0.128
ENSG00000052802	6307	MSMO1	methylsterol monooxygenase 1	8.37786	8.59327	8.08602	7.90219	9.14072	8.0765	8.35022	8.0174	9.01411	8.09506	7.88767	9.3956	8.16601	-0.379	0.523	0.406	0.117	0.04	-0.139
ENSG00000052841	55761	TTC17	tetratricopeptide repeat domain 17	5.61518	6.01596	5.80185	3.63948	5.65737	6.42633	5.36406	5.06146	5.80172	6.54723	6.53189	5.44249	6.4255	0.183	-0.291	0.355	0.506	0.402	0.327
ENSG00000052850	60529	ALX4	ALX homeobox 4	0	0	1.80932	0	0	0.788179	0	0	0	0	0	0	0	-0.31	-0.062	-0.246	-0.146	-0.294	-0.348
ENSG00000053108	23105	FSTL4	follistatin like 4	0	0	0	0	0	0	0	0	0	0	0	0	0	0	0	0	0	0	0
ENSG00000053254	1112	FOXN3	forkhead box N3	5.39951	4.44693	3.45476	2.4176	4.3057	4.04231	3.27693	1.76793	3.66926	3.85088	4.3249	2.91372	3.82231	0.052	0.163	0.093	-0.099	-0.026	-0.133
ENSG00000053328	728464	METTL24	methyltransferase like 24	0	0	0	0	0	0	0	0	0	0	0	0	0	0	0	0	0	0	0
ENSG00000053371	8574	AKR7A2	aldo-keto reductase family 7 member A2	5.43633	4.66926	5.71817	6.37223	4.35502	6.20883	5.71594	4.64258	5.30103	5.93515	5.31975	3.79166	5.89512	0.182	-0.165	-0.407	-0.227	-0.197	0.032
ENSG00000053372	51154	MRTO4	MRT4 homolog, ribosome maturation factor	5.33495	5.57223	5.3398	5.86236	6.16296	4.87212	5.45419	4.63654	5.24699	4.16395	5.17626	4.64389	5.82256	-0.209	0.366	-0.07	-0.366	0.02	-0.491
ENSG00000053438	4826	NNAT	neuronatin	0.539309	3.88678	3.0856	0	0	0	0	0	0	0	0	0	1.33719	0.134	0.009	-0.055	-0.018	-0.234	-0.446
ENSG00000053501	55850	USE1	unconventional SNARE in the ER 1	4.72732	4.21931	6.44916	5.68092	5.14404	5.35783	4.44808	3.58043	5.46606	5.98009	3.68108	2.50599	5.17464	0.096	0.135	-0.498	-0.406	-0.403	-0.006
ENSG00000053524	23101	MCF2L2	MCF.2 cell line derived transforming sequence-like 2	0	1.50813	1.87102	0	1.90799	1.00754	0.270042	2.1817	1.82963	0	1.05336	0.356118	0.591528	-0.387	-0.097	-0.135	-0.06	0.048	-0.084
ENSG00000053702	83714	NRIP2	nuclear receptor interacting protein 2	0	0	0	0	0	0	0	0	1.29491	0	0.654142	0.563606	2.08566	-0.003	-0.057	0.693	0.687	0.639	-0.105
ENSG00000053747	3909	LAMA3	laminin subunit alpha 3	8.2639	8.40362	8.6134	7.12764	7.84993	4.79197	7.15635	3.1812	7.1681	6.33184	7.46791	6.74365	6.80755	0.121	0.706	0.223	-0.094	-0.045	-0.611
ENSG00000053770	55745	AP5M1	adaptor related protein complex 5 subunit mu 1	3.40151	3.626	3.59023	0.958062	4.81926	3.85329	2.94751	2.47898	4.22086	4.58336	3.96623	4.3806	4.16283	0.016	0.057	0.5	0.47	0.375	0.283
ENSG00000053900	29945	ANAPC4	anaphase promoting complex subunit 4	4.2877	4.55954	4.64493	2.76822	5.24987	4.45021	4.44895	3.99365	4.26981	4.1086	4.80203	4.57008	5.03806	-0.1	0.005	0.504	0.393	0.538	0.07
ENSG00000053918	3784	KCNQ1	potassium voltage-gated channel subfamily Q member 1	0	0	0	0	0	0	0	0	0	0	0	0	0	0	0	0	0	0	0
ENSG00000054116	27095	TRAPPC3	trafficking protein particle complex 3	6.38904	6.32925	6.23827	6.30334	6.35324	6.75126	6.61365	5.68481	6.1265	7.38597	7.40677	6.58162	6.36359	0.461	-0.053	0.245	0.355	0.303	0.354
ENSG00000054118	9967	THRAP3	thyroid hormone receptor associated protein 3	8.03079	7.90171	7.81572	6.30279	7.40128	7.25085	6.89255	7.50858	7.35151	7.86463	8.21818	7.15735	7.44296	0.309	-0.177	0.224	0.273	0.211	0.065
ENSG00000054148	29085	PHPT1	phosphohistidine phosphatase 1	7.06745	6.23621	6.98272	5.34152	7.16904	6.93539	6.32243	7.09059	6.03798	7.10565	6.43279	6.19258	7.61075	0.148	-0.428	0.071	0.14	0.228	0.43
ENSG00000054179	954	ENTPD2	ectonucleoside triphosphate diphosphohydrolase 2	5.75588	3.10266	0.400268	1.74299	3.02903	2.03683	2.88698	0	2.06195	0	2.0028	2.37199	2.63181	-0.24	0.325	0.148	-0.255	-0.06	-0.402
ENSG00000054219	4065	LY75	lymphocyte antigen 75	0	0	0	0	0	0	0	0	0	0	0	0	0	0	0	0	0	0	0
ENSG00000054267	51742	ARID4B	AT-rich interaction domain 4B	5.31318	5.92884	5.74753	3.04204	5.49172	4.96107	4.65837	4.86274	5.38288	5.04417	5.88533	5.295	5.86067	0.035	-0.059	0.519	0.49	0.439	-0.057
ENSG00000054277	23596	OPN3	opsin 3	4.08165	3.62989	3.55319	2.94965	4.31472	4.17123	3.26209	3.19379	4.24364	5.4496	5.42924	5.19905	3.53357	0.205	0.011	0.477	0.508	0.329	0.32
ENSG00000054282	10806	SDCCAG8	SHH signaling and ciliogenesis regulator SDCCAG8	4.91101	6.18235	6.1643	3.56748	4.8991	5.41312	3.84454	5.5507	4.99669	4.59077	5.06717	5.20792	5.00206	-0.206	-0.335	0.064	0.187	-0.078	-0.183
ENSG00000054356	5798	PTPRN	protein tyrosine phosphatase receptor type N	0	0	0	0	0	0	0	0	0	0	0	0	0	0	0	0	0	0	0
ENSG00000054392	55733	HHAT	hedgehog acyltransferase	0	0	0.798239	0	1.85637	3.00795	1.30944	1.91505	1.97657	2.64635	0.195117	0	2.1417	-0.044	-0.391	-0.219	0.049	0.081	0.706
ENSG00000054523	23095	KIF1B	kinesin family member 1B	5.6981	6.0448	4.88599	2.26381	5.75928	5.80899	5.73761	4.74958	5.20782	5.01406	5.44049	5.6368	5.4673	-0.125	-0.035	0.371	0.289	0.315	0.15
ENSG00000054598	2296	FOXC1	forkhead box C1	5.54449	4.63197	4.13347	4.61385	3.88359	4.04404	2.86417	4.33602	4.02243	5.26402	4.10299	4.75298	4.52758	0.343	-0.222	0.006	0.029	-0.346	0.031
ENSG00000054611	25771	TBC1D22A	TBC1 domain family member 22A	4.63	2.87097	1.24016	4.40657	3.26991	3.62442	2.59502	4.05009	3.20631	4.9486	4.37538	2.61249	4.51687	0.44	-0.417	-0.071	0.034	0.107	0.486
ENSG00000054654	23224	SYNE2	spectrin repeat containing nuclear envelope protein 2	5.52873	5.60336	5.27685	3.64397	5.67413	5.76749	4.80599	6.54912	5.34253	5.64596	6.1108	4.90126	5.10643	0.022	-0.471	0.002	0.166	0.231	0.419
ENSG00000054690	57475	PLEKHH1	pleckstrin homology, MyTH4 and FERM domain containing H1	0.77583	2.05666	2.01545	0	2.23612	2.34445	0	0.307719	1.09875	0	2.03599	2.10847	1.44569	-0.475	-0.138	0.272	0.213	0.127	-0.303
ENSG00000054793	10079	ATP9A	ATPase phospholipid transporting 9A (putative)	4.02064	4.45714	4.87101	3.16794	4.04875	4.30681	3.78973	2.15308	3.5242	3.06659	4.76401	5.02083	3.71721	-0.286	0.243	0.421	0.238	0.124	-0.532
ENSG00000054796	23626	SPO11	SPO11 initiator of meiotic double stranded breaks	0	0	0	0	0	0	0	0	0	0	0	0	0	0	0	0	0	0	0
ENSG00000054803	140689	CBLN4	cerebellin 4 precursor	0	0	0	0	0	0	0	0	0	0	0	0	0	0	0	0	0	0	0
ENSG00000054938	25884	CHRDL2	chordin like 2	0	0	0	0	0	0	0	0	0	0	0	1.22144	0	-0.21	0.121	0.575	0.458	0.136	-0.129
ENSG00000054965	23201	FAM168A	family with sequence similarity 168 member A	3.66492	2.56162	4.49968	2.63773	3.93166	4.9081	3.6648	4.88647	3.42306	3.91285	4.63359	4.3901	3.02214	-0.305	-0.369	0.034	0.165	0.186	0.27
ENSG00000054967	84957	RELT	RELT TNF receptor	2.68054	0.543345	3.56885	1.27166	1.10495	1.04864	0.990453	0	1.01472	2.18868	1.77252	2.04286	0	0.033	0.393	0.039	-0.093	-0.257	-0.352
ENSG00000054983	2581	GALC	galactosylceramidase	0	0	0	0	0	0	0	0	0	0	0	0	0	0	0	0	0	0	0
ENSG00000055044	51602	NOP58	NOP58 ribonucleoprotein	8.28761	9.01969	8.66652	7.95279	8.26361	7.88219	7.70039	6.8764	8.46632	7.34226	8.23865	7.84555	8.21728	-0.195	0.394	0.14	-0.064	-0.107	-0.706
ENSG00000055070	26099	SZRD1	SUZ RNA binding domain containing 1	6.88341	5.46996	5.26303	7.07447	5.50132	5.99928	5.61662	7.17787	5.84489	6.1098	5.76646	5.09122	5.65975	0.094	-0.307	-0.554	-0.48	-0.37	0.16
ENSG00000055118	3757	KCNH2	potassium voltage-gated channel subfamily H member 2	0	0	0	0	0	0	0	0	0	0	0	0	0	0	0	0	0	0	0
ENSG00000055130	8454	CUL1	cullin 1	7.12644	7.60104	7.36704	4.94603	5.98551	6.77708	7.26765	5.8778	7.09107	6.76852	7.23963	6.34927	6.83806	0.103	0.128	0.311	0.308	0.224	-0.178
ENSG00000055147	10827	FAM114A2	family with sequence similarity 114 member A2	2.10702	3.59362	3.26214	3.6041	3.95631	3.66753	4.2278	2.7495	3.67571	3.18947	4.43848	4.50852	4.54114	-0.042	0.082	0.606	0.597	0.663	-0.004
ENSG00000055163	26999	CYFIP2	cytoplasmic FMR1 interacting protein 2	5.47474	3.50779	4.90048	3.41275	4.61343	4.64723	5.58881	4.73253	4.6289	3.92256	5.73953	5.16549	5.49377	-0.18	0.043	0.607	0.419	0.682	-0.121
ENSG00000055208	23118	TAB2	TGF-beta activated kinase 1 (MAP3K7) binding protein 2	6.85538	6.63104	6.19022	4.29507	6.90265	6.95552	6.57281	4.89197	6.80421	6.2299	6.63151	6.64344	6.27075	-0.227	0.22	0.372	0.208	0.219	-0.023
ENSG00000055211	116254	GINM1	glycoprotein integral membrane 1	5.02948	5.47427	4.82298	1.27338	5.48355	5.12757	6.03621	2.19169	5.65886	4.43514	4.88452	7.56429	5.37842	-0.203	0.328	0.644	0.451	0.348	-0.107
ENSG00000055332	5610	EIF2AK2	eukaryotic translation initiation factor 2 alpha kinase 2	4.60985	5.88007	5.45154	4.51558	5.90628	5.40566	5.55348	4.7757	5.94785	5.42787	5.47424	5.58782	6.03503	-0.024	0.167	0.498	0.502	0.472	0.086
ENSG00000055483	57602	USP36	ubiquitin specific peptidase 36	5.82667	4.56195	5.19721	6.82615	4.85634	5.4151	4.726	5.7265	4.45905	6.20034	4.6483	4.33069	5.89967	0.359	-0.353	-0.493	-0.344	-0.369	0.238
ENSG00000055609	58508	KMT2C	lysine methyltransferase 2C	5.25818	5.02378	5.35914	2.99986	5.07041	4.73856	4.46248	4.04877	4.46218	4.69593	5.69985	4.53824	4.65976	0.039	0.035	0.335	0.247	0.311	-0.093
ENSG00000055732	55283	MCOLN3	mucolipin TRP cation channel 3	0	0	0	0	1.33597	0.958725	0	0	0	1.62997	2.39718	0	1.81326	0.389	-0.362	0.295	0.436	0.593	0.477
ENSG00000055813	114800	CCDC85A	coiled-coil domain containing 85A	0	0	0	0	0	0	0	0	0	1.02558	0	0	0	0.715	-0.082	-0.091	0.154	-0.083	0.693
ENSG00000055917	23369	PUM2	pumilio RNA binding family member 2	6.31855	6.6605	6.40055	5.6914	6.42456	6.30256	6.1194	5.38164	6.55484	6.21411	6.20287	6.09588	6.82282	-0.005	0.205	0.351	0.246	0.171	-0.212
ENSG00000055950	84545	MRPL43	mitochondrial ribosomal protein L43	6.15483	5.91594	5.52008	5.30035	6.053	5.83659	5.74831	4.28843	5.37598	6.22277	5.70548	5.18851	6.13658	0.308	0.175	0.071	-0.042	0.012	0.09
ENSG00000055955	3700	ITIH4	inter-alpha-trypsin inhibitor heavy chain 4	0	0	0	0	0	0	0	0	0	0	0.557993	0	0	0.182	-0.12	0.357	0.394	0.588	-0.058
ENSG00000055957	3697	ITIH1	inter-alpha-trypsin inhibitor heavy chain 1	0	0	0	0	0	0	0	0	0	0	0	0	0	0	0	0	0	0	0
ENSG00000056050	54969	HPF1	histone PARylation factor 1	4.4924	5.04068	4.74789	4.41435	5.03207	1.09268	5.29844	5.86894	5.12493	4.537	5.15301	4.98134	5.47453	0.431	0.376	0.468	0.327	0.488	-0.085
ENSG00000056097	51663	ZFR	zinc finger RNA binding protein	7.7895	7.01886	7.17357	6.0622	6.80812	6.687	6.85038	7.01692	6.93557	6.73538	6.92183	6.34413	6.77266	0.007	0.069	-0.042	-0.181	-0.05	-0.173
ENSG00000056277	55609	ZNF280C	zinc finger protein 280C	5.6059	6.00117	3.88804	3.84331	5.23647	4.44924	5.59785	2.52193	4.81666	5.57338	7.70926	4.5984	5.34824	0.37	0.204	0.432	0.322	0.464	-0.003
ENSG00000056291	10886	NPFFR2	neuropeptide FF receptor 2	0	0	0	0	0	0	0	0	0	0	0	0	0	0	0	0	0	0	0
ENSG00000056487	112885	PHF21B	PHD finger protein 21B	0	0	0	0	0	0	0	0	0	0	0	0	0	0	0	0	0	0	0
ENSG00000056558	7185	TRAF1	TNF receptor associated factor 1	0	0	0	0	0	0	0	0	0	0	0	0	0	0	0	0	0	0	0
ENSG00000056586	54542	RC3H2	ring finger and CCCH-type domains 2	4.88164	5.22612	4.90216	3.58368	4.72654	4.48816	4.11177	2.49004	4.73386	4.38942	4.84343	5.55694	5.2207	-0.057	0.296	0.591	0.399	0.193	-0.365
ENSG00000056736	55540	IL17RB	interleukin 17 receptor B	1.62446	2.87559	0	3.88707	3.07799	3.0137	4.01768	3.73894	2.20625	3.05446	2.12081	2.78474	1.26498	0.064	-0.071	-0.346	-0.273	-0.131	0.493
ENSG00000056972	10758	TRAF3IP2	TRAF3 interacting protein 2	6.69817	4.70046	5.09786	5.01105	4.25135	5.72004	4.83788	5.63467	4.3849	4.74081	5.0993	4.18852	4.99934	-0.08	-0.407	-0.385	-0.382	-0.306	-0.094
ENSG00000056998	8908	GYG2	glycogenin 2	0	0	0	0	0	0	0	0	0	0	0	0	0	0	0	0	0	0	0
ENSG00000057019	131566	DCBLD2	discoidin, CUB and LCCL domain containing 2	7.75048	8.53765	7.76118	7.20549	8.13819	6.80613	8.04611	6.13224	8.40774	6.54639	7.74362	8.57946	7.87797	-0.23	0.661	0.557	0.211	0.221	-0.599
ENSG00000057149	6317	SERPINB3	serpin family B member 3	0	0	0	0	0	0	2.2992	0	0	0	0	0	0	0.074	0.378	0.028	-0.077	0.222	0.072
ENSG00000057252	6646	SOAT1	sterol O-acyltransferase 1	4.90094	5.74364	5.93068	3.52508	5.97152	5.76388	5.60473	5.14827	5.9933	5.22669	6.09327	6.36395	6.0142	-0.216	0.021	0.634	0.611	0.561	0.018
ENSG00000057294	5318	PKP2	plakophilin 2	7.20186	6.85278	6.38016	5.21714	6.49285	5.84444	6.18788	7.94873	6.88908	5.7217	6.64021	6.52701	6.47423	-0.151	-0.125	0.205	0.126	0.216	-0.072
ENSG00000057468	4438	MSH4	mutS homolog 4	0.238794	0	0	0	0	0	0	0	0	0	0	0	0	-0.045	0.147	-0.079	-0.36	-0.294	-0.27
ENSG00000057593	2155	F7	coagulation factor VII	0	0	0	0	0	0	0	0	0	0	0	0	0	0	0	0	0	0	0
ENSG00000057608	2665	GDI2	GDP dissociation inhibitor 2	8.45266	9.33948	8.51556	6.91929	9.01904	8.58499	8.63534	7.82292	9.16909	8.08025	8.58598	8.90473	8.86935	-0.231	0.213	0.488	0.35	0.322	-0.127
ENSG00000057657	639	PRDM1	PR/SET domain 1	2.38192	1.64014	0	1.75731	1.50607	3.08139	1.35455	0	0.754532	0.764569	0.492361	2.13382	1.59118	-0.374	-0.11	-0.105	-0.252	-0.336	-0.072
ENSG00000057663	9474	ATG5	autophagy related 5	5.23817	5.51266	3.53893	1.60349	6.24433	5.41239	4.15672	3.51699	5.40505	4.53125	4.85404	5.39982	4.79605	-0.225	0.054	0.357	0.22	0.224	0.153
ENSG00000057704	57458	TMCC3	transmembrane and coiled-coil domain family 3	0.137548	2.51976	2.06748	0	0	0	0	0	0.930238	0	0	0	0	-0.019	0.204	-0.126	-0.092	-0.335	-0.499
ENSG00000057757	57095	PITHD1	PITH domain containing 1	6.33898	5.50233	5.17405	5.44931	5.19266	5.72405	6.50717	2.46089	5.7132	5.79898	5.60959	6.22808	6.65006	0.076	0.394	0.427	0.222	0.159	-0.23
ENSG00000057935	57504	MTA3	metastasis associated 1 family member 3	4.08985	4.37624	2.09545	0.706994	1.57174	3.34447	2.30819	1.79777	3.71893	3.43465	3.73718	3.82046	3.41628	0.092	-0.097	0.484	0.493	0.189	-0.037
ENSG00000058056	8975	USP13	ubiquitin specific peptidase 13	4.95184	5.15976	4.2562	2.61367	4.59679	4.78156	5.36203	3.6663	4.83001	5.02093	5.06574	4.7074	4.75434	0.131	0.14	0.436	0.374	0.378	0.175
ENSG00000058063	23200	ATP11B	ATPase phospholipid transporting 11B (putative)	5.12721	5.28499	5.14882	3.56039	6.09587	5.73448	5.49604	3.70082	6.09698	4.42503	5.69361	6.59337	5.42961	-0.44	0.32	0.599	0.377	0.375	-0.204
ENSG00000058085	3918	LAMC2	laminin subunit gamma 2	9.44208	9.75923	10.0455	8.86483	9.0141	7.73679	8.98846	5.83462	8.66685	7.6556	9.22088	8.66179	8.52239	-0.036	0.629	0.207	-0.094	-0.054	-0.715
ENSG00000058091	5218	CDK14	cyclin dependent kinase 14	4.01296	4.78971	4.59066	2.46576	5.16497	5.45337	4.64898	1.99285	5.40323	5.47047	5.65618	5.29025	5.2225	0.004	0.156	0.507	0.488	0.387	0.101
ENSG00000058262	29927	SEC61A1	SEC61 translocon subunit alpha 1	8.08695	7.62427	7.56203	7.22265	7.94938	8.4561	8.09949	7.97108	7.54553	8.4183	8.24348	7.60118	8.14475	0.244	-0.495	0.025	0.188	0.325	0.682
ENSG00000058272	4659	PPP1R12A	protein phosphatase 1 regulatory subunit 12A	5.36746	5.93936	5.4662	2.81084	6.13612	5.28503	5.13759	4.0898	6.34819	5.13193	5.79972	5.46118	5.69215	-0.135	0.229	0.491	0.368	0.375	-0.052
ENSG00000058335	5923	RASGRF1	Ras protein specific guanine nucleotide releasing factor 1	0	0.395938	0	1.24323	0	0	0	0	0.769484	0	0	0	0	-0.095	0.292	-0.302	-0.318	-0.393	-0.37
ENSG00000058404	816	CAMK2B	calcium/calmodulin dependent protein kinase II beta	2.71204	0.833643	0.104764	2.70687	0	0.143303	1.29078	0	1.26079	0	0.77272	0.135376	0.152261	-0.037	0.41	-0.23	-0.481	-0.355	-0.503
ENSG00000058453	9696	CROCC	ciliary rootlet coiled-coil, rootletin	0.122111	0	0.0708313	0	1.36632	0	0	0.0665071	0	1.00501	0	0	0	0.29	0.168	-0.181	-0.228	-0.06	0.567
ENSG00000058600	55718	POLR3E	RNA polymerase III subunit E	4.51877	4.49395	4.23753	2.87138	4.61769	6.1048	3.31248	4.72155	5.12558	4.29932	3.59086	3.56635	5.31003	-0.354	-0.502	-0.155	0.001	-0.096	0.247
ENSG00000058668	493	ATP2B4	ATPase plasma membrane Ca2+ transporting 4	4.76323	4.29813	3.51352	2.60221	5.77082	4.71255	6.34379	4.34295	4.6741	4.99939	5.97075	4.67734	5.31078	0.134	0.082	0.453	0.352	0.694	0.412
ENSG00000058673	9877	ZC3H11A	zinc finger CCCH-type containing 11A	0	0	0	0	0	0	0	0	0.74426	0	0.122756	0.199109	0.910011	-0.074	0.023	0.59	0.577	0.508	-0.114
ENSG00000058729	55781	RIOK2	RIO kinase 2	3.91556	5.6557	4.28144	2.94244	4.38511	5.27256	5.35447	3.0919	5.12151	4.12364	4.81656	5.00047	3.74077	-0.245	0.241	0.248	0.208	0.118	-0.104
ENSG00000058799	54432	YIPF1	Yip1 domain family member 1	5.88802	5.06007	5.40196	2.60236	4.33011	5.87622	3.92009	2.28901	4.69071	5.59012	5.72026	5.99171	3.69917	-0.076	0.101	0.292	0.235	-0.031	-0.115
ENSG00000058804	55706	NDC1	NDC1 transmembrane nucleoporin	8.07184	8.33717	7.9846	5.34874	7.59703	7.57917	7.29079	8.2281	7.54816	6.86647	7.77047	7.26641	7.33049	-0.176	-0.171	0.136	0.116	0.146	-0.06
ENSG00000058866	1608	DGKG	diacylglycerol kinase gamma	0	1.04756	0	0.686351	2.07801	0	0	0	0.286619	2.05344	0	1.24673	0	0.338	0.231	-0.032	-0.054	-0.169	0.437
ENSG00000059122	84256	FLYWCH1	FLYWCH-type zinc finger 1	3.08233	3.36082	3.65195	2.34137	3.35547	4.41791	2.24032	3.87312	1.93268	4.88543	3.44675	1.54143	2.78582	0.331	-0.597	-0.511	-0.184	-0.225	0.575
ENSG00000059145	64718	UNKL	unk like zinc finger	2.1152	0.979134	2.35743	3.25863	1.86385	1.74852	0.607796	2.77211	0.760034	0.931281	1.5608	0.513564	0.471985	-0.175	-0.186	-0.681	-0.662	-0.51	-0.19
ENSG00000059377	6916	TBXAS1	thromboxane A synthase 1	0	3.19109	1.65046	0	0	1.41604	0	0.170382	1.47015	3.26965	0	2.37616	1.36783	0.296	-0.116	0.155	0.388	-0.182	0.179
ENSG00000059378	64761	PARP12	poly(ADP-ribose) polymerase family member 12	1.51525	4.64127	4.49938	3.09707	4.23179	4.38829	5.50284	0.581439	4.30821	4.30325	4.4702	3.68603	4.56617	0.09	0.304	0.267	0.293	0.294	-0.025
ENSG00000059573	5832	ALDH18A1	aldehyde dehydrogenase 18 family member A1	6.57496	6.19652	6.58838	5.55439	6.46371	6.67531	6.16713	6.30659	6.33304	5.46869	6.41382	6.25572	6.6142	-0.611	-0.17	0.23	0.083	0.239	-0.348
ENSG00000059588	6894	TARBP1	TAR (HIV-1) RNA binding protein 1	5.99291	6.53345	6.74014	4.44951	5.88299	6.03443	6.42732	5.25151	6.17297	5.80666	6.24655	6.05149	5.61056	-0.106	0.279	0.302	0.232	0.176	-0.219
ENSG00000059691	5188	GATB	glutamyl-tRNA amidotransferase subunit B	3.26512	1.7769	2.86549	2.28623	3.11005	3.05322	2.52245	3.82578	2.52064	0.899611	2.53821	2.24466	2.97727	-0.612	-0.239	-0.11	-0.251	0.084	-0.23
ENSG00000059728	4084	MXD1	MAX dimerization protein 1	4.96833	5.22406	4.28278	2.95382	4.43238	5.46674	5.21622	4.36173	4.59573	3.43049	4.64194	5.1415	4.25353	-0.5	-0.039	0.224	0.102	0.119	-0.174
ENSG00000059758	5128	CDK17	cyclin dependent kinase 17	3.42737	4.4775	3.96196	3.40084	4.01444	2.96619	3.48385	3.61535	4.85564	3.88425	4.76277	5.70744	4.96005	0.071	0.196	0.885	0.804	0.584	-0.201
ENSG00000059769	548645	DNAJC25	DnaJ heat shock protein family (Hsp40) member C25	3.4368	3.6764	4.97604	0.563634	3.61819	1.17883	3.84193	0.792895	4.17564	2.72523	0.861283	3.70895	3.38271	-0.058	0.633	0.346	0.107	0.013	-0.329
ENSG00000059804	6515	SLC2A3	solute carrier family 2 member 3	2.2817	0	0	0	0	0	0	0	0	0	0	1.31424	0	-0.15	0.195	0.228	-0.086	-0.194	-0.31
ENSG00000059915	5662	PSD	pleckstrin and Sec7 domain containing	0	0	0	0	1.60065	0	0	0	0	0	0	0	0	-0.176	0.258	-0.123	-0.343	0.025	0.187
ENSG00000060069	9150	CTDP1	CTD phosphatase subunit 1	2.46204	1.98726	2.10827	3.52091	2.95164	4.23366	3.00664	2.61802	2.38792	2.76569	1.48044	0.457232	3.62146	-0.073	-0.334	-0.613	-0.475	-0.269	0.31
ENSG00000060138	8531	YBX3	Y-box binding protein 3	7.41659	6.88618	7.41574	7.84488	7.05942	6.61224	6.65877	7.66483	6.89237	6.74537	6.89022	6.76711	6.94191	-0.019	-0.012	-0.411	-0.476	-0.378	-0.339
ENSG00000060140	55359	STYK1	serine/threonine/tyrosine kinase 1	0	1.5806	1.35933	0	2.06114	1.73374	1.38457	0	1.39447	0	0.908152	0.369772	0	-0.481	0.269	-0.176	-0.249	-0.069	-0.152
ENSG00000060237	65125	WNK1	WNK lysine deficient protein kinase 1	7.57748	7.09285	7.21564	6.02429	7.10495	6.54257	6.4387	5.72452	6.98977	7.02937	7.17681	7.21334	6.98215	0.071	0.37	0.489	0.255	0.132	-0.296
ENSG00000060303	442216	RPS17P5	ribosomal protein S17 pseudogene 5	0	1.1492	3.82119	1.00317	0	0	0	0.823467	0	4.01467	0	0	0	0.524	-0.002	-0.276	-0.032	-0.326	0.172
ENSG00000060339	55749	CCAR1	cell division cycle and apoptosis regulator 1	7.06551	7.38147	7.31088	4.49356	7.02384	6.72953	6.36842	5.49362	6.75387	6.66554	7.33703	7.38621	6.73026	-0.059	0.149	0.514	0.399	0.277	-0.147
ENSG00000060491	11054	OGFR	opioid growth factor receptor	3.32228	1.99185	3.23259	4.39908	3.48703	2.26704	2.30043	4.3086	1.36448	3.90292	2.7712	3.16373	3.36981	0.377	-0.271	-0.211	-0.157	-0.113	0.278
ENSG00000060558	2769	GNA15	G protein subunit alpha 15	5.87972	4.53178	5.19556	5.02272	4.5115	5.53929	5.10546	4.482	4.80894	4.73449	4.78596	4.37088	4.14639	-0.299	0.119	-0.497	-0.603	-0.54	-0.286
ENSG00000060566	84699	CREB3L3	cAMP responsive element binding protein 3 like 3	0	0	0	0	0	0	0	0	0	0	0	0	0	0	0	0	0	0	0
ENSG00000060642	55650	PIGV	phosphatidylinositol glycan anchor biosynthesis class V	3.53831	3.66927	2.65734	0	1.76417	2.1452	1.12802	0.158009	3.34408	2.78472	0	2.33097	4.40955	0.036	0.094	0.26	0.193	-0.099	-0.128
ENSG00000060656	10076	PTPRU	protein tyrosine phosphatase receptor type U	3.93841	3.85292	4.18351	5.34831	2.84524	3.64239	3.43311	2.353	2.31465	4.39597	2.95918	3.9909	3.12417	0.273	0.108	-0.291	-0.282	-0.555	-0.202
ENSG00000060688	9410	SNRNP40	small nuclear ribonucleoprotein U5 subunit 40	5.64655	5.71552	6.0776	3.11299	5.51986	6.05043	6.24933	0.406804	5.55482	5.10542	5.62877	5.72073	5.31353	-0.109	0.419	0.337	0.158	0.111	-0.269
ENSG00000060709	23504	RIMBP2	RIMS binding protein 2	0	0	0	0	0	0	0	0	0	0	0	0	0	0	0	0	0	0	0
ENSG00000060718	1301	COL11A1	collagen type XI alpha 1 chain	0	0	0	0	0	0	0	0	0	0	0	0	0	0	0	0	0	0	0
ENSG00000060749	79832	QSER1	glutamine and serine rich 1	6.7337	7.50809	7.30093	4.96763	7.0729	6.30752	7.0055	5.75349	7.14212	6.10014	6.66644	7.59672	6.48296	-0.229	0.439	0.512	0.298	0.213	-0.332
ENSG00000060762	51660	MPC1	mitochondrial pyruvate carrier 1	6.08907	6.59813	6.57186	3.15496	7.22445	6.45748	5.49422	5.54962	6.17868	5.04467	6.51267	6.25247	6.50298	-0.309	-0.04	0.377	0.27	0.338	-0.074
ENSG00000060971	30	ACAA1	acetyl-CoA acyltransferase 1	1.38913	3.02836	1.0945	0	2.65504	1.24943	2.02382	0.0929237	2.62481	3.80718	1.41618	2.31777	2.25562	0.376	0.286	0.359	0.348	0.185	0.352
ENSG00000060982	586	BCAT1	branched chain amino acid transaminase 1	0	0	0	0	0	0	0	0	0	0	0	0	0	0	0	0	0	0	0
ENSG00000061273	51564	HDAC7	histone deacetylase 7	2.79864	3.11599	3.69582	5.06145	3.7608	4.0248	3.64778	2.93703	3.48978	4.51498	3.35772	2.00043	3.45358	0.256	-0.009	-0.597	-0.414	-0.31	0.237
ENSG00000061337	11178	LZTS1	leucine zipper tumor suppressor 1	0	0	0	0	0	0	0	0	0	0	0	0	0	0	0	0	0	0	0
ENSG00000061455	93166	PRDM6	PR/SET domain 6	0.326262	0.0753563	1.84893	0.52828	0	2.62333	0	0.0480767	0	1.29071	0.973275	1.40726	1.95769	-0.102	-0.519	0.129	0.353	0.045	0.062
ENSG00000061492	7478	WNT8A	Wnt family member 8A	0	0	0	0	0	0	0	0	0	0	0	0	0	0	0	0	0	0	0
ENSG00000061656	6676	SPAG4	sperm associated antigen 4	0	0	0	0	0	0	0	0	0	2.88496	0	0	0	0.715	-0.082	-0.091	0.154	-0.083	0.693
ENSG00000061676	10787	NCKAP1	NCK associated protein 1	5.88944	6.38617	5.8845	3.91823	6.41522	5.93785	5.403	5.49185	6.13085	6.39073	6.01151	6.65673	5.95904	0.011	0.002	0.482	0.462	0.276	0.222
ENSG00000061794	60488	MRPS35	mitochondrial ribosomal protein S35	6.09953	7.63605	7.81646	6.02304	6.94408	7.07743	7.25385	5.98954	7.40456	5.9065	6.75223	7.71275	7.03964	-0.426	0.305	0.405	0.306	0.164	-0.482
ENSG00000061918	2983	GUCY1B1	guanylate cyclase 1 soluble subunit beta 1	0.248763	2.71527	0	1.20899	3.31705	3.76933	2.40328	2.85442	2.22996	2.98757	4.7844	3.1214	2.71055	0.064	-0.415	0.281	0.469	0.55	0.561
ENSG00000061936	6433	SFSWAP	splicing factor SWAP	5.0424	5.24976	4.89168	2.683	3.86726	4.39307	3.44261	2.3501	4.42882	4.76442	4.5098	4.25907	4.29172	0.111	0.14	0.272	0.221	-0.048	-0.218
ENSG00000061938	10188	TNK2	tyrosine kinase non receptor 2	2.42084	1.22557	0	0.870161	2.78544	1.80811	3.43792	1.18191	1.66234	1.49707	1.93692	1.02228	1.16992	-0.042	0.289	-0.016	-0.242	0.222	0.295
ENSG00000061987	23041	MON2	MON2 homolog, regulator of endosome-to-Golgi trafficking	3.22123	3.63855	3.06043	1.17993	4.20813	2.39725	3.62143	2.43291	3.68861	3.29513	3.23656	3.72897	3.5578	0.062	0.395	0.586	0.384	0.46	0.081
ENSG00000062038	1001	CDH3	cadherin 3	6.95247	6.72169	7.01225	5.90759	6.18479	6.03844	6.25496	4.59253	6.04758	3.50528	6.89272	5.3078	6.62518	-0.381	0.25	0.134	-0.139	0.091	-0.782
ENSG00000062096	416	ARSF	arylsulfatase F	0	0	0	0	0	0	0	0	0	0	0	0	0	0	0	0	0	0	0
ENSG00000062194	65056	GPBP1	GC-rich promoter binding protein 1	5.5099	6.53746	4.98239	3.94027	6.38665	5.48965	5.77618	4.48049	5.58135	4.15737	5.68535	5.82949	5.87819	-0.304	0.203	0.417	0.173	0.321	-0.236
ENSG00000062282	84649	DGAT2	diacylglycerol O-acyltransferase 2	0	2.42232	1.51863	0.871704	1.78566	1.63966	3.02619	2.61825	0.201237	0.762135	0.235386	1.89978	1.22433	-0.082	-0.129	-0.152	-0.078	-0.013	0.2
ENSG00000062370	7771	ZNF112	zinc finger protein 112	0	2.49151	0	0.835962	1.90218	0	0.197503	0	1.82738	0.35861	0	0.16315	2.30116	0.071	0.158	0.119	0.054	0.075	-0.072
ENSG00000062485	1431	CS	citrate synthase	8.53307	8.28444	8.53016	7.4829	8.08723	8.07216	8.34927	7.80144	9.11915	7.80597	8.33264	8.03755	8.25844	-0.319	0.447	0.354	0.171	0.21	-0.454
ENSG00000062524	4058	LTK	leukocyte receptor tyrosine kinase	0	0	0	0	0	0	0	0	0	0	0	0	0	0	0	0	0	0	0
ENSG00000062582	64951	MRPS24	mitochondrial ribosomal protein S24	0	0	2.88755	0	0	2.0796	0	0	1.61093	3.43982	0	3.50923	1.83979	0.037	-0.081	0.319	0.493	-0.002	0.157
ENSG00000062598	63916	ELMO2	engulfment and cell motility 2	4.4002	3.72012	3.88919	2.62548	3.79346	4.32517	3.33714	4.47141	3.87461	4.8777	5.57013	3.21422	4.821	0.349	-0.512	0.24	0.435	0.493	0.403
ENSG00000062650	23063	WAPL	WAPL cohesin release factor	4.74953	6.48012	5.97451	3.83442	6.0633	5.72369	5.8677	5.03272	6.15466	5.66507	6.36208	5.97966	5.69065	-0.029	0.11	0.471	0.504	0.459	0.058
ENSG00000062716	81671	VMP1	vacuole membrane protein 1	6.16631	7.32719	6.16089	4.56925	6.51474	5.98609	5.56552	5.03568	6.72942	6.7395	6.9313	6.76056	5.95955	0.128	0.181	0.46	0.422	0.218	-0.005
ENSG00000062725	10513	APPBP2	amyloid beta precursor protein binding protein 2	2.4212	3.64455	4.30515	1.84544	4.95587	4.38253	3.73665	4.1076	4.20621	3.95277	4.85223	5.33773	4.91231	-0.149	-0.176	0.609	0.68	0.648	0.253
ENSG00000062822	5424	POLD1	DNA polymerase delta 1, catalytic subunit	3.77654	2.90674	2.88377	4.0339	2.80183	2.76766	3.08217	3.84728	2.94178	4.18199	3.75933	1.80235	4.09126	0.636	-0.309	-0.23	-0.069	0.09	0.314
ENSG00000063015	124925	SEZ6	seizure related 6 homolog	0.178226	0.530631	0.104221	0	0.417512	0.272311	0.970279	0.64328	0.261104	0	0.304388	0.834152	0.997409	-0.063	-0.077	0.543	0.462	0.581	0.08
ENSG00000063046	1975	EIF4B	eukaryotic translation initiation factor 4B	6.74167	6.95871	6.77085	5.89207	6.9429	7.05041	6.87584	5.8083	6.98451	6.92408	7.30008	7.85786	6.9166	-0.112	0.205	0.687	0.573	0.39	-0.064
ENSG00000063127	28968	SLC6A16	solute carrier family 6 member 16	0	0	0	0	0	0	0	0	0	1.69903	0	0	1.73255	0.671	-0.286	0.253	0.459	0.296	0.546
ENSG00000063169	29998	BICRA	BRD4 interacting chromatin remodeling complex associated protein	0.779954	1.70097	1.22795	3.83606	2.34946	3.42095	2.66093	3.80404	2.64503	2.25491	2.52554	1.96229	1.94347	-0.168	-0.372	-0.395	-0.149	-0.025	0.379
ENSG00000063176	56848	SPHK2	sphingosine kinase 2	0	2.23409	2.16165	3.38284	0.980257	1.56412	0.231151	0	1.72257	1.50503	0	1.35611	2.07349	-0.003	0.054	-0.203	-0.093	-0.416	-0.278
ENSG00000063177	6141	RPL18	ribosomal protein L18	9.79723	9.01088	10.1661	9.65689	9.04899	9.36349	9.30994	10.0053	9.49123	9.79476	9.31954	9.29486	9.68803	0.175	-0.197	-0.171	-0.027	-0.16	-0.035
ENSG00000063180	770	CA11	carbonic anhydrase 11	0	0	0	0	0	0	0	0	0.972374	0	0	0	0	-0.326	0.393	0.143	0.105	0.038	-0.191
ENSG00000063241	79763	ISOC2	isochorismatase domain containing 2	2.62064	3.5708	5.50632	5.12619	4.40303	4.04087	2.01885	6.58357	4.26762	4.60051	3.0233	4.69555	4.63517	-0.06	-0.376	-0.184	0.049	-0.176	0.143
ENSG00000063244	11338	U2AF2	U2 small nuclear RNA auxiliary factor 2	5.71035	4.53593	4.90875	4.08757	5.10577	6.26231	3.97487	4.39608	4.85223	5.81005	4.40302	4.61191	4.48912	-0.151	-0.275	-0.315	-0.23	-0.425	0.315
ENSG00000063245	29924	EPN1	epsin 1	1.63337	0.985789	1.75484	0.793041	2.57657	2.08255	2.08378	2.75494	1.13959	1.29996	2.15842	1.26463	2.06144	-0.163	-0.368	-0.008	0.006	0.436	0.372
ENSG00000063322	55588	MED29	mediator complex subunit 29	4.34428	4.2237	5.36638	4.39012	3.96819	4.7308	4.93753	6.65538	4.21758	4.16479	4.45858	4.22688	5.01352	-0.06	-0.492	-0.176	0.032	0.107	0.11
ENSG00000063515	2928	GSC2	goosecoid homeobox 2	0	0	0	0	0	0	0	0	0	0	0	0	0	0	0	0	0	0	0
ENSG00000063587	105373378	LOC105373378	uncharacterized LOC105373378	2.47459	3.91397	4.66554	0.721074	2.30952	3.53373	3.97034	5.22191	3.21425	4.46782	3.9502	4.30448	3.54248	0.191	-0.326	0.298	0.551	0.345	0.317
ENSG00000063601	8776	MTMR1	myotubularin related protein 1	6.10485	4.99137	4.71243	3.96436	4.84247	4.3013	3.65917	4.36519	4.51112	4.49677	5.09825	4.37592	5.70563	0.136	-0.128	0.293	0.133	0.149	-0.214
ENSG00000063660	2817	GPC1	glypican 1	5.31441	3.73469	4.79189	4.72162	5.2187	4.20049	3.73035	5.89541	4.04687	5.51007	4.61332	3.98607	4.74037	0.319	-0.319	-0.277	-0.2	-0.075	0.421
ENSG00000063761	57143	ADCK1	aarF domain containing kinase 1	0	3.57135	1.78501	0	2.53034	2.96041	0.680182	1.64015	2.77723	3.43933	1.39096	0.317052	2.5179	0.169	-0.309	-0.141	0.15	-0.007	0.453
ENSG00000063854	3029	HAGH	hydroxyacylglutathione hydrolase	3.7665	4.24676	2.23392	6.12521	4.09524	4.02253	3.15457	5.59246	3.63744	5.3605	4.30956	3.79721	5.14314	0.423	-0.488	-0.208	0.004	-0.021	0.481
ENSG00000063978	6047	RNF4	ring finger protein 4	6.35237	5.58868	5.80939	6.49592	6.00191	6.27786	5.51089	5.56398	5.99596	6.46608	6.21398	6.03842	6.21635	0.148	-0.136	-0.021	-0.005	-0.131	0.106
ENSG00000064012	841	CASP8	caspase 8	4.88226	5.95149	3.82234	3.77899	5.9085	4.84486	5.86462	3.22644	5.57355	5.57378	5.6623	5.47413	4.8002	0.144	0.407	0.396	0.245	0.309	0.157
ENSG00000064042	22998	LIMCH1	LIM and calponin homology domains 1	4.67286	5.14636	6.37569	3.39305	6.43217	5.95107	5.32662	6.48013	5.64361	6.89581	6.8903	6.79526	7.22127	0.168	-0.334	0.564	0.727	0.659	0.45
ENSG00000064102	55726	INTS13	integrator complex subunit 13	5.91418	6.17014	5.27952	1.90914	6.37635	5.32894	5.23236	4.79253	6.40618	4.7643	6.16952	6.3192	5.75297	-0.207	0.126	0.559	0.41	0.425	-0.037
ENSG00000064115	51768	TM7SF3	transmembrane 7 superfamily member 3	7.60422	7.19616	7.01086	5.78542	7.37884	6.82602	6.70731	4.14503	7.32018	6.68395	7.75466	7.73172	7.50406	-0.068	0.396	0.576	0.327	0.277	-0.336
ENSG00000064195	1747	DLX3	distal-less homeobox 3	0	0	0	0	0	0	0	0	0	0	0	0	0	0	0	0	0	0	0
ENSG00000064199	53340	SPA17	sperm autoantigenic protein 17	3.18235	5.04568	4.67241	3.0508	3.81125	3.77274	6.60434	1.94684	3.34211	3.17336	3.74568	3.79768	3.66701	0.012	0.449	0.13	0.002	0.124	-0.246
ENSG00000064201	10077	TSPAN32	tetraspanin 32	0	0	0	0	0	0	0	0	0	0	0	0	0	0	0	0	0	0	0
ENSG00000064205	8839	CCN5	cellular communication network factor 5	0	0	0	0	2.51441	0	0.829618	0	1.83674	5.06672	1.33491	3.02425	2.25327	0.471	0.139	0.472	0.525	0.38	0.584
ENSG00000064218	58524	DMRT3	doublesex and mab-3 related transcription factor 3	0	0	0	0	0	0	0	0	0	0	0	0	0	0	0	0	0	0	0
ENSG00000064225	10402	ST3GAL6	ST3 beta-galactoside alpha-2,3-sialyltransferase 6	0	1.33951	0	0	3.75127	2.13135	0	1.09974	1.45353	0.194559	1.6129	1.23121	2.6156	-0.31	-0.251	0.201	0.171	0.361	0.231
ENSG00000064270	9914	ATP2C2	ATPase secretory pathway Ca2+ transporting 2	0	3.03167	0	0	2.1159	0	0.532802	0	0.167612	0	0	0	1.67806	0.137	0.049	0.024	-0.057	0.046	-0.004
ENSG00000064300	4804	NGFR	nerve growth factor receptor	2.77605	0	0	0	0	0	0	0	0	0	0	0	0	-0.045	0.147	-0.079	-0.36	-0.294	-0.27
ENSG00000064309	50937	CDON	cell adhesion associated, oncogene regulated	0.876852	2.58563	1.11963	0	0.679974	1.96229	0.555152	0.048744	1.85634	1.08976	2.69133	0.131922	1.20167	0.033	-0.16	0.105	0.236	0.169	-0.102
ENSG00000064313	6873	TAF2	TATA-box binding protein associated factor 2	6.07681	6.58631	6.41278	4.82152	6.45126	6.11973	5.41378	4.70083	6.13768	5.89038	6.42779	6.56509	6.0468	-0.134	0.203	0.464	0.33	0.168	-0.25
ENSG00000064393	28996	HIPK2	homeodomain interacting protein kinase 2	6.55183	6.19468	5.91868	5.21683	6.40245	5.4417	5.9547	5.43408	5.78576	6.65333	6.36406	5.7431	6.30895	0.563	0.203	0.345	0.216	0.316	0.216
ENSG00000064419	23534	TNPO3	transportin 3	6.16168	5.50694	6.60785	4.71357	5.45194	5.56366	5.5965	5.17792	6.05603	5.50192	5.90077	5.49809	6.09676	-0.099	0.195	0.397	0.291	0.255	-0.385
ENSG00000064490	8625	RFXANK	regulatory factor X associated ankyrin containing protein	5.33188	3.13253	5.83144	4.88474	4.20317	5.98602	5.34431	4.73693	4.22128	6.17166	4.29723	5.65648	4.48931	-0.02	-0.099	-0.107	-0.012	-0.204	0.235
ENSG00000064545	54929	TMEM161A	transmembrane protein 161A	5.35417	4.36228	5.39678	4.77235	4.90817	6.50387	3.94895	6.22627	4.91574	5.51973	5.29876	3.77548	5.32135	-0.091	-0.726	-0.461	-0.17	-0.163	0.355
ENSG00000064547	9170	LPAR2	lysophosphatidic acid receptor 2	3.82395	2.55564	0.336982	5.21782	2.70064	2.77336	0.706356	4.3215	3.11516	3.78214	2.80347	1.0222	4.60469	0.265	-0.419	-0.269	-0.15	-0.11	0.283
ENSG00000064601	5476	CTSA	cathepsin A	6.51742	6.23162	6.67316	6.63943	6.49248	6.5216	6.78741	7.83993	5.58561	7.42682	6.68983	5.89607	6.81507	0.536	-0.538	-0.338	-0.07	0.068	0.617
ENSG00000064607	10147	SUGP2	SURP and G-patch domain containing 2	4.96674	4.17449	4.26877	2.89457	4.19627	5.28998	3.44564	4.08452	3.9003	4.35406	4.06432	4.24198	4.42747	-0.227	-0.471	0.015	0.071	-0.102	0.178
ENSG00000064651	6558	SLC12A2	solute carrier family 12 member 2	5.14962	5.19018	5.66166	3.79865	5.57632	5.29444	4.73004	3.83514	5.95427	4.24577	5.45743	6.4234	5.81841	-0.427	0.26	0.682	0.475	0.357	-0.404
ENSG00000064652	28966	SNX24	sorting nexin 24	4.77745	4.88521	5.31478	3.58664	5.5655	5.48868	5.72572	5.56296	4.9255	4.59538	5.98397	4.96379	6.01718	-0.115	-0.276	0.407	0.432	0.717	0.191
ENSG00000064655	2139	EYA2	EYA transcriptional coactivator and phosphatase 2	0	0.243552	3.9774	0	2.05207	0	0	0	0	0	0	0	0	-0.169	0.28	-0.146	-0.229	-0.168	-0.336
ENSG00000064666	1265	CNN2	calponin 2	7.73448	7.7557	8.19513	7.16315	7.6462	7.81905	9.47748	7.08131	7.4053	7.54248	7.32998	7.13731	7.18813	-0.018	0.414	-0.172	-0.28	-0.044	-0.066
ENSG00000064687	10347	ABCA7	ATP binding cassette subfamily A member 7	0	1.06595	0	0	1.12045	2.97848	0.70417	0	1.52958	0	2.00165	2.0289	2.36162	-0.416	-0.323	0.44	0.489	0.433	0.024
ENSG00000064692	9627	SNCAIP	synuclein alpha interacting protein	0	0	0	0	0	0	0	0	0.617025	0	0	0.767191	0	-0.385	0.356	0.562	0.441	0.136	-0.23
ENSG00000064703	11218	DDX20	DEAD-box helicase 20	4.58922	5.49704	5.03464	4.51424	5.57782	5.13301	4.44559	4.59671	5.50242	5.01347	5.61118	6.30498	5.62116	-0.155	0.015	0.702	0.656	0.429	-0.081
ENSG00000064726	53339	BTBD1	BTB domain containing 1	5.41702	6.2829	5.59213	3.86274	6.69004	5.68839	5.04578	4.90009	6.55594	5.51976	5.38449	6.78928	6.07059	-0.258	0.182	0.518	0.393	0.24	-0.009
ENSG00000064763	55711	FAR2	fatty acyl-CoA reductase 2	3.57205	3.14289	0.245198	2.8546	2.67689	3.93128	3.47005	3.82781	3.71618	1.51274	3.38393	2.93628	2.78372	-0.371	-0.217	-0.01	-0.071	0.118	0.086
ENSG00000064787	8537	BCAS1	brain enriched myelin associated protein 1	0	0	0	0	0	0	0	0	0	0	0	0	0	0	0	0	0	0	0
ENSG00000064835	5449	POU1F1	POU class 1 homeobox 1	0	0	0	0	0	0	0	0	0	0	1.04023	0	0	0.182	-0.12	0.357	0.394	0.588	-0.058
ENSG00000064886	1117	CHI3L2	chitinase 3 like 2	0	0	0	0	0	3.67537	0	0	0.494626	0	1.7744	0	0	-0.441	-0.515	-0.195	0.001	-0.014	0.124
ENSG00000064932	22904	SBNO2	strawberry notch homolog 2	5.24414	4.00355	4.23461	5.04648	3.3712	3.99991	4.44617	4.7287	3.18715	3.9978	3.37663	3.82297	4.06918	0.129	-0.133	-0.449	-0.493	-0.486	-0.149
ENSG00000064933	5378	PMS1	PMS1 homolog 1, mismatch repair system component	4.17258	4.75652	4.09387	1.60349	5.27675	3.94546	4.13997	2.87598	5.33835	4.1859	4.24641	5.20357	5.27293	-0.103	0.251	0.638	0.486	0.435	0.008
ENSG00000064961	10362	HMG20B	high mobility group 20B	4.34504	4.00964	1.54919	5.36002	3.7142	5.79123	4.38006	5.09409	4.12097	5.71927	3.02137	4.99619	5.24841	0.112	-0.444	-0.152	0.017	-0.143	0.582
ENSG00000064989	10203	CALCRL	calcitonin receptor like receptor	0	0	0	0	1.76306	0	0	0	0	0	0	0	0	-0.176	0.258	-0.123	-0.343	0.025	0.187
ENSG00000064995	6882	TAF11	TATA-box binding protein associated factor 11	4.373	5.21596	4.72457	2.6293	5.5021	3.76965	4.02398	3.62393	5.39173	3.63467	4.63975	5.02529	5.5658	-0.174	0.261	0.62	0.422	0.44	-0.241
ENSG00000064999	23294	ANKS1A	ankyrin repeat and sterile alpha motif domain containing 1A	5.02206	3.76604	4.88248	2.30406	4.03275	3.95983	4.25361	0.956077	3.98949	3.91971	5.52378	4.30368	3.68418	-0.016	0.398	0.437	0.229	0.247	-0.326
ENSG00000065000	8943	AP3D1	adaptor related protein complex 3 subunit delta 1	5.65923	5.47714	6.3235	6.4476	5.50859	7.10757	6.51652	7.49274	5.7004	6.15007	6.12973	5.78458	5.67104	-0.158	-0.558	-0.487	-0.183	-0.143	0.321
ENSG00000065029	7629	ZNF76	zinc finger protein 76	3.33643	2.27685	1.00591	1.41904	2.78972	2.53427	1.56533	0	1.58618	3.76944	2.7805	3.15403	1.91346	0.248	0.114	0.263	0.15	0.015	0.227
ENSG00000065054	9351	SLC9A3R2	SLC9A3 regulator 2	0.342507	0	0	1.3186	3.30615	4.0215	2.55749	0	1.38802	2.10092	1.6572	1.26052	0.293503	-0.271	0.012	-0.218	-0.204	-0.004	0.439
ENSG00000065057	4913	NTHL1	nth like DNA glycosylase 1	5.26555	5.87646	5.42841	5.40867	5.24921	4.0209	3.09362	3.53541	5.41164	4.88304	4.06594	4.6071	5.12373	0.058	0.296	-0.042	-0.163	-0.402	-0.43
ENSG00000065060	54887	UHRF1BP1	UHRF1 binding protein 1	4.67306	4.78309	4.69206	3.27688	4.53036	4.57336	3.63546	4.20861	4.53598	4.7531	4.73468	4.14453	4.21615	0.065	-0.173	0.094	0.173	0.015	0.104
ENSG00000065135	2773	GNAI3	G protein subunit alpha i3	4.36313	4.52803	4.18445	3.26919	4.35964	4.59641	4.4458	3.56693	4.78166	3.98691	4.75645	4.9028	4.7	-0.271	0.142	0.687	0.552	0.487	-0.171
ENSG00000065150	3843	IPO5	importin 5	8.23114	8.47853	8.899	6.4169	8.09346	8.41986	8.0473	6.94482	8.70247	7.76894	8.8726	8.59688	8.37891	-0.217	0.18	0.553	0.459	0.354	-0.301
ENSG00000065154	4942	OAT	ornithine aminotransferase	6.80114	6.40855	7.04618	5.95021	7.44226	7.10339	6.38743	6.29618	6.94921	6.286	6.90344	7.66745	7.73449	-0.404	-0.016	0.63	0.464	0.437	-0.15
ENSG00000065183	10885	WDR3	WD repeat domain 3	5.04724	4.7202	6.63606	2.32954	4.79336	4.18437	4.6638	5.88708	5.04704	3.54843	4.51405	4.45436	4.16776	-0.292	0.066	0.098	0.039	0.095	-0.247
ENSG00000065243	5586	PKN2	protein kinase N2	5.43177	5.87776	5.29258	3.63009	6.1718	5.60202	5.89492	8.78402	5.9561	4.74728	5.65083	6.09893	5.61576	-0.225	-0.319	0.101	0.158	0.279	0.259
ENSG00000065268	57418	WDR18	WD repeat domain 18	5.84974	5.15423	4.51546	6.29413	4.4895	5.97281	5.62471	6.73673	5.54799	5.81114	3.91093	6.05088	5.62438	-0.069	-0.306	-0.269	-0.151	-0.375	0.262
ENSG00000065308	9697	TRAM2	translocation associated membrane protein 2	6.23776	4.92696	4.83001	4.34195	5.0158	5.21077	4.74642	3.22012	3.71527	6.33863	5.82188	4.89493	5.20272	0.441	-0.016	0.161	0.103	0.056	0.161
ENSG00000065320	9423	NTN1	netrin 1	1.8742	0	0	0	0.944183	0	0	0	0	1.81194	0	0	0	0.409	0.145	-0.167	-0.281	-0.265	0.362
ENSG00000065325	9340	GLP2R	glucagon like peptide 2 receptor	1.48554	0.902637	0.101999	0	2.6938	1.55087	0	0.425905	1.04759	2.99845	0	1.16605	0	0.1	0.042	-0.203	-0.208	-0.309	0.558
ENSG00000065328	55388	MCM10	minichromosome maintenance 10 replication initiation factor	5.81023	6.59477	6.002	3.33807	5.61732	6.29744	6.02336	5.97153	5.87349	4.46062	6.15792	5.08342	5.64363	-0.309	-0.162	0.129	0.123	0.239	-0.115
ENSG00000065357	1606	DGKA	diacylglycerol kinase alpha	5.81137	4.72313	4.81305	4.23196	4.78618	4.00323	4.87783	1.59542	4.4303	5.0997	4.67446	4.29803	5.25368	0.248	0.486	0.277	0.032	0.043	-0.26
ENSG00000065361	2065	ERBB3	erb-b2 receptor tyrosine kinase 3	2.83958	2.09562	2.29412	0.759017	1.82178	2.32235	2.60215	0	1.82686	1.31077	3.16742	1.30933	2.68613	-0.031	0.176	0.342	0.17	0.343	-0.319
ENSG00000065371	54763	ROPN1	rhophilin associated tail protein 1	0	0	0	0	0	0	0	0	0	0	0	0	0	0	0	0	0	0	0
ENSG00000065413	91526	ANKRD44	ankyrin repeat domain 44	2.53742	1.02336	0.188035	1.13241	1.8335	0.174636	0	2.2186	0.516134	0.514565	2.34312	2.39033	1.2035	0.004	-0.121	0.344	0.144	0.242	-0.076
ENSG00000065427	3735	KARS1	lysyl-tRNA synthetase 1	8.27559	7.68824	7.72873	6.4567	7.98685	7.80423	7.92495	7.7246	7.98133	6.89453	8.14227	7.27578	7.92407	-0.333	0.031	0.262	0.077	0.389	-0.178
ENSG00000065457	23536	ADAT1	adenosine deaminase tRNA specific 1	3.96855	5.05803	6.18739	4.30757	4.16882	4.15199	3.28025	3.51564	4.11631	5.17803	5.20377	4.47113	3.57392	0.226	0.092	-0.003	0.113	-0.177	-0.25
ENSG00000065485	10954	PDIA5	protein disulfide isomerase family A member 5	4.51487	3.51898	4.68709	2.04306	4.07989	3.77527	4.45258	4.11436	4.75652	3.84772	3.50482	4.89789	4.86617	-0.206	0.173	0.575	0.44	0.379	-0.045
ENSG00000065491	55633	TBC1D22B	TBC1 domain family member 22B	1.23788	2.28551	1.50498	0	3.89434	1.45621	3.076	1.4454	3.27968	1.22668	1.95675	2.50479	2.80841	-0.216	0.377	0.489	0.288	0.523	0.061
ENSG00000065518	4710	NDUFB4	NADH:ubiquinone oxidoreductase subunit B4	7.88261	8.03725	7.41633	8.14861	8.52041	8.28847	8.64338	7.08734	8.49898	7.65834	7.52656	8.42497	8.17548	-0.375	0.482	0.172	-0.079	0.016	-0.114
ENSG00000065526	23013	SPEN	spen family transcriptional repressor	6.37076	5.82411	6.10029	5.45667	5.4357	5.58845	5.10232	3.95463	5.24868	6.10293	5.86992	5.17053	5.82895	0.284	0.184	0.074	-0.019	-0.144	-0.256
ENSG00000065534	4638	MYLK	myosin light chain kinase	1.07998	2.04338	1.24462	0.316394	0.631083	0.721079	0.566744	1.50981	1.53703	2.55695	2.17273	0.687813	1.33934	0.641	-0.245	0.179	0.448	0.246	0.34
ENSG00000065548	55854	ZC3H15	zinc finger CCCH-type containing 15	7.39627	8.63819	8.10493	6.18359	8.13704	7.59096	8.10623	8.07093	8.47631	6.88502	7.71264	7.98356	7.84679	-0.323	0.143	0.33	0.252	0.298	-0.172
ENSG00000065559	6416	MAP2K4	mitogen-activated protein kinase kinase 4	5.12926	6.36308	5.45362	3.53946	5.90115	5.2606	5.94847	3.04402	5.76775	5.50003	5.98573	5.17679	5.72764	0.099	0.354	0.412	0.294	0.324	-0.084
ENSG00000065600	55248	PACC1	proton activated chloride channel 1	4.71032	4.86334	5.1881	4.0926	4.78003	5.32971	5.24939	4.54413	5.29164	5.35003	5.17869	4.88064	5.41277	0.089	-0.068	0.405	0.549	0.461	0.248
ENSG00000065609	9892	SNAP91	synaptosome associated protein 91	0	0	0	0	0	0	0	0	0	0	0	0	0	0	0	0	0	0	0
ENSG00000065613	9748	SLK	STE20 like kinase	6.37346	7.16742	6.36582	4.27131	6.94086	5.68401	7.38384	4.48218	6.86105	4.91697	6.48941	6.60484	5.81244	-0.25	0.566	0.417	0.124	0.267	-0.366
ENSG00000065615	51167	CYB5R4	cytochrome b5 reductase 4	3.31608	3.0724	3.63269	1.51616	3.70066	3.20664	3.10274	3.51346	3.23097	2.91068	3.43547	3.81745	3.97388	-0.176	-0.131	0.585	0.513	0.539	0.066
ENSG00000065618	1308	COL17A1	collagen type XVII alpha 1 chain	7.23742	6.99951	7.84719	6.42704	6.68736	5.13993	6.17288	0.219454	6.62031	5.32273	5.06653	5.55482	4.57752	-0.099	0.697	-0.001	-0.277	-0.316	-0.565
ENSG00000065621	119391	GSTO2	glutathione S-transferase omega 2	3.52682	2.03371	4.87618	1.74874	3.47557	3.00242	4.5821	2.40662	3.75469	4.22799	3.48791	3.29081	3.04338	0.08	0.443	0.268	0.186	0.262	0.043
ENSG00000065665	55176	SEC61A2	SEC61 translocon subunit alpha 2	5.43515	4.34878	5.03714	3.02808	3.84888	4.65217	3.46155	5.97991	3.56177	5.26618	4.42461	2.00751	4.23984	0.276	-0.491	-0.424	-0.215	-0.16	0.316
ENSG00000065675	5588	PRKCQ	protein kinase C theta	4.066	0	2.2236	0	0	0	0	0	0	1.17348	0	1.87325	0	0.007	0.241	0.1	-0.124	-0.311	-0.331
ENSG00000065717	7089	TLE2	TLE family member 2, transcriptional corepressor	0	0	0	0	0	0.228583	0	4.6456	0	0	0.255954	0	0	-0.029	-0.517	-0.232	-0.034	0.043	0.331
ENSG00000065802	51665	ASB1	ankyrin repeat and SOCS box containing 1	4.19502	3.42405	4.27365	3.03683	3.44219	4.53053	2.9675	3.27951	2.82531	2.7705	3.81392	2.28636	3.5728	-0.284	-0.377	-0.374	-0.35	-0.209	-0.241
ENSG00000065809	83641	FAM107B	family with sequence similarity 107 member B	2.53979	3.80705	4.19029	2.12311	3.53257	2.62134	4.14672	2.71338	3.89014	2.65816	3.89466	2.63258	2.72758	-0.055	0.473	0.192	0.112	0.317	-0.28
ENSG00000065833	4199	ME1	malic enzyme 1	5.99117	6.39467	6.12632	4.24729	7.20555	5.86226	5.9334	4.73428	6.97866	6.65197	7.21448	7.08579	6.48452	0.032	0.294	0.659	0.533	0.504	0.055
ENSG00000065882	23216	TBC1D1	TBC1 domain family member 1	5.81727	5.55013	5.62873	5.52373	5.72415	5.34039	5.72818	2.39012	5.73151	5.85756	6.19609	6.04293	5.51759	0.082	0.535	0.372	0.162	0.104	-0.303
ENSG00000065883	8621	CDK13	cyclin dependent kinase 13	4.42078	4.98605	5.65554	2.78729	4.18778	4.18816	4.71609	4.21953	5.07233	4.60278	5.26527	4.65382	4.98289	0.094	0.117	0.548	0.57	0.472	-0.166
ENSG00000065911	10797	MTHFD2	methylenetetrahydrofolate dehydrogenase (NADP+ dependent) 2, methenyltetrahydrofolate cyclohydrolase	5.82131	6.33309	5.86857	4.92299	6.19111	5.59442	5.85861	4.66178	6.72529	4.8637	6.09107	6.26479	6.58963	-0.313	0.383	0.627	0.379	0.404	-0.462
ENSG00000065923	84679	SLC9A7	solute carrier family 9 member A7	3.43221	4.32449	3.05037	3.61862	4.19888	4.77651	4.59436	2.25072	3.49376	3.18189	4.20099	3.71514	4.18856	-0.19	0.058	0.121	0.023	0.186	-0.061
ENSG00000065970	55810	FOXJ2	forkhead box J2	3.54159	3.51559	3.60391	5.3041	4.46016	5.56472	3.45911	5.40957	4.04426	4.92622	4.40301	4.80795	4.50393	-0.101	-0.648	-0.239	0.043	-0.075	0.51
ENSG00000065978	4904	YBX1	Y-box binding protein 1	9.31804	8.66635	8.76653	7.79112	9.2264	8.53622	9.24826	9.81674	9.10063	8.81893	9.52548	8.99265	8.90908	0.016	-0.04	0.365	0.285	0.556	0.239
ENSG00000065989	5141	PDE4A	phosphodiesterase 4A	0	0	0	0	0.274101	0	1.42327	0	0.946848	2.60128	0	1.06907	1.29247	0.553	0.17	0.362	0.467	0.306	0.575
ENSG00000066027	5525	PPP2R5A	protein phosphatase 2 regulatory subunit B'alpha	4.4871	6.37453	5.71731	4.54859	6.38667	6.10226	5.47674	4.1428	5.94685	5.38804	5.28936	5.10548	5.89989	-0.154	0.131	0.084	0.096	0.089	0.01
ENSG00000066032	1496	CTNNA2	catenin alpha 2	0	0	0	0	0	0	0	0	0	0	0	0	0	0	0	0	0	0	0
ENSG00000066044	1994	ELAVL1	ELAV like RNA binding protein 1	5.44349	5.62433	5.98945	7.4971	5.39219	7.45778	5.5947	5.59235	5.44687	6.89514	5.57079	6.28855	5.70788	-0.012	-0.342	-0.432	-0.183	-0.48	0.197
ENSG00000066056	7075	TIE1	tyrosine kinase with immunoglobulin like and EGF like domains 1	0	0	0	0	0	0	0	0	0	0	0	0	0	0	0	0	0	0	0
ENSG00000066084	57609	DIP2B	disco interacting protein 2 homolog B	5.01195	5.53587	5.19634	4.62095	4.88658	4.83879	4.53664	4.83376	5.27919	4.31899	5.53046	5.02077	4.63172	-0.315	0.115	0.228	0.133	0.081	-0.598
ENSG00000066117	6602	SMARCD1	SWI/SNF related, matrix associated, actin dependent regulator of chromatin, subfamily d, member 1	6.39937	5.23041	5.29885	4.13586	5.11995	5.56108	5.00968	6.65219	5.43273	4.57485	5.33388	4.86915	5.16095	-0.307	-0.335	-0.098	-0.125	-0.004	-0.018
ENSG00000066135	9682	KDM4A	lysine demethylase 4A	2.81651	1.9171	1.76369	0.543964	3.43807	2.27519	2.50413	0.0978635	2.57448	3.68585	3.47167	2.32458	3.3791	0.273	0.2	0.489	0.379	0.469	0.255
ENSG00000066136	4802	NFYC	nuclear transcription factor Y subunit gamma	6.12241	6.30024	6.0049	6.61131	4.97642	5.85784	6.45762	8.65175	6.05537	5.45165	6.22453	5.08557	6.34765	0.066	-0.43	-0.29	-0.104	0.017	0.052
ENSG00000066185	84217	ZMYND12	zinc finger MYND-type containing 12	0	0	0	0	0	0	0	0	0	0	0	0	0	0	0	0	0	0	0
ENSG00000066230	6550	SLC9A3	solute carrier family 9 member A3	0	0	0	0	1.73087	0	2.07406	0	0	0	0	0.117061	0.968147	0.006	0.361	0.125	-0.095	0.373	0.193
ENSG00000066248	25791	NGEF	neuronal guanine nucleotide exchange factor	0	1.05791	0	0	1.06285	0	0.415206	0	1.25066	1.2888	0	0	1.42954	0.381	0.155	0.188	0.234	0.21	0.357
ENSG00000066279	259266	ASPM	assembly factor for spindle microtubules	7.01583	8.0617	7.74055	4.73923	7.65857	7.65515	6.47881	7.02127	7.84567	7.24314	7.58859	7.60683	7.44332	-0.158	-0.115	0.374	0.416	0.261	0.059
ENSG00000066294	8832	CD84	CD84 molecule	0	0	0	0	0	0	0	0	0	0	0	0	0	0	0	0	0	0	0
ENSG00000066322	64834	ELOVL1	ELOVL fatty acid elongase 1	6.83133	6.3848	7.48617	4.96633	6.32939	8.89994	6.50354	7.54761	6.60098	6.64368	7.86028	5.93162	7.52413	-0.217	-0.648	-0.022	0.21	0.238	0.212
ENSG00000066336	6688	SPI1	Spi-1 proto-oncogene	0	0	0	0	0	0	0	0	0	0	0	0	0	0	0	0	0	0	0
ENSG00000066379	30834	POLR1H	RNA polymerase I subunit H	3.62846	3.59652	2.37737	2.00475	4.49328	4.2828	4.56248	4.7593	3.81193	2.9258	1.28098	2.79849	3.49121	-0.317	-0.092	-0.299	-0.333	-0.15	0.367
ENSG00000066382	744	MPPED2	metallophosphoesterase domain containing 2	0	0	0	0	0	0	0	0	0	0	0	0	0	0	0	0	0	0	0
ENSG00000066405	51208	CLDN18	claudin 18	0	0.509444	0	0	0.996168	0	0	0.123282	0.32423	0	0.803964	0	0	-0.034	0.167	0.092	-0.029	0.302	0.026
ENSG00000066422	27107	ZBTB11	zinc finger and BTB domain containing 11	4.66758	5.64711	5.18089	2.84691	5.73954	4.29783	4.97931	4.09746	5.43345	3.84399	4.09168	5.18842	4.6726	-0.323	0.416	0.327	0.1	0.127	-0.243
ENSG00000066427	4287	ATXN3	ataxin 3	1.59939	3.47931	3.36475	1.23643	3.8394	2.26567	2.93236	1.41779	3.80923	2.48523	3.17134	3.41022	3.43678	-0.092	0.385	0.578	0.472	0.464	-0.144
ENSG00000066455	9950	GOLGA5	golgin A5	5.99032	6.04669	4.85687	3.91442	5.26937	5.83283	6.52643	5.53852	6.16605	6.38341	6.1288	5.37581	5.73291	0.249	-0.026	0.292	0.351	0.383	0.41
ENSG00000066468	2263	FGFR2	fibroblast growth factor receptor 2	0	0.844903	0.821001	1.20985	1.81504	2.27102	1.50616	0	1.86368	0	0	2.2342	2.02113	-0.597	0.13	0.208	0.108	0.059	-0.147
ENSG00000066557	55631	LRRC40	leucine rich repeat containing 40	5.33424	6.21387	5.96968	3.66125	5.829	4.65273	4.48391	0.725347	6.0252	3.79402	5.56216	6.16676	5.39303	-0.209	0.5	0.464	0.207	0.117	-0.531
ENSG00000066583	51015	ISOC1	isochorismatase domain containing 1	6.11868	6.52646	6.45969	7.25424	6.33395	5.95519	5.94937	4.60339	6.84361	5.37137	7.22235	7.0397	6.30518	-0.22	0.459	0.383	0.162	0.12	-0.678
ENSG00000066629	2009	EML1	EMAP like 1	1.89622	2.94183	2.87808	1.44196	2.79825	4.30305	2.57648	4.10458	3.43025	2.69084	3.76777	3.58467	3.81742	-0.284	-0.613	0.328	0.581	0.479	0.299
ENSG00000066651	60487	TRMT11	tRNA methyltransferase 11 homolog	4.791	4.13906	5.59122	2.51072	5.5138	4.54907	5.18373	3.57923	5.34433	4.40591	5.12391	5.27924	4.49323	-0.254	0.426	0.507	0.304	0.393	-0.135
ENSG00000066654	55623	THUMPD1	THUMP domain containing 1	4.53913	5.545	5.01274	2.67095	5.73935	5.25046	4.64732	4.79783	5.47821	4.41022	3.43418	5.29701	4.89242	-0.382	0.059	0.129	0.069	-0.038	0.08
ENSG00000066697	91283	MSANTD3	Myb/SANT DNA binding domain containing 3	5.2668	5.32853	3.15489	4.88799	4.39904	4.64529	3.4895	3.01745	5.21284	5.07156	4.74667	4.89653	5.15209	0.146	0.057	0.241	0.166	-0.06	-0.052
ENSG00000066735	26153	KIF26A	kinesin family member 26A	0	0	0	0	0	0	0	0	0	0	0	0	0	0	0	0	0	0	0
ENSG00000066739	55102	ATG2B	autophagy related 2B	4.36092	4.58413	3.86638	2.57077	4.59323	4.09478	3.49366	2.71224	3.96508	3.6165	4.5372	3.60761	4.36752	-0.053	0.076	0.327	0.175	0.259	-0.134
ENSG00000066777	10565	ARFGEF1	ADP ribosylation factor guanine nucleotide exchange factor 1	5.176	5.87537	5.82586	3.24049	5.42238	4.27195	4.51655	3.72863	5.60575	4.83512	6.04226	6.05304	5.33607	0.002	0.319	0.684	0.524	0.397	-0.319
ENSG00000066813	348158	ACSM2B	acyl-CoA synthetase medium chain family member 2B	0	0	0	0	0	0	0	0	0	0	0	0.533245	0	-0.21	0.121	0.575	0.458	0.136	-0.129
ENSG00000066827	57623	ZFAT	zinc finger and AT-hook domain containing	2.28326	2.70915	3.10267	1.13634	3.0711	2.96154	2.74032	3.37212	2.49055	3.79783	3.16429	2.36666	3.47657	0.363	-0.417	0.198	0.443	0.457	0.625
ENSG00000066855	9650	MTFR1	mitochondrial fission regulator 1	5.00794	5.22215	3.14829	2.78629	5.02021	4.2962	5.08305	1.99047	5.05552	4.28927	4.9558	5.40134	4.29	-0.052	0.433	0.507	0.258	0.268	-0.088
ENSG00000066923	10734	STAG3	stromal antigen 3	0	0.639995	0	0	0	0.605781	0	0	0.676262	0.856783	0	0	0	0.162	-0.131	-0.254	0.023	-0.328	0.386
ENSG00000066926	2235	FECH	ferrochelatase	6.30601	5.86446	4.65841	4.39927	5.1028	4.48893	5.16122	5.49738	5.20609	6.49799	5.79124	5.16881	6.17594	0.693	-0.126	0.366	0.383	0.332	0.363
ENSG00000066933	4649	MYO9A	myosin IXA	4.15127	4.53237	3.90492	1.82474	3.7149	4.25348	3.35055	2.79616	3.58575	4.46071	4.97946	3.93323	4.19766	0.206	-0.17	0.427	0.477	0.345	0.127
ENSG00000067048	8653	DDX3Y	DEAD-box helicase 3 Y-linked	0	0	0	0	0	0	0.164276	0	0	0	0	0	0	0.074	0.378	0.028	-0.077	0.222	0.072
ENSG00000067057	5214	PFKP	phosphofructokinase, platelet	8.37226	7.24717	7.81391	7.23762	6.62007	7.30973	7.60725	7.2202	7.24984	7.7639	8.0404	7.09173	7.81257	0.391	-0.067	0.194	0.192	0.173	-0.169
ENSG00000067064	3422	IDI1	isopentenyl-diphosphate delta isomerase 1	7.31652	7.04852	6.88847	10.4684	7.33093	6.36291	7.01007	5.29977	7.63997	6.5454	7.22245	7.52798	6.95008	-0.046	0.475	-0.065	-0.266	-0.246	-0.489
ENSG00000067066	6672	SP100	SP100 nuclear antigen	4.85882	6.23591	5.70976	3.30265	5.83087	5.23292	4.46783	3.3874	5.09788	4.83245	6.2416	4.34936	5.40304	0.032	0.071	0.257	0.215	0.259	-0.154
ENSG00000067082	1316	KLF6	Kruppel like factor 6	5.97142	5.7898	6.61747	5.46071	5.3023	5.69124	5.54921	3.8966	5.9355	5.58345	6.20003	5.80654	5.53261	-0.06	0.436	0.29	0.149	-0.007	-0.569
ENSG00000067113	8611	PLPP1	phospholipid phosphatase 1	1.83871	3.13402	1.89783	1.93457	3.19272	4.06204	4.06842	0	2.5847	5.15149	4.27897	3.93028	3.84076	0.315	0.042	0.391	0.458	0.37	0.363
ENSG00000067141	4756	NEO1	neogenin 1	4.77738	4.78297	3.72033	2.79002	4.36602	5.65718	3.957	6.02676	3.97631	4.52665	5.26324	4.67526	4.26328	-0.107	-0.684	0.018	0.202	0.178	0.438
ENSG00000067167	23471	TRAM1	translocation associated membrane protein 1	7.34682	7.6202	7.50145	6.24065	8.73231	8.54531	7.55348	7.49727	8.52178	9.54144	8.33937	9.231	8.25445	0.093	-0.084	0.468	0.564	0.37	0.546
ENSG00000067177	5255	PHKA1	phosphorylase kinase regulatory subunit alpha 1	4.13515	4.2685	3.14854	1.94656	3.45503	4.7605	3.39955	4.28663	3.76269	3.6078	4.49867	3.44917	3.62133	-0.137	-0.516	0.079	0.215	0.201	0.269
ENSG00000067182	7132	TNFRSF1A	TNF receptor superfamily member 1A	8.35933	7.34728	6.97965	6.95155	7.72524	8.70007	7.69981	6.68437	7.67174	7.64878	7.94779	7.12666	6.9966	-0.26	-0.015	-0.17	-0.249	-0.13	0.116
ENSG00000067191	782	CACNB1	calcium voltage-gated channel auxiliary subunit beta 1	3.12978	0.881691	0	0	1.21367	1.26295	0	3.19598	1.50499	2.03848	0.374937	0.114262	1.60957	0.11	-0.393	-0.208	-0.148	-0.133	0.417
ENSG00000067208	7813	EVI5	ecotropic viral integration site 5	3.87554	4.17848	3.61067	2.23031	5.01251	4.48279	4.44856	2.77139	4.22607	4.05311	4.71594	5.0927	3.99798	-0.168	0.21	0.542	0.392	0.428	0.117
ENSG00000067221	9399	STOML1	stomatin like 1	3.26742	0.304836	0	0	0	0	1.59961	0	1.08405	2.00385	0.500174	1.12024	0	0.261	0.383	0.148	-0.052	-0.099	0.051
ENSG00000067225	5315	PKM	pyruvate kinase M1/2	10.1833	9.52514	9.76984	10.669	9.9735	10.1247	9.6708	11.6706	9.93957	10.4501	10.2182	9.76397	10.0933	0.148	-0.537	-0.351	-0.132	-0.056	0.425
ENSG00000067248	54505	DHX29	DExH-box helicase 29	5.72064	6.18055	6.09437	4.66505	6.40513	5.13085	4.78589	5.66344	6.26882	5.14541	5.97451	6.33763	5.71688	-0.258	0.195	0.482	0.314	0.236	-0.302
ENSG00000067334	30836	DNTTIP2	deoxynucleotidyltransferase terminal interacting protein 2	5.25874	6.26533	5.87547	3.02816	5.98512	5.16224	5.73284	4.58522	5.73324	4.74369	5.7827	5.64284	5.07265	-0.177	0.28	0.409	0.265	0.313	-0.162
ENSG00000067365	79091	METTL22	methyltransferase like 22	2.68393	1.62934	2.29213	1.04885	2.74856	2.45222	2.8341	3.96507	1.52041	1.61771	1.8191	0.524963	0.674371	-0.17	-0.15	-0.537	-0.524	-0.172	0.246
ENSG00000067369	7158	TP53BP1	tumor protein p53 binding protein 1	2.53912	3.13752	4.87383	1.60982	4.06621	3.30741	2.89787	0.626982	3.55096	3.58166	4.97232	3.67771	4.26733	0.042	0.215	0.535	0.478	0.451	-0.17
ENSG00000067445	7216	TRO	trophinin	0	0	0	0	0	0	0	0	0	0	0	0	0	0	0	0	0	0	0
ENSG00000067533	51018	RRP15	ribosomal RNA processing 15 homolog	5.74359	6.21117	5.70491	5.17686	6.60234	5.6126	5.27813	4.52753	6.3381	4.74815	5.51943	6.34485	5.9826	-0.466	0.424	0.405	0.099	0.087	-0.47
ENSG00000067560	387	RHOA	ras homolog family member A	10.9309	11.0886	10.7241	9.63913	11.0064	11.3615	11.3373	10.3445	10.7997	11.1176	11.7935	11.0089	11.2516	0.099	-0.111	0.484	0.495	0.574	0.228
ENSG00000067596	1659	DHX8	DEAH-box helicase 8	4.80036	5.60443	4.91694	4.10604	5.32023	5.16874	5.78127	3.33552	5.24118	5.4058	5.48433	5.10882	5.67965	0.181	0.3	0.452	0.367	0.384	0.021
ENSG00000067601	5382	PMS2P4	PMS1 homolog 2, mismatch repair system component pseudogene 4	0	0	3.84521	0	0	0.527519	0	0	1.98227	0	3.8557	3.61216	0	-0.233	0.191	0.542	0.511	0.337	-0.457
ENSG00000067606	5590	PRKCZ	protein kinase C zeta	0.3251	3.18872	3.10968	3.31979	3.44519	1.84621	0.299215	0	3.3706	2.49945	0	3.32599	1.64528	-0.166	0.354	-0.057	-0.09	-0.397	-0.213
ENSG00000067646	7544	ZFY	zinc finger protein Y-linked	0	0	0	0	0	0	0	0	0	0	0	0	0	0	0	0	0	0	0
ENSG00000067704	55699	IARS2	isoleucyl-tRNA synthetase 2, mitochondrial	8.1152	8.70228	8.44988	7.144	8.3873	8.09614	8.07652	7.86955	8.59137	8.49826	8.99068	8.97761	9.45773	0.173	-0.064	0.817	0.818	0.674	0.02
ENSG00000067715	6857	SYT1	synaptotagmin 1	0	1.61683	0	0	2.33836	0	0.532061	0	0.547177	2.31252	0	0	1.28767	0.505	0.114	-0.021	0.012	0.058	0.54
ENSG00000067798	89795	NAV3	neuron navigator 3	2.5183	3.60065	1.81711	1.79154	2.15811	3.39296	2.89551	2.00201	2.41558	4.00124	2.49869	2.71553	2.76473	0.405	-0.256	0.034	0.247	-0.033	0.533
ENSG00000067829	3421	IDH3G	isocitrate dehydrogenase (NAD(+)) 3 non-catalytic subunit gamma	6.92521	6.6929	5.68583	7.14718	6.5666	6.48709	4.13718	6.6016	5.50142	6.455	6.3944	5.18051	6.47874	0.164	-0.491	-0.428	-0.329	-0.362	0.089
ENSG00000067836	79641	ROGDI	rogdi atypical leucine zipper	0.907779	3.07133	0.321447	3.18461	3.84979	2.9857	0	3.21828	2.57466	3.75335	0.66624	2.14503	2.62384	0.08	-0.355	-0.321	-0.132	-0.288	0.532
ENSG00000067840	57595	PDZD4	PDZ domain containing 4	0	0	0	0	0	0	0	0	0	0	0	0	0	0	0	0	0	0	0
ENSG00000067842	492	ATP2B3	ATPase plasma membrane Ca2+ transporting 3	0	0	0	0	0	0	0	0	0	0	0	0	0.666626	0.198	-0.304	0.428	0.465	0.478	0.053
ENSG00000067900	6093	ROCK1	Rho associated coiled-coil containing protein kinase 1	4.9857	6.15822	5.88412	3.46828	5.54452	5.0897	4.18905	3.03297	5.27047	4.78569	5.58018	4.83021	4.92526	-0.069	0.227	0.256	0.163	0.06	-0.308
ENSG00000067955	865	CBFB	core-binding factor subunit beta	5.20921	6.24393	5.3252	6.0114	6.24422	6.38088	5.81289	5.07654	6.26577	4.77971	5.69775	6.49193	6.34032	-0.555	0.09	0.281	0.148	0.132	-0.315
ENSG00000067992	5165	PDK3	pyruvate dehydrogenase kinase 3	3.727	4.04617	4.03064	3.76406	4.49899	4.16371	3.87521	4.19593	5.33088	4.71303	4.79641	3.63077	4.90013	0.16	-0.059	0.272	0.422	0.495	0.307
ENSG00000068001	8692	HYAL2	hyaluronidase 2	5.08402	3.75514	4.40884	3.62309	3.49066	2.9978	4.9113	4.83279	3.70422	4.35456	4.58833	3.51952	5.0599	0.509	-0.014	0.267	0.22	0.43	0.039
ENSG00000068024	9759	HDAC4	histone deacetylase 4	4.16489	3.18985	3.98783	3.59416	3.30774	3.88681	2.38786	2.9526	3.36795	4.68466	3.8746	3.27961	3.07608	0.253	-0.142	-0.198	-0.078	-0.341	0.111
ENSG00000068028	11186	RASSF1	Ras association domain family member 1	0	4.18002	4.54072	1.9942	3.89144	2.20383	4.00842	2.69771	2.6246	3.13067	4.07075	2.06544	4.03373	0.283	0.032	0.188	0.333	0.463	0.096
ENSG00000068078	2261	FGFR3	fibroblast growth factor receptor 3	0	0	0	0	1.36619	0	0	0	0.48516	0.763002	0	0	1.92158	0.232	-0.045	0.288	0.26	0.399	0.348
ENSG00000068079	3430	IFI35	interferon induced protein 35	4.5977	1.13831	3.18537	0	0	4.18698	0	0	3.1477	4.10452	4.29409	1.63932	3.16629	0.074	-0.221	0.217	0.31	0.082	-0.02
ENSG00000068097	63897	HEATR6	HEAT repeat containing 6	4.38445	4.91008	4.70288	4.91061	4.33691	5.30821	4.97286	3.41459	5.28167	4.71732	5.43299	3.86535	4.89252	0.009	0.116	-0.017	0.053	0.105	-0.181
ENSG00000068120	80347	COASY	Coenzyme A synthase	6.49909	5.72118	6.17526	7.62616	6.62167	5.7216	6.10035	5.8701	5.67698	5.3224	4.96974	4.92447	6.6879	-0.072	0.15	-0.466	-0.627	-0.367	-0.265
ENSG00000068137	79990	PLEKHH3	pleckstrin homology, MyTH4 and FERM domain containing H3	0.183318	0	2.87378	0	2.45834	1.19179	0.318578	0	0.385869	0.672743	2.13375	0.682544	1.09815	-0.143	0.061	0.166	0.125	0.292	-0.112
ENSG00000068305	4205	MEF2A	myocyte enhancer factor 2A	4.51759	4.34216	4.06677	3.45832	4.4955	4.52906	4.04928	2.84811	4.14384	3.65496	4.22975	4.23866	4.24932	-0.333	0.253	0.282	0.028	0.062	-0.326
ENSG00000068308	55593	OTUD5	OTU deubiquitinase 5	5.42808	5.06446	4.35307	3.89812	4.09292	5.45553	4.77678	4.52383	4.52443	6.3757	5.41234	4.77322	5.08233	0.504	-0.375	0.138	0.349	0.122	0.514
ENSG00000068323	7030	TFE3	transcription factor binding to IGHM enhancer 3	5.51056	4.17188	3.97379	3.93355	4.67017	4.944	3.99214	3.25574	4.86702	5.23015	4.87247	4.03325	5.3111	0.156	-0.017	0.207	0.137	0.134	0.145
ENSG00000068354	4943	TBC1D25	TBC1 domain family member 25	3.30339	4.35219	3.54716	2.84487	2.8701	3.28273	2.46189	0	3.36831	4.72152	3.39007	2.12278	4.96571	0.397	0.082	0.167	0.207	0.033	-0.039
ENSG00000068366	2182	ACSL4	acyl-CoA synthetase long chain family member 4	6.16758	6.91899	6.35678	4.09901	6.94936	6.6922	6.89863	5.25156	7.06317	6.34582	6.45203	7.43485	6.58703	-0.188	0.24	0.552	0.438	0.357	0.032
ENSG00000068383	3632	INPP5A	inositol polyphosphate-5-phosphatase A	2.83644	3.37556	3.15417	3.00791	4.22507	3.74042	2.87261	3.41023	3.27351	3.42369	2.91616	3.50102	3.62582	-0.234	-0.275	-0.05	0.012	-0.001	0.433
ENSG00000068394	27238	GPKOW	G-patch domain and KOW motifs	4.45445	3.53036	5.26654	5.35725	4.21064	5.44807	5.2913	5.60792	4.53295	5.87559	6.74291	3.91304	5.17931	0.324	-0.387	-0.066	0.203	0.369	0.343
ENSG00000068400	56850	GRIPAP1	GRIP1 associated protein 1	4.36098	3.1994	0	1.85809	2.51861	2.54025	2.09451	0	3.12302	4.07769	2.65222	1.76653	2.00723	0.271	0.2	0.029	-0.079	-0.119	0.186
ENSG00000068438	24140	FTSJ1	FtsJ RNA 2'-O-methyltransferase 1	6.16489	5.99552	5.98259	6.22234	5.34133	5.35708	5.96681	4.88845	6.06349	6.19314	6.91618	4.66971	5.99004	0.467	0.222	0.02	0.021	0.161	-0.209
ENSG00000068489	55771	PRR11	proline rich 11	7.75898	8.41002	8.17428	6.18608	8.16324	7.4054	7.70642	7.16875	7.72741	7.86105	8.51095	7.1455	7.25396	0.169	0.182	0.176	0.136	0.245	-0.001
ENSG00000068615	65055	REEP1	receptor accessory protein 1	0	0	0	0.802175	0.332699	0.444897	0	0	0.298633	0.180999	2.68835	0	2.27802	0.221	-0.304	0.442	0.509	0.688	-0.007
ENSG00000068650	23250	ATP11A	ATPase phospholipid transporting 11A	5.54623	5.50376	5.99904	5.71271	5.36277	4.96097	4.89467	5.48482	4.97002	4.55609	5.05007	5.16069	5.13288	-0.266	0.102	-0.295	-0.452	-0.419	-0.688
ENSG00000068654	25885	POLR1A	RNA polymerase I subunit A	5.86931	5.57218	5.4371	4.96712	5.22531	5.24967	5.201	4.7633	5.43521	5.35878	4.99508	5.56771	5.48655	-0.037	0.33	0.305	0.073	-0.198	-0.35
ENSG00000068697	9741	LAPTM4A	lysosomal protein transmembrane 4 alpha	7.88362	8.36682	8.86221	6.98687	9.49576	8.93472	8.84243	8.68269	9.27005	8.46226	8.57448	9.45324	9.42472	-0.294	0.007	0.545	0.521	0.536	0.198
ENSG00000068724	57217	TTC7A	tetratricopeptide repeat domain 7A	4.71117	4.0952	3.9344	3.22399	4.42394	3.99538	2.53152	2.49256	4.23285	4.89686	5.06092	3.66757	4.03189	0.22	0.046	0.223	0.184	0.087	0.021
ENSG00000068745	51447	IP6K2	inositol hexakisphosphate kinase 2	5.25052	5.70839	3.72692	3.44289	4.9696	4.28276	5.2409	5.57475	5.77588	4.79232	4.55857	5.59809	5.00053	-0.011	0.103	0.404	0.307	0.269	0.185
ENSG00000068781	286749	STON1-GTF2A1L	STON1-GTF2A1L readthrough	0	0	0	0	0	0	0	0	0	0	0	0	0	0	0	0	0	0	0
ENSG00000068784	55133	SRBD1	S1 RNA binding domain 1	4.85547	4.5238	2.69143	0.415738	4.11321	3.94322	5.76295	2.05533	3.80865	3.79551	4.39036	3.67427	2.99866	0.018	0.274	0.286	0.121	0.268	0.109
ENSG00000068796	3796	KIF2A	kinesin family member 2A	5.83265	7.04634	6.29196	5.16516	7.2531	5.8253	6.46129	4.91451	6.76259	5.97353	6.53021	6.03523	6.48207	-0.01	0.455	0.361	0.18	0.319	-0.14
ENSG00000068831	10235	RASGRP2	RAS guanyl releasing protein 2	0	0	0	0	0	0	0	0	0	0	0	0	0	0	0	0	0	0	0
ENSG00000068878	23198	PSME4	proteasome activator subunit 4	5.70082	7.10396	6.43057	4.58692	6.3481	6.4193	6.2591	5.92401	6.60121	5.48752	6.83881	6.23737	6.9097	-0.17	-0.096	0.478	0.487	0.504	-0.127
ENSG00000068885	57560	IFT80	intraflagellar transport 80	0.184636	1.62161	2.54168	0.736542	3.36358	0.147763	1.31844	0.448509	3.05535	4.50279	1.88082	3.5063	1.77148	0.331	0.407	0.44	0.443	0.258	0.263
ENSG00000068903	22933	SIRT2	sirtuin 2	2.4186	2.37813	1.50567	3.64536	3.05145	3.49831	3.77431	3.05252	4.174	1.85349	2.80526	2.86477	3.22727	-0.467	0.092	0.012	-0.061	0.179	-0.011
ENSG00000068912	27248	ERLEC1	endoplasmic reticulum lectin 1	4.95247	5.32961	5.20675	2.78557	6.26418	5.96932	5.02274	4.94553	5.40531	5.01622	4.93397	5.29649	5.59705	-0.283	-0.121	0.25	0.227	0.267	0.255
ENSG00000068971	5526	PPP2R5B	protein phosphatase 2 regulatory subunit B'beta	0	0	0	0	0	0	0	0	0.216077	1.7831	0	0.968103	1.17778	0.577	-0.141	0.435	0.602	0.26	0.529
ENSG00000068976	5837	PYGM	glycogen phosphorylase, muscle associated	0	0	0	0	0	0	0	0	0.759941	0	0	0	0	-0.326	0.393	0.143	0.105	0.038	-0.191
ENSG00000068985	8712	PAGE1	PAGE family member 1	0	0.805069	0	1.15864	0.809139	0	0	0	0.737199	0	0	0	0.802692	-0.021	0.211	-0.13	-0.22	-0.143	-0.23
ENSG00000069011	5307	PITX1	paired like homeodomain 1	4.27248	4.0967	4.52327	5.86364	1.41313	3.71811	3.628	5.58844	3.03371	4.99352	2.42357	5.12189	4.9073	0.272	-0.329	-0.111	0.082	-0.304	0.006
ENSG00000069018	57113	TRPC7	transient receptor potential cation channel subfamily C member 7	0	0	0	0	0	0	0	0	0	0	0	0	0	0	0	0	0	0	0
ENSG00000069020	375449	MAST4	microtubule associated serine/threonine kinase family member 4	3.99362	3.35503	4.46444	4.34761	3.57622	3.81701	4.34832	2.32668	3.64037	2.89723	2.21034	3.38903	3.19118	-0.371	0.538	-0.328	-0.557	-0.54	-0.526
ENSG00000069122	221395	ADGRF5	adhesion G protein-coupled receptor F5	0	0	0	0	0	0	0	0	0	0	0	0	0	0	0	0	0	0	0
ENSG00000069188	54549	SDK2	sidekick cell adhesion molecule 2	0	0	0	0	0	0	0	0	0	0	0	0	0	0	0	0	0	0	0
ENSG00000069206	8756	ADAM7	ADAM metallopeptidase domain 7	0	0	0	0.685757	0	0	0	0	0	0	0	0	0	0.036	0.102	-0.389	-0.401	-0.386	-0.25
ENSG00000069248	55746	NUP133	nucleoporin 133	5.49292	6.33252	6.30191	4.52583	6.02398	6.01128	6.28749	4.78004	6.44341	5.51582	6.55119	6.52082	6.43558	-0.16	0.244	0.671	0.573	0.526	-0.228
ENSG00000069275	64710	NUCKS1	nuclear casein kinase and cyclin dependent kinase substrate 1	9.51317	10.1726	9.6032	10.3294	10.3628	10.0416	10.2947	9.52983	10.7327	9.54596	9.71784	11.0568	10.3941	-0.398	0.371	0.448	0.271	0.181	-0.23
ENSG00000069329	55737	VPS35	VPS35 retromer complex component	5.94302	6.84204	7.16303	5.12341	6.80183	6.51225	6.63938	5.36418	7.03755	6.41801	7.5961	6.82734	6.96919	-0.029	0.209	0.617	0.575	0.564	-0.158
ENSG00000069345	10294	DNAJA2	DnaJ heat shock protein family (Hsp40) member A2	6.7965	6.99475	6.90921	4.99305	6.77855	6.76416	6.53974	5.32649	6.47238	6.22847	7.10408	6.66895	6.59641	-0.121	0.166	0.426	0.285	0.282	-0.211
ENSG00000069399	602	BCL3	BCL3 transcription coactivator	3.31361	4.62355	4.21609	6.41705	3.43526	4.10257	3.7115	0.206745	4.0209	4.31998	4.30809	6.71875	4.7927	0.027	0.302	0.335	0.242	-0.042	-0.365
ENSG00000069424	8514	KCNAB2	potassium voltage-gated channel subfamily A regulatory beta subunit 2	0.185974	1.03324	0	1.7232	2.38242	2.12736	1.00264	0	1.84593	2.78913	2.30231	1.0171	0.946162	0.175	0.016	-0.034	0.079	0.125	0.481
ENSG00000069431	10060	ABCC9	ATP binding cassette subfamily C member 9	0	0	0	0	0	0	0	0	0	0	0	0	0	0	0	0	0	0	0
ENSG00000069482	51083	GAL	galanin and GMAP prepropeptide	0	0	0	0	0	0	0	0	0	0	0	0	0	0	0	0	0	0	0
ENSG00000069493	29121	CLEC2D	C-type lectin domain family 2 member D	0.152334	1.09055	0	0.107858	0.559496	0.121641	0.592399	0.0833625	1.06501	1.35761	0.13681	2.40856	0.807465	0.152	0.235	0.593	0.558	0.182	0.162
ENSG00000069509	139341	FUNDC1	FUN14 domain containing 1	4.02132	4.91089	3.09784	1.90346	5.83394	1.55655	5.22136	2.05335	5.08763	2.81455	7.07587	4.91952	5.19351	0.104	0.441	0.718	0.457	0.713	-0.187
ENSG00000069535	4129	MAOB	monoamine oxidase B	0	0	0	0	0	0	0	0	0	0	0	0.889457	0	-0.21	0.121	0.575	0.458	0.136	-0.129
ENSG00000069667	6095	RORA	RAR related orphan receptor A	0.406303	0.544221	0.0438865	0.501505	1.33466	0.0604983	0.0696142	0.0812246	0.40838	1.41361	0.068222	0.446889	1.65325	0.471	-0.008	0.202	0.191	0.176	0.43
ENSG00000069696	1815	DRD4	dopamine receptor D4	0	0	0	0	0	0	0	0	0	0	0	0	0	0	0	0	0	0	0
ENSG00000069702	7049	TGFBR3	transforming growth factor beta receptor 3	4.08786	1.91342	3.15812	3.07317	3.73353	2.92765	4.26623	1.5088	4.20359	3.68731	3.95026	5.72529	2.17696	-0.173	0.623	0.49	0.211	0.177	-0.165
ENSG00000069764	8399	PLA2G10	phospholipase A2 group X	0	0	0	0	0	0	0	0	0	0	0	0	0	0	0	0	0	0	0
ENSG00000069812	54626	HES2	hes family bHLH transcription factor 2	2.322	1.26248	3.42558	1.041	0	0	0	0	1.80632	0	0	1.22308	0	-0.256	0.456	-0.022	-0.205	-0.444	-0.776
ENSG00000069849	483	ATP1B3	ATPase Na+/K+ transporting subunit beta 3	7.85123	8.05878	8.16411	7.61875	8.24323	8.24462	7.88726	7.82436	8.01562	8.06126	8.20939	8.18459	8.87063	0.022	-0.304	0.552	0.607	0.562	0.118
ENSG00000069869	4734	NEDD4	NEDD4 E3 ubiquitin protein ligase	5.77591	6.7903	6.6575	4.33637	6.78712	6.482	6.24905	5.59551	6.64387	6.53799	7.18132	6.78723	6.68375	0.01	0.023	0.571	0.587	0.527	0.108
ENSG00000069943	9488	PIGB	phosphatidylinositol glycan anchor biosynthesis class B	4.06169	5.98249	5.43987	3.40902	6.23177	3.78961	4.59698	2.93555	4.8259	4.72237	6.01848	5.80706	4.23082	0.064	0.445	0.472	0.304	0.302	-0.199
ENSG00000069956	5597	MAPK6	mitogen-activated protein kinase 6	6.3333	6.47336	6.11487	4.54765	6.66009	5.65644	5.71568	4.74369	6.77195	5.34496	6.01264	6.93335	5.98472	-0.32	0.462	0.567	0.28	0.208	-0.357
ENSG00000069966	10681	GNB5	G protein subunit beta 5	4.06271	3.30325	3.38401	3.49326	2.82082	2.98828	2.76098	0.318247	3.27278	3.67913	4.23766	3.69343	4.1068	0.205	0.298	0.44	0.286	0.148	-0.345
ENSG00000069974	5873	RAB27A	RAB27A, member RAS oncogene family	0.748332	4.14275	1.6463	2.18718	3.96395	4.3266	4.40243	0.2407	4.62014	3.41795	4.8697	3.63031	4.06535	-0.018	0.149	0.392	0.418	0.452	0.129
ENSG00000069998	27440	HDHD5	haloacid dehalogenase like hydrolase domain containing 5	4.71228	4.95298	4.90284	4.51629	3.19626	3.80515	4.27751	4.37926	4.09393	4.48533	4.37577	4.14613	3.85027	0.374	0.063	-0.14	-0.053	-0.335	-0.38
ENSG00000070010	7353	UFD1	ubiquitin recognition factor in ER associated degradation 1	4.93184	5.34168	5.18727	6.0513	5.47528	5.59361	5.18721	2.95077	4.76266	5.05908	5.47455	4.82106	5.03278	-0.005	0.299	-0.093	-0.205	-0.166	-0.287
ENSG00000070018	4040	LRP6	LDL receptor related protein 6	3.72289	4.49965	4.78877	2.18843	4.0895	3.8796	3.99339	1.93377	3.98037	3.69917	4.16407	4.05201	4.23145	-0.038	0.305	0.445	0.328	0.246	-0.268
ENSG00000070019	2984	GUCY2C	guanylate cyclase 2C	0	0	0	0	0	0	0	0	0	0	0	0	0	0	0	0	0	0	0
ENSG00000070031	6343	SCT	secretin	0	0	0	0	0	0	0	0	0	0	0	0	0	0	0	0	0	0	0
ENSG00000070047	57661	PHRF1	PHD and ring finger domains 1	4.3258	2.52818	4.3932	4.00559	3.29054	3.81078	1.89445	5.01978	3.08205	4.8348	3.84858	3.78999	3.55519	0.174	-0.472	-0.179	0.012	-0.193	0.239
ENSG00000070061	8518	ELP1	elongator acetyltransferase complex subunit 1	5.53293	5.8104	5.70495	4.31297	5.79793	5.9197	5.346	5.50812	6.15281	5.40844	5.74296	5.1776	5.66178	-0.26	-0.099	0.161	0.202	0.236	0.072
ENSG00000070081	4925	NUCB2	nucleobindin 2	4.66281	5.00341	3.32709	2.00541	5.13728	4.61416	5.85045	0.823852	4.7164	4.61762	4.44401	5.12092	5.23154	0.023	0.366	0.476	0.283	0.31	0.014
ENSG00000070087	5217	PFN2	profilin 2	6.77383	6.71057	4.54652	5.18359	6.37633	6.0151	7.37523	5.31787	6.2725	6.40791	6.24381	7.06117	6.77306	0.15	0.217	0.506	0.317	0.376	0.208
ENSG00000070159	5774	PTPN3	protein tyrosine phosphatase non-receptor type 3	4.83967	4.14303	3.21604	2.38068	4.10492	4.35368	2.36709	2.78147	4.10368	2.57069	4.16145	3.80504	3.77085	-0.445	-0.066	0.23	0.04	0.021	-0.311
ENSG00000070182	6710	SPTB	spectrin beta, erythrocytic	0	0.982971	0	0	0	0.296503	0	0	0	0.0712951	0	0	0	0.079	-0.208	-0.258	-0.128	-0.36	-0.059
ENSG00000070190	27071	DAPP1	dual adaptor of phosphotyrosine and 3-phosphoinositides 1	3.91891	4.09956	3.59789	0.978743	2.64324	2.47446	3.38317	3.00245	3.78215	0	3.5216	2.96539	2.91321	-0.453	0.197	0.304	0.076	0.208	-0.609
ENSG00000070193	2255	FGF10	fibroblast growth factor 10	0	0	0	0	0	0	0	0	0	0	0	0	0	0	0	0	0	0	0
ENSG00000070214	23446	SLC44A1	solute carrier family 44 member 1	3.62038	4.824	4.27223	2.87871	5.06413	5.26223	4.97725	4.33485	4.99489	4.58227	5.16874	5.1567	5.08198	-0.154	-0.136	0.505	0.582	0.589	0.31
ENSG00000070269	54916	TMEM260	transmembrane protein 260	3.46792	3.49251	4.2824	1.884	3.06871	2.26662	0.703647	0	2.77077	2.79173	4.04586	3.41204	2.04766	-0.006	0.286	0.294	0.155	-0.045	-0.451
ENSG00000070366	23293	SMG6	SMG6 nonsense mediated mRNA decay factor	2.05537	2.73756	0	1.40609	2.09527	2.14681	3.37218	0.275902	2.95824	2.00993	2.59024	1.07112	2.21857	0.109	0.277	0.159	0.059	0.265	0.116
ENSG00000070367	10640	EXOC5	exocyst complex component 5	4.60726	4.99872	3.93221	3.30757	5.37605	4.2196	4.49614	4.76477	5.27723	4.54221	4.81636	5.37611	5.14779	-0.061	0.092	0.635	0.504	0.528	0.193
ENSG00000070371	8218	CLTCL1	clathrin heavy chain like 1	1.64744	1.48681	1.26145	0	2.26622	0.507099	3.43579	2.88352	1.73682	3.10012	0	1.07792	2.0189	0.364	0.143	-0.009	0.005	0.139	0.559
ENSG00000070388	27006	FGF22	fibroblast growth factor 22	0	0	0	0	0	0	0	0	0.332348	0	0	0	0.3664	-0.076	0.041	0.432	0.433	0.397	-0.093
ENSG00000070404	10272	FSTL3	follistatin like 3	6.4999	6.04219	8.17312	6.6059	6.77374	6.78224	5.6295	8.2885	6.39317	7.20591	8.21742	7.17872	7.38626	0.116	-0.48	0.198	0.403	0.338	0.095
ENSG00000070413	9993	DGCR2	DiGeorge syndrome critical region gene 2	5.71187	3.76479	3.37752	4.87931	4.87605	4.24362	3.24235	4.40745	4.66757	4.52743	5.04742	4.47085	4.35288	-0.018	-0.042	0.054	-0.113	-0.02	0.024
ENSG00000070423	55658	RNF126	ring finger protein 126	6.09095	5.22272	6.23743	6.91278	5.80098	7.0147	4.63411	5.80189	5.66735	6.91319	5.08245	5.54839	4.41608	-0.116	-0.171	-0.678	-0.521	-0.755	0.16
ENSG00000070444	4335	MNT	MAX network transcriptional repressor	2.4206	2.37222	2.94564	0.654593	3.33782	3.48865	2.76433	3.084	3.89226	4.43556	0.705433	3.01668	2.87598	-0.053	-0.017	-0.021	0.093	-0.109	0.508
ENSG00000070476	79364	ZXDC	ZXD family zinc finger C	3.83861	3.36724	4.90809	4.61457	2.65153	3.37993	4.15025	3.56445	2.96125	3.92841	4.39475	3.12651	4.2094	0.402	-0.059	-0.048	0.054	0.071	-0.272
ENSG00000070495	23210	JMJD6	jumonji domain containing 6, arginine demethylase and lysine hydroxylase	4.23234	3.32292	4.06386	2.44803	3.78487	0.881092	4.38679	4.31447	3.65262	4.0455	4.90375	2.50554	2.43199	0.445	0.399	0.155	0.042	0.324	0.018
ENSG00000070501	5423	POLB	DNA polymerase beta	3.90967	5.70421	5.59116	3.43013	3.08065	4.30018	4.41873	5.85556	5.7615	4.19383	4.94298	4.63318	5.84489	0.033	-0.268	0.338	0.549	0.321	-0.162
ENSG00000070526	55808	ST6GALNAC1	ST6 N-acetylgalactosaminide alpha-2,6-sialyltransferase 1	0	0	0	0	0	0	0	0	0	0	0	0	0	0	0	0	0	0	0
ENSG00000070540	55062	WIPI1	WD repeat domain, phosphoinositide interacting 1	0	1.21248	4.24313	2.99151	4.2303	3.02519	5.61581	3.32063	3.09172	6.02769	4.4699	3.4561	4.15358	0.372	0.051	0.211	0.394	0.511	0.527
ENSG00000070601	22844	FRMPD1	FERM and PDZ domain containing 1	0	0	0.243505	0	1.50107	0	0	0	0	4.23496	0	0	0	0.629	0.019	-0.136	0.028	-0.082	0.713
ENSG00000070610	57704	GBA2	glucosylceramidase beta 2	2.62384	3.04866	3.83628	2.78451	2.80552	4.35098	3.02405	7.42354	4.20722	4.00854	4.10543	3.79967	4.20096	-0.042	-0.637	-0.011	0.312	0.231	0.399
ENSG00000070614	3340	NDST1	N-deacetylase and N-sulfotransferase 1	5.67462	4.81905	6.40383	6.11759	5.34841	5.74493	5.29965	4.29958	5.52573	5.59834	5.7258	4.70085	6.20073	0.049	0.121	-0.06	-0.081	-0.032	-0.314
ENSG00000070669	440	ASNS	asparagine synthetase (glutamine-hydrolyzing)	0	0	0	0	0	3.27398	0	0	0.645927	0	0	0	0	-0.577	-0.466	-0.37	-0.182	-0.296	0.149
ENSG00000070718	10947	AP3M2	adaptor related protein complex 3 subunit mu 2	2.68884	3.33258	2.93812	1.74223	2.49446	3.12451	4.01753	0	2.95779	1.69968	2.86736	2.7234	0.182581	-0.298	0.556	-0.022	-0.21	-0.179	-0.376
ENSG00000070729	1258	CNGB1	cyclic nucleotide gated channel subunit beta 1	0	0	0	0	0	0	0	0	0.394506	0	0	0	0	-0.326	0.393	0.143	0.105	0.038	-0.191
ENSG00000070731	10610	ST6GALNAC2	ST6 N-acetylgalactosaminide alpha-2,6-sialyltransferase 2	0	0	0	0	0	0	0	0	0	2.1131	0	0	0	0.715	-0.082	-0.091	0.154	-0.083	0.693
ENSG00000070748	1103	CHAT	choline O-acetyltransferase	0	0	0	0	0	0	0	0	0	0	0	0	0	0	0	0	0	0	0
ENSG00000070756	26986	PABPC1	poly(A) binding protein cytoplasmic 1	11.6504	11.7314	12.4064	9.68052	11.1357	11.3723	11.7692	11.1032	11.6872	11.526	11.7731	12.2441	11.4979	-0.049	0.16	0.558	0.51	0.327	-0.152
ENSG00000070759	10420	TESK2	testis associated actin remodelling kinase 2	3.64096	0.216174	0	1.30241	1.97412	4.04969	0.904554	0	0	2.55183	0	0	3.43598	0.012	-0.345	-0.252	-0.254	-0.209	0.318
ENSG00000070761	29105	CFAP20	cilia and flagella associated protein 20	6.14151	5.52987	5.91329	5.82427	5.36465	6.70055	6.03997	5.60119	5.50746	4.51369	6.03238	5.62992	6.1686	-0.595	-0.268	-0.024	-0.11	0.048	-0.465
ENSG00000070770	1459	CSNK2A2	casein kinase 2 alpha 2	6.83017	7.10804	7.04221	5.66921	6.51463	6.29679	5.35591	7.31191	6.89327	6.43886	6.7558	6.65966	6.69237	-0.052	-0.294	0.179	0.257	0.039	-0.113
ENSG00000070778	11099	PTPN21	protein tyrosine phosphatase non-receptor type 21	3.10896	4.10419	2.28	1.61366	3.26285	3.60252	3.12728	2.59498	3.04698	3.21377	1.99301	2.91219	3.89609	0.013	-0.183	0.089	0.112	-0.005	0.291
ENSG00000070785	8891	EIF2B3	eukaryotic translation initiation factor 2B subunit gamma	6.34161	6.20185	5.83943	4.6728	5.43088	6.01155	5.3626	4.59622	5.79859	3.64713	6.1862	5.36696	5.6486	-0.526	0.101	0.21	-0.019	0.084	-0.672
ENSG00000070808	815	CAMK2A	calcium/calmodulin dependent protein kinase II alpha	0	0	0	0	0	0	0	0	0	0	0	0	0	0	0	0	0	0	0
ENSG00000070814	6949	TCOF1	treacle ribosome biogenesis factor 1	7.47153	6.15136	7.35808	6.70796	6.06729	6.28898	6.16993	7.13576	6.15826	5.95194	6.67403	5.51046	6.10289	-0.074	-0.1	-0.415	-0.455	-0.293	-0.377
ENSG00000070831	998	CDC42	cell division cycle 42	6.57537	7.19077	7.33713	6.66614	7.6538	7.7193	7.52861	6.30165	7.88276	7.37746	7.43299	7.3723	7.41422	-0.215	0.265	0.327	0.327	0.322	0.074
ENSG00000070882	26031	OSBPL3	oxysterol binding protein like 3	4.86678	4.581	5.98822	3.14079	4.57675	4.44275	3.54915	3.77416	5.01618	2.62903	4.5078	5.13366	4.7349	-0.568	0.176	0.379	0.176	0.092	-0.681
ENSG00000070886	2046	EPHA8	EPH receptor A8	0	0	0	0	0	0	0	0	0	0	0	0	0	0	0	0	0	0	0
ENSG00000070915	6559	SLC12A3	solute carrier family 12 member 3	0	0	0	0.102472	0	0	0	0	0	0	0	0	0	0.036	0.102	-0.389	-0.401	-0.386	-0.25
ENSG00000070950	56852	RAD18	RAD18 E3 ubiquitin protein ligase	4.86129	5.83857	5.76189	4.60839	5.35246	5.1869	4.70301	3.61552	5.9462	4.53904	4.88063	5.04593	5.12479	-0.326	0.428	0.173	0.034	-0.109	-0.532
ENSG00000070961	490	ATP2B1	ATPase plasma membrane Ca2+ transporting 1	4.24601	5.5719	4.85121	3.98204	5.86795	5.19102	7.66224	3.20424	5.78271	4.7485	4.94112	5.82165	5.12052	-0.129	0.543	0.342	0.163	0.303	-0.047
ENSG00000070985	29850	TRPM5	transient receptor potential cation channel subfamily M member 5	0	0	0	0	0	0	0	0	0	0	0	0	0	0	0	0	0	0	0
ENSG00000071051	8440	NCK2	NCK adaptor protein 2	4.84941	5.65148	6.53731	4.11627	5.6819	6.3698	4.55939	2.05661	5.0109	7.21507	6.08192	5.23606	5.70334	0.211	0.067	0.17	0.239	0.04	0.072
ENSG00000071054	9448	MAP4K4	mitogen-activated protein kinase kinase kinase kinase 4	7.24697	6.76861	6.48545	5.89788	6.8502	6.74488	6.60601	4.01494	6.6668	6.1132	7.19818	6.73365	6.85962	-0.111	0.389	0.393	0.132	0.165	-0.378
ENSG00000071073	11320	MGAT4A	alpha-1,3-mannosyl-glycoprotein 4-beta-N-acetylglucosaminyltransferase A	0	0.372569	2.16851	0	2.65065	2.29585	0	1.37927	1.24341	0.632539	2.29964	0.787755	1.7931	-0.333	-0.331	0.105	0.205	0.351	0.112
ENSG00000071082	6160	RPL31	ribosomal protein L31	10.587	10.5547	10.232	8.86766	10.5063	10.6604	10.624	9.86606	10.6078	10.4928	10.4556	10.2138	10.0207	-0.098	0.126	0.203	0.147	0.175	0.18
ENSG00000071127	9948	WDR1	WD repeat domain 1	6.32364	6.05096	5.56932	5.61475	6.04576	6.26196	5.97903	6.28667	6.17091	6.54664	6.28057	6.19633	7.05023	0.317	-0.478	0.452	0.568	0.512	0.516
ENSG00000071189	23161	SNX13	sorting nexin 13	4.09091	4.7945	5.39659	2.92837	4.81498	3.87706	4.6877	2.14037	5.11148	3.8692	4.69808	4.77825	4.5904	-0.128	0.555	0.518	0.311	0.287	-0.412
ENSG00000071203	54860	MS4A12	membrane spanning 4-domains A12	0	0	0	0	0	0	0	0	0	0	0	0	0	0	0	0	0	0	0
ENSG00000071205	79658	ARHGAP10	Rho GTPase activating protein 10	3.51236	4.13982	4.066	2.48657	3.22791	2.37771	2.91594	4.56237	3.66674	3.46094	4.06835	3.63624	3.81332	0.276	-0.128	0.396	0.461	0.369	-0.07
ENSG00000071242	6196	RPS6KA2	ribosomal protein S6 kinase A2	5.30593	4.52726	4.56989	3.30608	5.43704	4.26404	4.14084	3.35382	4.13586	6.8975	6.27295	4.42738	5.52425	0.586	-0.021	0.362	0.382	0.392	0.384
ENSG00000071243	54556	ING3	inhibitor of growth family member 3	2.88396	3.21543	3.64712	1.50815	4.65734	4.2254	1.43467	2.76972	3.47229	3.1117	2.91347	2.81213	1.85643	-0.401	-0.08	-0.217	-0.2	-0.249	0.111
ENSG00000071246	22846	VASH1	vasohibin 1	2.02825	0	0.0819863	0	0.836661	1.67313	1.47416	0	0.301338	4.17803	0.126542	0	1.44802	0.497	-0.114	-0.128	-0.018	-0.076	0.654
ENSG00000071282	29995	LMCD1	LIM and cysteine rich domains 1	0	0.67012	0.21338	0.196944	1.7055	0.780976	0.173208	0	0.276283	1.8135	0.0874298	0.392107	0.771222	0.328	-0.059	-0.111	-0.01	-0.053	0.649
ENSG00000071462	114049	BUD23	BUD23 rRNA methyltransferase and ribosome maturation factor	4.72335	4.99751	4.42139	4.22622	4.98928	4.60311	4.73656	0.11211	4.76213	4.6824	3.8045	4.42558	5.12444	0.016	0.472	0.201	0.006	-0.06	-0.25
ENSG00000071537	6400	SEL1L	SEL1L adaptor subunit of ERAD E3 ubiquitin ligase	4.92135	5.08931	5.32987	3.08709	5.65229	5.24481	4.55201	6.66739	5.96717	5.01888	5.82926	5.51635	5.20122	-0.198	-0.267	0.315	0.401	0.414	0.243
ENSG00000071539	9319	TRIP13	thyroid hormone receptor interactor 13	5.50603	7.02512	6.85421	5.28101	6.35854	6.2296	6.34789	4.96362	5.91305	6.62117	6.2788	5.32078	6.48761	0.309	0.089	0.03	0.125	0.102	0.044
ENSG00000071553	537	ATP6AP1	ATPase H+ transporting accessory protein 1	4.54015	3.96695	4.5116	5.45716	5.20098	5.45926	5.3992	6.66928	4.72475	5.35233	5.6191	3.94839	4.63808	0.088	-0.423	-0.427	-0.205	0.121	0.545
ENSG00000071564	6929	TCF3	transcription factor 3	5.86274	5.45515	6.22827	6.44585	5.41209	7.19935	5.65135	6.18347	5.90902	5.59618	5.79453	5.87037	5.40875	-0.57	-0.417	-0.524	-0.339	-0.482	-0.112
ENSG00000071575	28951	TRIB2	tribbles pseudokinase 2	2.02836	3.04309	5.30176	0.457651	3.5772	6.05686	1.15113	0	3.11709	4.92935	2.19775	3.78169	4.34975	-0.111	-0.166	0.118	0.246	-0.064	0.114
ENSG00000071626	26528	DAZAP1	DAZ associated protein 1	5.6411	4.98293	4.66075	4.9364	5.05953	5.93511	5.39436	5.41721	5.33113	4.87001	4.60322	5.37112	5.53744	-0.5	-0.312	-0.07	-0.115	-0.13	0.138
ENSG00000071655	53615	MBD3	methyl-CpG binding domain protein 3	4.54682	3.65727	4.54458	4.1525	3.8221	5.22334	3.75837	6.15315	3.41211	3.29023	4.20279	3.9101	4.79349	-0.309	-0.728	-0.256	-0.104	-0.027	0.057
ENSG00000071677	51052	PRLH	prolactin releasing hormone	0	0	0	0	0	0	0	0	0	0	0	0	0	0	0	0	0	0	0
ENSG00000071794	6596	HLTF	helicase like transcription factor	4.88936	5.31413	4.27757	1.94549	5.67642	5.6713	4.63781	4.48411	5.43877	5.09022	5.17232	5.58197	5.2214	-0.163	-0.112	0.427	0.412	0.358	0.289
ENSG00000071859	9130	FAM50A	family with sequence similarity 50 member A	6.31082	5.5116	5.26182	6.36947	5.75706	5.57762	2.84792	5.89039	4.65173	6.83647	7.06099	5.98188	6.13682	0.331	-0.457	0.066	0.183	0.004	0.164
ENSG00000071889	60343	FAM3A	FAM3 metabolism regulating signaling molecule A	2.35627	2.57901	1.3746	1.50913	4.35979	2.37431	1.52539	2.64764	2.78323	1.67531	3.90041	3.76486	3.78263	-0.184	-0.119	0.585	0.439	0.592	0.076
ENSG00000071894	29894	CPSF1	cleavage and polyadenylation specific factor 1	5.02358	4.3391	4.71512	5.82102	3.7631	4.10636	4.53529	3.11874	4.25995	4.81707	4.84847	4.74927	4.8732	0.302	0.301	0.16	0.051	-0.086	-0.407
ENSG00000071909	140469	MYO3B	myosin IIIB	0	0	0	0	0	0	0	0	0	0	0	0	0	0	0	0	0	0	0
ENSG00000071967	79901	CYBRD1	cytochrome b reductase 1	3.72861	2.02632	4.16656	1.42754	5.61848	4.11087	4.18539	3.86757	4.40041	5.95569	6.02502	4.79497	5.97016	0.209	-0.087	0.577	0.604	0.721	0.471
ENSG00000071991	28513	CDH19	cadherin 19	0	0	0	0	0	0	0	0	0	0	0	0	0	0	0	0	0	0	0
ENSG00000071994	5134	PDCD2	programmed cell death 2	6.03875	6.82509	6.51613	5.27079	6.29899	6.20948	6.0699	5.90983	6.24983	6.40062	6.02681	6.22788	5.58609	-0.003	0.165	-0.007	0.03	-0.183	0.035
ENSG00000072041	55117	SLC6A15	solute carrier family 6 member 15	5.28378	5.74836	5.56285	3.80061	5.54924	5.81999	5.44367	4.52429	5.80021	4.69111	5.37016	5.93469	5.34224	-0.452	0.173	0.445	0.31	0.224	-0.232
ENSG00000072042	51109	RDH11	retinol dehydrogenase 11	5.49656	5.93303	5.5694	3.89857	5.97969	5.33081	5.73732	4.24027	5.82318	4.86976	5.50389	5.83703	5.72497	-0.224	0.378	0.534	0.301	0.337	-0.24
ENSG00000072062	5566	PRKACA	protein kinase cAMP-activated catalytic subunit alpha	6.04316	4.75946	5.80216	6.14063	5.6978	6.15272	4.38232	6.97265	4.94735	6.27078	6.75782	4.84585	6.65985	0.229	-0.691	-0.151	0.067	0.151	0.316
ENSG00000072071	22859	ADGRL1	adhesion G protein-coupled receptor L1	2.72568	1.76744	3.14533	2.25011	3.14313	0.870203	3.36233	0.603912	2.9059	2.37898	3.57281	2.6408	3.79926	0.226	0.596	0.637	0.363	0.585	-0.305
ENSG00000072080	6694	SPP2	secreted phosphoprotein 2	0	0	0	0	0	0	0	0	0	0	0	0	0	0	0	0	0	0	0
ENSG00000072110	87	ACTN1	actinin alpha 1	8.28275	7.71213	7.63869	8.34412	7.80541	7.93971	7.63136	8.19797	7.75184	8.74179	8.21884	7.52861	8.30794	0.63	-0.426	-0.196	0.005	0.002	0.503
ENSG00000072121	23503	ZFYVE26	zinc finger FYVE-type containing 26	3.81398	3.48146	3.93851	2.24103	2.74134	3.79328	4.36949	2.84784	4.01146	3.29951	3.74727	3.91727	3.84332	-0.155	0.191	0.529	0.46	0.365	-0.224
ENSG00000072133	27330	RPS6KA6	ribosomal protein S6 kinase A6	0	0	0	0	0	0	0	0	0	0	0	0	0	0	0	0	0	0	0
ENSG00000072134	22905	EPN2	epsin 2	2.71192	3.83408	1.58213	3.15513	3.7796	3.1713	3.7362	2.59178	4.25696	5.24562	3.99861	3.35769	4.09221	0.512	0.055	0.284	0.389	0.366	0.583
ENSG00000072135	26469	PTPN18	protein tyrosine phosphatase non-receptor type 18	5.12803	4.75507	4.64438	3.9139	5.60629	4.37474	5.38423	6.84013	4.583	4.38912	5.58326	3.47708	5.18911	0.107	-0.263	-0.114	-0.09	0.359	0.286
ENSG00000072163	55679	LIMS2	LIM zinc finger domain containing 2	0	0	0	0	0	0	0	0	0	2.07641	0	0	0	0.715	-0.082	-0.091	0.154	-0.083	0.693
ENSG00000072182	55515	ASIC4	acid sensing ion channel subunit family member 4	0	0	0	0	0	0	0	0	0	0	0	0	0	0	0	0	0	0	0
ENSG00000072195	10290	SPEG	striated muscle enriched protein kinase	0.946314	1.38573	1.29869	0.251006	1.25806	0	0.483119	0	2.89083	2.32671	0	0.721782	1.9435	0.254	0.382	0.25	0.235	0.032	0.062
ENSG00000072201	84708	LNX1	ligand of numb-protein X 1	2.62384	0	0.23671	0	0	0	0	0	0	0	0	0.551677	0	-0.099	0.188	0.035	-0.269	-0.282	-0.338
ENSG00000072210	224	ALDH3A2	aldehyde dehydrogenase 3 family member A2	8.17698	8.25918	7.24886	6.65294	7.8916	6.95783	7.34993	4.857	7.86018	7.11839	7.79341	7.6529	7.00454	-0.04	0.583	0.326	0.03	0.014	-0.401
ENSG00000072274	7037	TFRC	transferrin receptor	7.575	8.61626	8.09948	6.59953	8.45035	7.79192	9.62699	7.1341	8.37224	7.50512	8.24394	8.91384	7.72022	-0.157	0.492	0.474	0.284	0.381	-0.127
ENSG00000072310	6720	SREBF1	sterol regulatory element binding transcription factor 1	5.08649	4.4337	2.41116	4.61559	4.44276	4.75221	3.67262	3.18563	3.46053	3.56786	1.70358	2.22247	1.95319	-0.205	0.099	-0.773	-0.875	-0.791	0.046
ENSG00000072315	7224	TRPC5	transient receptor potential cation channel subfamily C member 5	0	0.820415	0	0.433933	0	0	0	0	0	0	0	0	0.593252	0.28	-0.167	-0.025	0.036	-0.102	-0.211
ENSG00000072364	27125	AFF4	AF4/FMR2 family member 4	7.26915	7.38505	6.89347	5.47997	7.26492	7.14919	6.36909	6.50588	7.23771	6.99331	7.56274	7.34831	7.45773	-0.053	-0.113	0.561	0.509	0.404	0.028
ENSG00000072401	7321	UBE2D1	ubiquitin conjugating enzyme E2 D1	1.46925	4.65003	4.34146	3.12198	5.40547	4.58822	4.31842	3.31837	5.05275	4.25036	4.42883	5.42478	5.02887	-0.136	0.067	0.44	0.521	0.438	0.162
ENSG00000072415	64398	MPP5	membrane palmitoylated protein 5	4.69988	6.03998	5.00852	3.35421	6.30414	5.81481	5.51126	5.34311	6.0096	6.39261	6.37998	5.68678	6.25768	0.179	-0.166	0.458	0.575	0.575	0.493
ENSG00000072422	9886	RHOBTB1	Rho related BTB domain containing 1	0.336702	1.91734	0	0	0	1.52046	0	0	0.481932	0	2.24994	0.257752	0.413582	-0.057	-0.358	0.106	0.23	0.173	-0.126
ENSG00000072501	8243	SMC1A	structural maintenance of chromosomes 1A	7.70685	7.68277	7.6388	6.07381	6.94429	6.74051	6.57788	6.60379	6.81583	6.86123	8.02477	6.85182	7.24025	0.167	-0.013	0.355	0.272	0.261	-0.33
ENSG00000072506	3028	HSD17B10	hydroxysteroid 17-beta dehydrogenase 10	5.23817	5.93175	6.22144	4.36709	6.6438	6.48425	7.0036	7.8163	6.82355	6.5198	5.00802	6.24295	7.28249	-0.072	-0.229	0.125	0.269	0.298	0.493
ENSG00000072518	2011	MARK2	microtubule affinity regulating kinase 2	4.57769	5.2871	6.03891	5.79938	5.34222	5.27127	5.01321	3.67308	5.31598	4.32788	5.14689	4.27213	5.11299	-0.243	0.346	-0.198	-0.285	-0.189	-0.577
ENSG00000072571	3161	HMMR	hyaluronan mediated motility receptor	6.88417	7.85395	7.32916	4.37043	7.64719	6.46404	6.46955	6.05521	7.91665	6.72167	7.55501	7.30867	7.22768	-0.072	0.213	0.54	0.436	0.389	-0.103
ENSG00000072609	55743	CHFR	checkpoint with forkhead and ring finger domains	2.0956	2.44979	2.98544	0.243724	1.69885	3.29303	1.42511	1.55887	1.82766	3.57079	3.22474	2.31295	2.78009	0.226	-0.402	0.275	0.504	0.243	0.283
ENSG00000072657	29953	TRHDE	thyrotropin releasing hormone degrading enzyme	0	0.59385	0	0.0540577	0	0	0	0	0	0	0	0	0	0.188	-0.032	-0.171	-0.117	-0.304	-0.19
ENSG00000072682	8974	P4HA2	prolyl 4-hydroxylase subunit alpha 2	5.53811	5.02697	5.97974	3.20137	4.69723	5.76153	4.1016	5.23504	4.75963	5.27488	6.66096	4.55268	5.63736	0.065	-0.454	0.243	0.387	0.349	0.059
ENSG00000072694	2213	FCGR2B	Fc fragment of IgG receptor IIb	0	0	0	0	0	0	0	0	0	0	0	0	0	0	0	0	0	0	0
ENSG00000072736	4775	NFATC3	nuclear factor of activated T cells 3	5.92231	6.09539	5.17996	4.59596	4.85312	5.28597	6.50595	3.95328	4.87013	5.45734	5.36328	4.79111	5.17481	0.266	0.309	0.055	-0.066	0.001	-0.107
ENSG00000072756	51095	TRNT1	tRNA nucleotidyl transferase 1	2.79514	4.32152	4.9345	2.20195	5.5389	3.91447	3.09376	2.67374	5.49312	5.18338	4.94309	4.6998	4.71305	0.049	0.187	0.473	0.498	0.383	0.123
ENSG00000072778	37	ACADVL	acyl-CoA dehydrogenase very long chain	5.85151	6.11354	6.59115	7.88714	6.84535	6.45094	5.2276	6.97537	6.27018	6.51962	6.71785	6.27171	7.1326	0.071	-0.367	-0.185	-0.033	-0.05	0.033
ENSG00000072786	6793	STK10	serine/threonine kinase 10	4.46916	4.84375	4.42663	4.43011	3.7242	4.03593	3.20587	4.82051	4.05849	4.84473	4.94117	3.9884	4.59192	0.509	-0.527	-0.017	0.244	-0.007	0.08
ENSG00000072803	23291	FBXW11	F-box and WD repeat domain containing 11	5.27392	5.8805	6.01035	4.87966	5.84905	6.24202	5.50862	5.97064	5.86683	5.83856	5.70095	6.33296	6.60429	-0.149	-0.435	0.472	0.642	0.406	0.237
ENSG00000072818	9744	ACAP1	ArfGAP with coiled-coil, ankyrin repeat and PH domains 1	0	0	0	3.59023	0.385557	0	1.21001	0	0	0	0	0	0	0.041	0.252	-0.385	-0.454	-0.302	-0.201
ENSG00000072832	1400	CRMP1	collapsin response mediator protein 1	4.32632	3.47362	0	4.79197	1.07926	3.53959	1.9623	2.65311	3.08266	3.0375	1.73846	0.875291	3.24738	0.13	-0.263	-0.416	-0.343	-0.404	0.077
ENSG00000072840	2121	EVC	EvC ciliary complex subunit 1	3.80541	3.17566	4.1724	3.46833	3.31389	3.33612	4.12282	4.35634	3.19185	3.28367	3.47572	2.67226	4.13328	0.138	-0.199	-0.198	-0.148	0.154	-0.009
ENSG00000072849	51009	DERL2	derlin 2	3.80632	5.33741	4.31178	3.68685	4.95727	5.08237	4.71251	3.54458	5.54633	4.17202	4.78521	5.61533	5.28923	-0.302	0.151	0.572	0.514	0.369	-0.121
ENSG00000072858	54847	SIDT1	SID1 transmembrane family member 1	0	0	0	0.976744	0	0	0	0	0	0	0	0	1.65245	0.196	-0.218	0.177	0.204	0.224	-0.085
ENSG00000072864	54820	NDE1	nudE neurodevelopment protein 1	4.95523	4.93271	2.05262	2.83648	4.31723	5.0225	4.92691	5.70652	3.80305	4.37705	3.81499	4.25684	5.15317	0.063	-0.469	0.032	0.091	0.18	0.54
ENSG00000072952	10335	IRAG1	inositol 1,4,5-triphosphate receptor associated 1	0	0.787927	0	0	0	0	0	0	0	0	0	0	0.914287	0.282	-0.268	0.247	0.313	0.196	-0.072
ENSG00000072954	79041	TMEM38A	transmembrane protein 38A	0	0	2.14205	0	0	2.76242	0	0	3.55032	2.17097	0	0	0	-0.263	0.017	-0.206	0.001	-0.266	0.08
ENSG00000072958	8907	AP1M1	adaptor related protein complex 1 subunit mu 1	2.50563	1.06507	2.64507	2.94077	2.37029	3.44512	2.40795	3.68407	2.07972	3.84054	1.92073	2.84156	3.02303	0.1	-0.492	-0.218	0.024	-0.097	0.592
ENSG00000073008	5817	PVR	PVR cell adhesion molecule	7.23441	5.87127	6.93409	6.81427	6.14263	7.04146	7.08177	7.89339	6.10071	6.17644	6.76639	6.0672	6.24285	-0.18	-0.342	-0.42	-0.359	-0.126	0.018
ENSG00000073050	7515	XRCC1	X-ray repair cross complementing 1	5.18819	6.09195	4.82649	3.39318	5.62053	6.70169	2.83234	0.291767	4.4208	5.23326	5.45666	5.39985	5.54703	-0.077	0.008	0.21	0.151	-0.042	-0.128
ENSG00000073060	949	SCARB1	scavenger receptor class B member 1	7.69077	6.00256	6.30587	7.4035	6.46929	6.99482	6.19687	8.07693	6.24847	7.06929	6.1521	5.96587	7.14576	0.112	-0.505	-0.469	-0.359	-0.294	0.306
ENSG00000073067	54905	CYP2W1	cytochrome P450 family 2 subfamily W member 1	0	0	0	0	0	0	0	0	0	0	0	0	0	0	0	0	0	0	0
ENSG00000073111	4171	MCM2	minichromosome maintenance complex component 2	6.14226	5.3883	6.03852	6.89488	5.24306	6.18081	5.45688	7.22329	5.5745	5.29085	5.73706	5.43548	6.74767	-0.108	-0.555	-0.275	-0.136	-0.095	-0.089
ENSG00000073146	54456	MOV10L1	Mov10 like RISC complex RNA helicase 1	0	0	0	0	0	0	0	0	0	0	0	0	0	0	0	0	0	0	0
ENSG00000073150	56666	PANX2	pannexin 2	3.9316	2.14412	0	0	1.64674	1.71511	0	0	0.904733	2.64118	2.15127	1.78144	1.20033	0.205	-0.066	0.163	0.051	-0.072	0.131
ENSG00000073169	83642	SELENOO	selenoprotein O	4.57626	1.19401	5.1113	3.60313	3.42262	4.35465	3.98372	0	3.2372	4.52655	2.06198	2.46873	1.43859	-0.11	0.433	-0.285	-0.404	-0.421	-0.133
ENSG00000073282	8626	TP63	tumor protein p63	4.80457	5.41288	5.27288	3.31211	4.1382	1.82955	4.87204	0	4.70689	3.24898	0	4.65258	0	-0.153	0.769	-0.119	-0.382	-0.518	-0.422
ENSG00000073331	80216	ALPK1	alpha kinase 1	0.87573	1.32172	2.1143	0.522551	2.6617	1.65239	2.11467	0.2231	2.9136	2.5259	3.71354	0.626356	4.10909	0.239	0.066	0.458	0.49	0.676	0.137
ENSG00000073350	3993	LLGL2	LLGL scribble cell polarity complex component 2	4.60502	0.883872	3.2406	4.14821	1.88539	4.09287	3.3606	1.76718	2.73523	4.59943	3.07795	2.48272	4.32818	0.199	-0.09	-0.047	-0.016	-0.055	0.103
ENSG00000073417	5151	PDE8A	phosphodiesterase 8A	4.2306	4.75468	4.34978	4.22192	5.4204	4.30882	3.70805	2.80575	4.77298	4.4377	4.77916	6.49814	4.69124	-0.162	0.329	0.589	0.387	0.179	-0.214
ENSG00000073464	1183	CLCN4	chloride voltage-gated channel 4	1.70686	3.01206	2.56376	0	3.82682	1.47965	1.13179	2.36188	2.48527	2.97712	3.15946	1.8708	2.24487	0.215	-0.016	0.256	0.288	0.341	0.279
ENSG00000073536	54475	NLE1	notchless homolog 1	3.17116	4.29373	3.63291	3.63181	3.85168	4.49905	4.7032	4.80888	3.41263	3.59917	3.90755	2.24013	4.11218	0.083	-0.442	-0.479	-0.244	0.066	0.354
ENSG00000073578	6389	SDHA	succinate dehydrogenase complex flavoprotein subunit A	5.98406	5.22604	3.68152	3.97707	4.57497	3.79121	5.04333	5.00819	4.89098	5.22577	5.64872	4.99575	5.17524	0.461	0.069	0.485	0.35	0.437	0.158
ENSG00000073584	6605	SMARCE1	SWI/SNF related, matrix associated, actin dependent regulator of chromatin, subfamily e, member 1	3.14519	3.6844	1.61225	1.40368	2.56165	1.72418	1.09747	0.333014	2.97504	2.62675	2.07906	1.999	2.50525	0.158	0.272	0.205	0.058	-0.109	-0.166
ENSG00000073598	54752	FNDC8	fibronectin type III domain containing 8	0	0	0	0	0	0	0	0	0	0	0	0	0	0	0	0	0	0	0
ENSG00000073605	55876	GSDMB	gasdermin B	0	0.805069	0	0	0	0	0	0	0.131295	0	0	0	0	0.131	0.023	-0.112	-0.063	-0.261	-0.198
ENSG00000073614	5927	KDM5A	lysine demethylase 5A	4.75198	4.9088	3.73926	3.1631	5.13577	4.82558	4.10747	3.6161	4.91527	4.68196	5.36804	4.58047	5.15505	0.027	-0.053	0.485	0.415	0.459	0.175
ENSG00000073670	4185	ADAM11	ADAM metallopeptidase domain 11	0	0	0	0	0	0	0.55495	0.0958542	0	0	0	0	1.2677	0.219	-0.166	0.402	0.406	0.549	0.103
ENSG00000073711	5523	PPP2R3A	protein phosphatase 2 regulatory subunit B''alpha	3.75048	4.43931	3.6307	2.20742	5.2093	4.87929	4.29418	1.9677	4.53961	4.07533	4.96063	5.41688	5.11803	-0.147	0.139	0.609	0.484	0.461	0.033
ENSG00000073712	10979	FERMT2	fermitin family member 2	4.78905	5.39475	6.52495	3.19002	5.53946	6.49921	5.35829	5.70098	5.28769	6.78504	6.01965	5.92034	5.83933	0.107	-0.347	0.258	0.496	0.311	0.435
ENSG00000073734	8647	ABCB11	ATP binding cassette subfamily B member 11	0	0	0	0	0	0	0	0	0	0	0	0	0	0	0	0	0	0	0
ENSG00000073737	10170	DHRS9	dehydrogenase/reductase 9	0.269445	0	0.159616	0	0.232302	0	0	0	0	6.0485	2.61719	2.07347	0	0.671	-0.067	0.236	0.425	0.19	0.573
ENSG00000073754	922	CD5L	CD5 molecule like	0	0	0	0	0	0	0	0	0	0	0	0	0	0	0	0	0	0	0
ENSG00000073756	5743	PTGS2	prostaglandin-endoperoxide synthase 2	2.21621	3.50432	1.68975	1.34671	1.22015	1.45889	2.36642	0.0970248	2.78558	0.847593	0.158762	3.09756	1.3421	-0.272	0.515	0.193	-0.027	-0.29	-0.49
ENSG00000073792	10644	IGF2BP2	insulin like growth factor 2 mRNA binding protein 2	5.59051	6.63651	6.03901	5.70972	6.16585	5.34574	6.25354	5.12818	5.91378	5.56717	6.54765	6.27858	5.77666	0.107	0.514	0.484	0.287	0.353	-0.402
ENSG00000073803	9175	MAP3K13	mitogen-activated protein kinase kinase kinase 13	2.85807	2.16083	2.20005	0.115017	2.61243	2.8588	2.5965	0.0889452	2.45702	2.31251	2.01103	3.53998	3.51414	-0.136	0.176	0.584	0.413	0.304	-0.044
ENSG00000073849	6480	ST6GAL1	ST6 beta-galactoside alpha-2,6-sialyltransferase 1	0	2.60354	4.21132	1.84651	4.85847	4.87203	3.77706	3.96053	4.18042	3.50156	3.44271	4.21833	4.53953	-0.253	-0.202	0.224	0.411	0.418	0.346
ENSG00000073861	30009	TBX21	T-box transcription factor 21	0	0	0	0	0	0	0	0	0	0	0	0	0	0	0	0	0	0	0
ENSG00000073910	10129	FRY	FRY microtubule binding protein	2.10293	0	0.897417	0	1.65988	2.28393	0.449442	1.6943	0.556201	1.42195	1.70819	1.64209	1.68369	-0.183	-0.508	0.177	0.188	0.234	0.36
ENSG00000073921	8301	PICALM	phosphatidylinositol binding clathrin assembly protein	6.26659	7.16889	7.01047	5.14895	7.37523	6.90255	7.18506	5.91557	7.28917	6.04591	6.64978	6.92892	6.87257	-0.357	0.299	0.387	0.243	0.319	-0.149
ENSG00000073969	4905	NSF	N-ethylmaleimide sensitive factor, vesicle fusing ATPase	4.15596	4.81747	4.5097	1.09203	5.17141	5.21509	5.21222	3.99815	5.03277	4.4659	4.44826	5.09008	5.09516	-0.173	-0.001	0.437	0.412	0.412	0.218
ENSG00000074047	2736	GLI2	GLI family zinc finger 2	0	0.101765	0	0	0.733019	0	0	0	0.407255	0.614288	0.30065	0.65912	1.29636	0.251	-0.037	0.64	0.613	0.573	0.295
ENSG00000074054	23332	CLASP1	cytoplasmic linker associated protein 1	6.75219	6.49152	6.45544	4.9836	6.47408	5.97291	6.17295	5.37686	6.50251	7.06711	6.47669	6.33821	6.57479	0.325	0.242	0.457	0.374	0.265	0.13
ENSG00000074071	65993	MRPS34	mitochondrial ribosomal protein S34	8.35141	7.74212	8.03977	8.2849	7.80839	8.31309	6.70173	7.48255	8.09091	8.4223	8.16126	7.47995	7.71387	0.047	-0.207	-0.298	-0.19	-0.402	-0.035
ENSG00000074181	4854	NOTCH3	notch receptor 3	0	0	0	0	0.759261	0.716394	0	0	0	1.41456	0	0.138772	0	0.298	-0.182	-0.265	-0.077	-0.184	0.767
ENSG00000074201	1207	CLNS1A	chloride nucleotide-sensitive channel 1A	5.80226	6.60673	6.95535	4.51771	5.93064	6.27893	6.10609	4.83761	6.90678	5.79267	6.3115	6.49449	5.85117	-0.255	0.321	0.417	0.352	0.169	-0.326
ENSG00000074211	5522	PPP2R2C	protein phosphatase 2 regulatory subunit Bgamma	0	1.34084	0	0.124729	2.90749	0	1.04488	0	2.01068	3.30182	2.46279	0.567576	1.51315	0.501	0.218	0.299	0.33	0.454	0.496
ENSG00000074219	8463	TEAD2	TEA domain transcription factor 2	2.86086	1.1518	2.2346	0	3.1691	1.71543	2.59771	4.83496	3.72011	3.72848	4.43696	3.64099	4.37003	0.178	-0.19	0.605	0.65	0.739	0.409
ENSG00000074266	8726	EED	embryonic ectoderm development	3.34144	4.87648	4.93814	4.32948	4.51558	3.93226	2.63947	2.21151	4.29228	4.04133	4.34746	5.19278	4.37003	-0.065	0.215	0.339	0.282	-0.031	-0.395
ENSG00000074276	54825	CDHR2	cadherin related family member 2	0	0	0	0	0	0	0	0.0971289	0.577062	0	0	0	1.77195	0.09	-0.198	0.453	0.486	0.482	0.008
ENSG00000074317	6620	SNCB	synuclein beta	0	0	0	0	0	0	0	0	0	0	0	0	0.434891	0.198	-0.304	0.428	0.465	0.478	0.053
ENSG00000074319	7251	TSG101	tumor susceptibility 101	6.82282	6.55016	6.18781	4.35788	6.66147	5.7264	6.39979	4.67309	6.72388	7.01226	6.18449	7.05773	6.74173	0.165	0.377	0.599	0.424	0.3	0.045
ENSG00000074356	55421	NCBP3	nuclear cap binding subunit 3	4.50651	4.258	4.02836	2.40602	4.00016	4.48203	3.34959	2.97916	3.55662	3.76942	4.22038	3.5597	4.58645	-0.038	-0.226	0.259	0.219	0.184	-0.035
ENSG00000074370	489	ATP2A3	ATPase sarcoplasmic/endoplasmic reticulum Ca2+ transporting 3	0	0	0	0	0	0	0	0	0	0	0	0	0	0	0	0	0	0	0
ENSG00000074410	771	CA12	carbonic anhydrase 12	4.707	4.77319	5.64508	3.80445	4.16392	3.08046	4.54346	2.82207	4.6517	4.26673	2.30168	3.70872	3.1241	-0.003	0.684	-0.198	-0.384	-0.505	-0.396
ENSG00000074416	11343	MGLL	monoglyceride lipase	2.77193	3.45368	4.89772	4.20296	4.79313	3.78478	5.51757	3.43973	3.63224	4.86655	4.66318	2.88266	4.90941	0.394	0.151	0.009	0.093	0.402	0.264
ENSG00000074527	59277	NTN4	netrin 4	4.64783	3.85507	4.38044	4.52304	3.71985	3.91946	0.374721	2.95894	4.42551	4.98471	4.19264	3.20624	3.82223	0.117	-0.156	-0.132	-0.045	-0.328	-0.103
ENSG00000074582	617	BCS1L	BCS1 homolog, ubiquinol-cytochrome c reductase complex chaperone	2.89118	2.93703	3.31847	5.58433	3.79786	4.96311	5.48857	2.09513	4.82238	3.67465	4.59654	3.97856	4.3853	-0.171	0.259	0.08	0.047	0.182	-0.098
ENSG00000074590	9891	NUAK1	NUAK family kinase 1	0	2.28009	2.22622	0.238848	0.101994	1.72792	0.109043	0	1.56005	3.14612	0.62137	2.92591	3.06944	0.253	-0.189	0.411	0.626	0.096	0.119
ENSG00000074603	54878	DPP8	dipeptidyl peptidase 8	2.73918	4.99304	3.39901	3.34184	4.68186	4.40098	4.48043	3.0454	4.76585	4.69444	4.02967	5.30649	4.61475	0.034	0.142	0.459	0.499	0.311	0.252
ENSG00000074621	9187	SLC24A1	solute carrier family 24 member 1	1.90764	1.65706	0.0814335	0.438539	2.31876	3.02958	2.85341	0.0764791	1.42848	1.9487	4.00192	2.5864	2.17585	0.004	-0.039	0.45	0.377	0.528	0.217
ENSG00000074657	55205	ZNF532	zinc finger protein 532	6.0476	5.27973	3.76078	3.8965	4.18436	4.13553	3.34012	8.49464	3.77791	3.98031	4.26256	4.37376	5.31238	0.049	-0.548	-0.114	-0.034	-0.021	0.175
ENSG00000074660	8578	SCARF1	scavenger receptor class F member 1	0	0	0	0	0	0	0	0	0.927297	0	0	0	0.193795	-0.284	0.328	0.232	0.201	0.138	-0.179
ENSG00000074695	3998	LMAN1	lectin, mannose binding 1	7.19644	7.40885	7.34371	4.62947	7.83256	7.15209	7.15946	5.76875	7.34828	7.33393	7.82099	7.93	7.16815	-0.042	0.21	0.57	0.448	0.409	0.036
ENSG00000074696	51495	HACD3	3-hydroxyacyl-CoA dehydratase 3	9.66986	9.79013	8.97857	6.81329	8.44911	7.70161	8.19373	6.79472	8.35635	9.14525	9.09349	8.33124	8.40175	0.334	0.291	0.312	0.177	0.067	-0.178
ENSG00000074706	26034	IPCEF1	interaction protein for cytohesin exchange factors 1	0	0	0	0	0	0	0	2.29174	0	0	0.556816	0	0	0.03	-0.505	-0.142	0.05	0.167	0.306
ENSG00000074755	23140	ZZEF1	zinc finger ZZ-type and EF-hand domain containing 1	4.65368	4.00071	4.71002	3.4662	4.62947	3.19986	3.83218	4.04087	4.32256	4.03881	4.14816	3.58017	4.72754	0.194	0.286	0.273	0.075	0.277	-0.191
ENSG00000074771	50508	NOX3	NADPH oxidase 3	0	0	0	0	0	0	0	0	0	0	0	0	0	0	0	0	0	0	0
ENSG00000074800	2023	ENO1	enolase 1	10.3399	9.71687	9.65936	10.2476	9.83174	10.6901	10.1399	10.3043	10.3311	10.4308	10.4019	10.0592	10.5109	0.018	-0.521	0.025	0.213	0.206	0.43
ENSG00000074803	6557	SLC12A1	solute carrier family 12 member 1	0	0	0	0	0	0	0	0	0	0	0	0	0	0	0	0	0	0	0
ENSG00000074842	56005	MYDGF	myeloid derived growth factor	6.8642	5.55101	7.22292	6.86955	7.1893	8.07276	8.15401	7.48121	7.18197	7.58443	7.63718	6.41333	7.22211	-0.061	-0.185	-0.135	0.001	0.301	0.447
ENSG00000074855	57719	ANO8	anoctamin 8	2.37882	3.26426	2.14041	4.49023	0	2.75107	1.25884	2.93808	1.04015	1.35782	1.80801	1.48542	2.82979	0.067	-0.477	-0.375	-0.198	-0.39	-0.269
ENSG00000074935	51175	TUBE1	tubulin epsilon 1	2.87799	2.70175	3.57872	0	2.74003	3.35929	2.48633	2.19106	3.04414	0.192592	4.4463	3.18898	3.16234	-0.478	-0.052	0.486	0.363	0.469	-0.392
ENSG00000074964	55160	ARHGEF10L	Rho guanine nucleotide exchange factor 10 like	0	0	1.0163	0	1.45706	0.139191	0	3.26746	0.367588	2.54477	2.07271	0.466416	1.70803	0.459	-0.467	0.122	0.377	0.449	0.624
ENSG00000074966	7294	TXK	TXK tyrosine kinase	0	1.43576	0	0	0	0	0	2.28671	0	0	0	0	0	0.09	-0.446	-0.278	-0.084	-0.126	0.192
ENSG00000075035	9671	WSCD2	WSC domain containing 2	0	0	0	0	0	0	0	0	0	0	0	0	0	0	0	0	0	0	0
ENSG00000075043	3785	KCNQ2	potassium voltage-gated channel subfamily Q member 2	0	0	0	0	0	0	0	0	0.657803	0	0	0	0	-0.326	0.393	0.143	0.105	0.038	-0.191
ENSG00000075073	6865	TACR2	tachykinin receptor 2	0.358663	1.41677	2.46004	0	0	0	0	0	0.511812	0.31905	0	0	0	0.019	0.222	-0.145	-0.113	-0.349	-0.492
ENSG00000075089	64431	ACTR6	actin related protein 6	2.8001	3.75525	0.860449	2.58241	4.44002	3.30135	2.78121	3.62555	5.06175	0.877312	4.95646	5.027	4.76106	-0.381	-0.036	0.56	0.414	0.543	-0.123
ENSG00000075131	54962	TIPIN	TIMELESS interacting protein	5.80599	6.85224	6.97759	3.47299	6.51324	5.29812	5.83149	4.59856	6.49605	5.05409	6.37849	5.45603	5.37807	-0.148	0.372	0.295	0.144	0.206	-0.319
ENSG00000075142	6717	SRI	sorcin	5.45929	6.26019	6.25714	4.88474	6.29722	5.37271	4.99721	6.74253	6.65442	4.94269	6.72109	6.99635	5.92116	-0.322	-0.028	0.526	0.474	0.408	-0.244
ENSG00000075151	8672	EIF4G3	eukaryotic translation initiation factor 4 gamma 3	6.49187	6.47276	7.23643	4.76505	6.73923	6.57991	5.6355	8.867	6.26176	6.82441	6.86855	6.30032	6.97576	0.057	-0.547	0.043	0.243	0.233	0.35
ENSG00000075188	79023	NUP37	nucleoporin 37	5.56523	6.09267	6.15053	4.56267	5.77538	5.40961	6.12787	3.97221	5.71716	4.50686	5.85534	5.62958	5.88807	-0.238	0.445	0.433	0.183	0.282	-0.533
ENSG00000075213	10371	SEMA3A	semaphorin 3A	1.36317	2.85253	2.47532	1.1016	2.09893	0.420913	1.56332	0.0540546	2.88027	0.0877102	0.87181	3.45941	0.624462	-0.378	0.672	0.353	0.069	-0.091	-0.631
ENSG00000075218	51512	GTSE1	G2 and S-phase expressed 1	6.86327	6.35395	7.15949	7.02582	5.73	6.94334	6.57332	6.58879	6.26339	6.54602	6.92855	6.38165	7.58758	0.146	-0.426	0.083	0.232	0.129	-0.238
ENSG00000075223	10512	SEMA3C	semaphorin 3C	4.5821	4.8838	6.62193	3.07811	5.84927	5.13372	4.88736	3.99917	5.53169	5.21223	4.44661	5.79761	5.50736	-0.197	0.25	0.388	0.317	0.174	-0.081
ENSG00000075234	55020	TTC38	tetratricopeptide repeat domain 38	3.61618	3.6569	2.02854	3.06685	3.70858	3.92928	6.18355	6.50006	3.05431	3.33436	3.41375	3.06615	3.92827	0.056	-0.276	-0.156	-0.088	0.223	0.461
ENSG00000075239	38	ACAT1	acetyl-CoA acetyltransferase 1	5.17588	6.53896	7.31671	4.53239	6.95353	6.63387	6.95398	5.80919	6.81965	6.43286	7.26916	6.84456	6.73988	-0.078	0.101	0.503	0.548	0.568	0.071
ENSG00000075240	23151	GRAMD4	GRAM domain containing 4	0.17774	2.35057	1.94054	1.1887	1.58876	2.20943	2.50148	0	1.06213	0.157015	1.52292	1.56137	0.412699	-0.372	0.263	-0.067	-0.128	-0.074	-0.345
ENSG00000075275	9620	CELSR1	cadherin EGF LAG seven-pass G-type receptor 1	3.85527	3.06584	2.37187	4.22242	2.8465	2.68331	2.59372	3.00556	2.95177	2.82089	2.29838	3.97383	4.34939	0.025	-0.038	0.21	0.059	-0.098	-0.201
ENSG00000075290	7479	WNT8B	Wnt family member 8B	0	0	0	0	0	0	0	0	0.879695	0	0	0	0	-0.326	0.393	0.143	0.105	0.038	-0.191
ENSG00000075292	27332	ZNF638	zinc finger protein 638	5.64507	6.69043	5.63408	3.33225	6.32812	5.6187	4.95159	5.09173	6.23744	5.63229	6.38151	5.89625	5.76967	-0.044	0.017	0.438	0.398	0.334	0.036
ENSG00000075303	55972	SLC25A40	solute carrier family 25 member 40	3.78554	4.92992	5.63964	2.01409	5.41104	4.91464	3.45151	1.47795	5.46955	4.77523	4.18077	5.29201	4.77781	-0.167	0.273	0.386	0.311	0.107	-0.134
ENSG00000075336	29090	TIMM21	translocase of inner mitochondrial membrane 21	5.28504	5.92041	5.07393	2.85261	4.01717	5.41155	5.27649	3.13954	4.40635	4.72719	5.54348	4.37779	4.70651	0.076	0.017	0.22	0.208	0.135	-0.139
ENSG00000075340	119	ADD2	adducin 2	0	0.0753563	0	0	0.939288	0	0	0	2.6799	1.94011	0.698936	2.05764	0.566312	0.049	0.331	0.516	0.509	0.267	0.211
ENSG00000075388	2249	FGF4	fibroblast growth factor 4	0	0	0	0	0	0	0	0	0	0	0	0	0	0	0	0	0	0	0
ENSG00000075391	9462	RASAL2	RAS protein activator like 2	3.83396	4.24389	4.80488	3.01079	5.08226	4.56982	3.76671	4.41964	4.6419	4.07976	4.64265	4.55401	5.12541	-0.238	-0.201	0.45	0.478	0.496	0.095
ENSG00000075399	9605	VPS9D1	VPS9 domain containing 1	0	1.16753	0	1.21502	0	0.222054	3.64669	0	2.26717	0.453592	0	0.210078	3.95819	0.145	0.199	0.291	0.262	0.379	-0.026
ENSG00000075407	7587	ZNF37A	zinc finger protein 37A	5.34203	5.53367	4.83207	3.18054	4.84614	4.36165	3.78251	4.18697	4.52216	4.70791	5.05619	4.58683	4.64495	0.127	-0.027	0.284	0.205	0.09	-0.102
ENSG00000075413	4140	MARK3	microtubule affinity regulating kinase 3	5.76753	5.91506	5.32087	6.37074	5.83904	6.05952	5.62828	4.31652	5.9016	5.36227	5.83949	5.87323	6.03034	-0.193	0.273	0.135	-0.045	-0.07	-0.385
ENSG00000075415	5250	SLC25A3	solute carrier family 25 member 3	7.84366	8.47684	7.9443	6.51329	8.29197	8.17117	7.94103	7.64815	8.26971	8.11436	8.42806	8.60032	7.99552	-0.077	0.024	0.543	0.522	0.404	0.133
ENSG00000075420	64778	FNDC3B	fibronectin type III domain containing 3B	5.77745	5.85067	5.48597	4.67081	5.79407	6.27831	5.86739	4.54888	5.40254	6.47561	6.57499	6.52611	5.98442	0.18	-0.035	0.525	0.527	0.386	0.226
ENSG00000075426	2355	FOSL2	FOS like 2, AP-1 transcription factor subunit	6.00624	6.1588	5.95574	5.64017	6.20509	5.65029	6.02798	6.88646	5.86437	6.8307	5.56744	6.25168	5.90946	0.436	-0.158	-0.075	0.073	-0.064	0.633
ENSG00000075429	27091	CACNG5	calcium voltage-gated channel auxiliary subunit gamma 5	0	0	0	0	0	0	0	0	0	0	0	0	0	0	0	0	0	0	0
ENSG00000075461	27092	CACNG4	calcium voltage-gated channel auxiliary subunit gamma 4	0	0	0	0	0	0	0	0	0	0	0	0	0	0	0	0	0	0	0
ENSG00000075539	285527	FRYL	FRY like transcription coactivator	3.90321	5.36157	4.70561	3.67383	5.08328	4.68681	4.3057	4.01881	5.09068	4.9477	5.16769	4.63484	4.92746	0.123	0.019	0.387	0.481	0.383	0.141
ENSG00000075568	23505	TMEM131	transmembrane protein 131	6.59431	6.7683	6.49865	5.15332	6.35206	6.0668	5.98281	6.05219	6.16301	6.6333	6.34862	6.44721	6.34778	0.252	-0.002	0.373	0.348	0.156	0.095
ENSG00000075618	6624	FSCN1	fascin actin-bundling protein 1	7.59888	6.57169	8.18464	8.32543	7.20571	6.3565	6.56123	6.67053	6.91053	7.69789	6.3729	7.05207	6.7895	0.187	0.374	-0.281	-0.379	-0.508	-0.274
ENSG00000075624	60	ACTB	actin beta	13.1203	12.6504	13.266	13.9253	12.7996	13.3831	13.1483	13.3241	13.2175	13.5727	13.2841	13.1775	13.4958	0.2	-0.27	-0.129	0.082	-0.033	0.144
ENSG00000075643	55034	MOCOS	molybdenum cofactor sulfurase	5.15945	5.34939	5.23658	4.70487	5.20517	5.46347	5.45628	3.46499	5.5122	6.12683	5.60695	5.1533	5.15516	0.248	0.333	0.24	0.224	0.106	0.074
ENSG00000075651	5337	PLD1	phospholipase D1	2.41078	2.52423	1.58603	0	3.64766	2.6032	3.37004	2.32839	3.55538	1.75595	2.88121	2.70694	2.89243	-0.272	0.161	0.453	0.299	0.538	0.158
ENSG00000075673	479	ATP12A	ATPase H+/K+ transporting non-gastric alpha2 subunit	0	0	0	0	0	0	0	0	0	0	0	0	0	0	0	0	0	0	0
ENSG00000075702	284403	WDR62	WD repeat domain 62	1.70689	2.36765	2.08865	3.68629	1.2267	1.89615	2.52567	2.87004	2.82594	4.1286	3.69602	0.910144	2.16408	0.624	-0.135	-0.22	0.075	0.073	0.311
ENSG00000075711	1739	DLG1	discs large MAGUK scaffold protein 1	4.98708	5.57263	5.95605	4.43266	6.27259	5.63278	5.18832	4.69776	5.64344	5.49964	5.82003	5.81214	5.60556	-0.16	0.167	0.428	0.365	0.343	-0.003
ENSG00000075785	7879	RAB7A	RAB7A, member RAS oncogene family	10.1871	9.77754	10.0921	8.82737	9.16342	9.19082	9.21011	9.38478	8.94004	10.2443	9.88485	9.12916	9.52614	0.574	-0.132	0.052	0.124	0.001	0.081
ENSG00000075790	55973	BCAP29	B cell receptor associated protein 29	5.07858	5.85966	5.47053	3.8567	5.45861	4.68349	4.94089	4.71663	5.61065	5.2771	5.49845	5.85581	5.56119	0.083	0.216	0.687	0.599	0.43	-0.096
ENSG00000075826	25956	SEC31B	SEC31 homolog B, COPII coat complex component	0	0	0	0	1.7484	1.18783	0	1.57306	1.31159	1.69139	0.498661	0.755328	0.907469	-0.018	-0.322	-0.006	0.177	0.182	0.747
ENSG00000075856	9733	SART3	spliceosome associated factor 3, U4/U6 recycling protein	5.77836	4.96722	5.11387	3.79656	5.2799	4.97747	4.10437	3.35816	5.24358	4.75541	5.47704	5.04978	5.09825	-0.135	0.234	0.414	0.199	0.146	-0.301
ENSG00000075884	55843	ARHGAP15	Rho GTPase activating protein 15	0	0	0	0	0	0	0	0	0	0	0	0	0	0	0	0	0	0	0
ENSG00000075886	113457	TUBA3D	tubulin alpha 3d	0	1.55016	0	2.23602	0	0	0	0	0	0	0	0.359502	0	0.111	0.08	-0.337	-0.33	-0.474	-0.333
ENSG00000075891	5076	PAX2	paired box 2	0	0	0	0	0	0	0	0	0	0	0	0	0	0	0	0	0	0	0
ENSG00000075914	23016	EXOSC7	exosome component 7	4.75796	4.9196	5.3454	4.97063	5.79082	4.85375	3.59296	7.75022	5.58062	4.70279	6.05915	5.95022	5.66077	-0.149	-0.429	0.176	0.285	0.279	0.106
ENSG00000075945	22920	KIFAP3	kinesin associated protein 3	4.4229	5.67701	4.38403	3.0139	5.48548	4.22772	5.1989	3.52871	5.38847	2.64783	5.558	5.43103	5.30489	-0.336	0.309	0.599	0.343	0.502	-0.398
ENSG00000075975	23609	MKRN2	makorin ring finger protein 2	4.76639	5.20036	2.85462	3.28942	5.14662	5.25469	4.0387	4.51294	4.87492	4.98979	6.09377	5.00135	4.94113	0.067	-0.316	0.374	0.414	0.443	0.394
ENSG00000076003	4175	MCM6	minichromosome maintenance complex component 6	7.01577	7.01958	6.36151	3.81279	6.8055	7.05271	6.25694	7.70756	6.85692	6.31826	7.6081	6.44798	6.33322	-0.13	-0.31	0.222	0.275	0.342	0.225
ENSG00000076043	25996	REXO2	RNA exonuclease 2	6.08409	7.34681	6.93612	7.60308	6.9962	6.73608	7.48569	4.83735	7.52342	6.76697	7.20498	6.79484	7.01968	0.031	0.541	0.178	0.074	0.086	-0.336
ENSG00000076053	10179	RBM7	RNA binding motif protein 7	2.88395	3.62982	3.44115	1.4684	3.93362	3.44295	2.83553	1.47217	3.67864	2.5809	3.78718	4.10967	3.46078	-0.285	0.242	0.578	0.416	0.351	-0.234
ENSG00000076067	5939	RBMS2	RNA binding motif single stranded interacting protein 2	5.55707	5.78464	6.10206	5.04966	6.06351	5.48267	5.58904	4.45316	5.54095	5.68989	6.69423	5.73885	6.09303	0.159	0.232	0.547	0.429	0.507	-0.203
ENSG00000076108	11176	BAZ2A	bromodomain adjacent to zinc finger domain 2A	5.35556	4.79909	5.27992	5.14886	5.3631	4.45137	4.59991	3.87677	4.89614	5.49434	4.73488	4.59899	5.15316	0.352	0.461	0.012	-0.165	-0.171	-0.13
ENSG00000076201	25930	PTPN23	protein tyrosine phosphatase non-receptor type 23	5.14182	5.24623	7.35417	7.36724	5.2337	5.0353	5.44384	5.40728	4.55959	6.25378	5.15974	4.20448	5.04848	0.319	0.077	-0.539	-0.422	-0.423	-0.136
ENSG00000076242	4292	MLH1	mutL homolog 1	8.03606	7.53414	7.25866	5.61757	6.33611	6.78375	7.42817	6.26882	6.62914	7.40126	7.36048	5.9329	7.16626	0.382	0.036	0.081	0.058	0.103	-0.014
ENSG00000076248	7374	UNG	uracil DNA glycosylase	6.07289	6.76362	5.70807	4.31425	6.03797	6.72764	6.88976	4.38957	7.00066	5.78142	6.27412	7.03163	6.92524	-0.196	0.212	0.579	0.461	0.366	-0.106
ENSG00000076258	2329	FMO4	flavin containing dimethylaniline monoxygenase 4	0	0	0	0	2.25576	1.51398	0	0	0.669775	1.81487	0	0	1.57445	0.07	-0.195	-0.089	0	0.073	0.618
ENSG00000076321	27252	KLHL20	kelch like family member 20	4.08594	4.85242	5.40316	3.35384	5.41021	5.87848	4.16382	2.55212	5.75207	4.7747	5.38646	4.85831	4.594	-0.295	0.183	0.244	0.223	0.124	-0.125
ENSG00000076344	8786	RGS11	regulator of G protein signaling 11	0.185121	0	0	0	0	0	0	0	0	1.48593	0.892213	0	0	0.735	-0.122	0.102	0.31	0.209	0.56
ENSG00000076351	113235	SLC46A1	solute carrier family 46 member 1	2.76743	2.6191	2.40806	6.11922	1.93514	2.28105	3.72152	0.877549	1.75062	1.24769	2.30834	1.76619	2.35462	-0.019	0.296	-0.302	-0.443	-0.302	-0.46
ENSG00000076356	5362	PLXNA2	plexin A2	5.88136	5.71058	5.72896	6.10404	4.65114	5.94169	5.95399	5.21908	5.32567	6.71145	5.97496	4.36805	6.70266	0.591	-0.295	-0.166	0.066	0.036	0.213
ENSG00000076382	10615	SPAG5	sperm associated antigen 5	6.00023	5.90486	6.39498	5.18589	5.8098	6.42348	4.32014	5.04203	5.57793	6.05731	6.68877	5.43767	6.11365	0.027	-0.351	0.098	0.21	0.043	-0.08
ENSG00000076513	88455	ANKRD13A	ankyrin repeat domain 13A	4.38144	5.02263	5.53544	4.48151	5.60382	5.32054	5.22672	3.82502	5.24774	4.92281	5.32615	5.49463	5.4542	-0.193	0.295	0.476	0.384	0.37	-0.155
ENSG00000076554	7163	TPD52	tumor protein D52	4.76288	5.96838	6.50546	3.46089	6.30035	6.18833	5.40983	5.94934	6.86296	6.13975	5.41792	7.13282	6.10836	-0.23	-0.022	0.446	0.522	0.282	0.176
ENSG00000076555	32	ACACB	acetyl-CoA carboxylase beta	2.87652	0.927899	0.948894	0.433228	1.64964	2.0958	0.754706	1.00466	1.41058	3.7013	1.04679	1.63382	0.661498	0.235	-0.058	-0.115	-0.075	-0.275	0.492
ENSG00000076604	9618	TRAF4	TNF receptor associated factor 4	2.77246	2.79701	3.362	3.64341	2.19961	4.13121	2.16499	0.280791	3.96035	1.55591	4.00812	2.45685	4.617	-0.283	0.021	0.235	0.19	0.147	-0.503
ENSG00000076641	55824	PAG1	phosphoprotein membrane anchor with glycosphingolipid microdomains 1	0	0.454174	0.0442888	0.0540034	0.878132	0	0.583963	0	0.0583581	2.07555	0.0688421	1.1249	0	0.536	0.187	0.139	0.204	0.011	0.608
ENSG00000076650	55094	GPATCH1	G-patch domain containing 1	2.85383	3.74201	3.97922	1.88718	4.27311	3.49061	3.73134	2.61488	3.37832	4.19172	3.44952	2.58769	2.7377	0.167	0.214	-0.087	-0.043	0.052	0.302
ENSG00000076662	3385	ICAM3	intercellular adhesion molecule 3	0	0	0	0	0	0	0	0	0	0	0	0	0	0	0	0	0	0	0
ENSG00000076685	22978	NT5C2	5'-nucleotidase, cytosolic II	0	3.39884	2.81671	0	2.91699	3.51225	0	0.126203	2.56228	1.63286	2.89152	4.05881	3.71201	-0.22	-0.174	0.475	0.543	0.281	-0.079
ENSG00000076706	4162	MCAM	melanoma cell adhesion molecule	2.48337	2.22559	2.71735	0.116675	3.93462	0	1.14542	0.0902389	2.79195	4.31203	4.79536	2.22866	4.23309	0.471	0.218	0.595	0.516	0.566	0.111
ENSG00000076716	2239	GPC4	glypican 4	0	0.766622	1.49737	0.93268	3.28887	1.02143	0	0	2.92921	0.391582	0.799982	5.50916	0	-0.466	0.388	0.409	0.225	0.041	-0.214
ENSG00000076770	55796	MBNL3	muscleblind like splicing regulator 3	4.4817	5.18134	4.74742	2.62114	4.95341	4.67516	4.91608	3.92674	5.06675	3.72119	4.72424	4.9425	4.54278	-0.347	0.226	0.45	0.292	0.33	-0.198
ENSG00000076826	57662	CAMSAP3	calmodulin regulated spectrin associated protein family member 3	3.05577	1.41396	3.96228	1.70283	0.309621	1.83023	0.329481	1.91848	1.78281	0.799267	0.170763	1.41954	2.66224	-0.242	-0.121	-0.108	-0.12	-0.371	-0.511
ENSG00000076864	5909	RAP1GAP	RAP1 GTPase activating protein	0	0	1.70578	0	0	0	0	0	2.10607	0	0	0	0.758436	-0.273	0.341	0.184	0.176	0.053	-0.431
ENSG00000076924	56949	XAB2	XPA binding protein 2	3.14944	1.33758	3.26353	3.00312	3.74509	4.00803	2.68118	5.0226	3.88058	4.00483	3.93498	2.35896	4.55427	0.001	-0.487	-0.033	0.164	0.342	0.488
ENSG00000076928	100505585	LOC100505585	uncharacterized LOC100505585	5.46762	3.31593	4.80624	5.83905	3.83143	5.0622	4.78137	5.09749	3.74208	4.1161	4.81656	2.8291	4.40265	-0.013	-0.242	-0.543	-0.502	-0.235	-0.087
ENSG00000076944	6813	STXBP2	syntaxin binding protein 2	0	3.21831	2.24272	5.53803	2.71689	3.59183	3.23554	5.32099	3.18402	4.26921	1.37633	3.51305	4.69069	0.155	-0.368	-0.199	0.098	-0.049	0.411
ENSG00000076984	5609	MAP2K7	mitogen-activated protein kinase kinase 7	4.59329	4.52484	4.20021	5.5943	4.64741	4.9315	2.72826	4.66405	3.62979	5.10932	4.18161	3.04794	3.59838	0.161	-0.381	-0.744	-0.564	-0.614	0.207
ENSG00000077009	27231	NMRK2	nicotinamide riboside kinase 2	0	0	0	0	0	0	0	0	0	0	0	0	0	0	0	0	0	0	0
ENSG00000077044	8527	DGKD	diacylglycerol kinase delta	2.82141	3.57166	3.01335	2.04395	4.09802	3.73512	3.71027	4.7378	2.49788	3.47928	3.2739	2.89943	3.96542	0.117	-0.54	-0.063	0.105	0.316	0.622
ENSG00000077063	83992	CTTNBP2	cortactin binding protein 2	0	0	0	0	0	0	0	0	0	0	1.63737	0.525759	0	0.112	-0.079	0.529	0.528	0.616	-0.098
ENSG00000077080	51412	ACTL6B	actin like 6B	0	0	0	0	0	0	0	0	0	0	0	0	0	0	0	0	0	0	0
ENSG00000077092	5915	RARB	retinoic acid receptor beta	0	0.215523	2.50336	0	2.08535	0	0	0	0	0	0	0	0	-0.189	0.309	-0.161	-0.289	-0.146	-0.248
ENSG00000077097	7155	TOP2B	DNA topoisomerase II beta	6.51644	7.22	6.7897	5.36816	6.89446	6.6012	6.52858	5.9353	7.03741	7.03779	7.30624	7.03223	6.66515	0.117	0.166	0.544	0.526	0.393	0.053
ENSG00000077147	56889	TM9SF3	transmembrane 9 superfamily member 3	5.74044	6.72942	6.24887	5.0163	7.29217	6.45641	6.19709	6.03863	7.60563	5.68528	6.91849	7.67067	6.74032	-0.408	0.192	0.641	0.516	0.485	-0.113
ENSG00000077150	4791	NFKB2	nuclear factor kappa B subunit 2	0	2.57187	1.90513	3.76513	1.86222	1.94671	3.14513	3.32319	3.33462	3.82074	3.47839	4.80854	2.8828	0.254	-0.021	0.394	0.594	0.379	0.259
ENSG00000077152	29089	UBE2T	ubiquitin conjugating enzyme E2 T	7.45555	8.26506	6.94513	6.25649	8.12735	6.73247	6.21556	6.02928	8.22516	5.64913	7.02915	7.47936	7.01261	-0.445	0.382	0.275	-0.01	-0.006	-0.507
ENSG00000077157	4660	PPP1R12B	protein phosphatase 1 regulatory subunit 12B	3.64891	1.77195	2.77375	1.09891	3.47842	3.07615	2.11607	1.97467	2.78493	3.08475	2.78389	1.83995	2.68284	-0.076	0.016	0.029	-0.073	0.085	0.21
ENSG00000077232	54431	DNAJC10	DnaJ heat shock protein family (Hsp40) member C10	5.00997	4.77685	4.46048	2.58693	4.88031	4.43929	4.32688	4.2564	5.21385	4.85006	4.80063	5.34109	4.62965	-0.065	0.131	0.576	0.473	0.348	0.108
ENSG00000077235	2975	GTF3C1	general transcription factor IIIC subunit 1	6.30666	4.7427	5.19955	7.23514	5.13502	5.57246	4.07797	5.30143	4.81955	5.41955	4.93334	5.8053	5.60316	-0.05	-0.174	-0.236	-0.283	-0.45	-0.191
ENSG00000077238	3566	IL4R	interleukin 4 receptor	5.04035	4.41696	3.64886	3.04061	4.14532	4.37754	3.12272	5.69693	4.81765	5.31305	3.84748	3.48673	4.12001	0.169	-0.407	-0.209	-0.029	-0.144	0.495
ENSG00000077254	23032	USP33	ubiquitin specific peptidase 33	4.45245	5.48958	4.82294	4.21473	6.35354	5.33278	4.85714	5.31908	5.99221	5.79767	5.60601	5.51417	5.71002	0.032	-0.069	0.367	0.445	0.46	0.476
ENSG00000077264	5063	PAK3	p21 (RAC1) activated kinase 3	1.50655	2.70103	1.7486	0.498297	2.92639	2.53085	1.01393	1.30758	1.91768	1.50864	2.49575	0.666518	2.54029	-0.077	-0.265	0.011	0.061	0.213	0.114
ENSG00000077274	827	CAPN6	calpain 6	3.93876	3.11432	0	0.156853	2.84162	5.41008	2.98393	0.121691	3.12214	0	4.22192	1.30532	4.47417	-0.335	-0.168	0.201	0.092	0.285	-0.088
ENSG00000077279	1641	DCX	doublecortin	0	0	0	0	0.14583	0	0	0	0	0	0	0	0	-0.176	0.258	-0.123	-0.343	0.025	0.187
ENSG00000077312	6626	SNRPA	small nuclear ribonucleoprotein polypeptide A	7.50184	6.75467	6.6315	8.10482	6.70983	7.35768	6.87948	8.13702	6.56335	7.55225	7.23205	6.79941	7.295	0.279	-0.569	-0.417	-0.22	-0.193	0.345
ENSG00000077327	9576	SPAG6	sperm associated antigen 6	0	0	0	0	0	0	0	0	0	0	0	0	0	0	0	0	0	0	0
ENSG00000077348	56915	EXOSC5	exosome component 5	5.41082	3.92816	2.98013	5.68882	4.51869	6.39365	6.06977	4.13518	5.27376	6.60555	5.04171	3.98823	6.76272	0.262	-0.218	-0.04	0.066	0.153	0.486
ENSG00000077380	1781	DYNC1I2	dynein cytoplasmic 1 intermediate chain 2	5.36411	6.64441	6.12013	4.40214	6.57461	6.15516	6.67067	5.5039	6.45439	5.10685	6.60272	6.22734	6.33356	-0.277	0.157	0.476	0.377	0.531	-0.126
ENSG00000077420	54518	APBB1IP	amyloid beta precursor protein binding family B member 1 interacting protein	0	0	0	0	0	0	0	0	0	0	0	0	0	0	0	0	0	0	0
ENSG00000077454	4034	LRCH4	leucine rich repeats and calponin homology domain containing 4	2.34509	1.41813	0	2.28658	1.30626	1.18265	2.84841	3.02393	1.96054	1.8491	0	0.634274	1.23486	0.104	0.045	-0.432	-0.448	-0.278	0.314
ENSG00000077458	143684	FAM76B	family with sequence similarity 76 member B	1.39855	2.21609	3.40286	1.62005	2.65896	2.59765	3.39169	0.638034	3.72601	2.00017	3.22819	3.88039	3.11109	-0.256	0.438	0.655	0.538	0.48	-0.31
ENSG00000077463	51548	SIRT6	sirtuin 6	3.93831	2.30349	4.70627	1.90572	4.12595	2.8532	0	0	3.22934	1.93643	1.54595	0.847839	0	-0.332	0.348	-0.358	-0.521	-0.537	-0.379
ENSG00000077498	7299	TYR	tyrosinase	0	0	0	0	0	0	0	0	0	0	0	0	0	0	0	0	0	0	0
ENSG00000077514	10714	POLD3	DNA polymerase delta 3, accessory subunit	4.67907	5.24539	5.38711	4.03002	4.06252	3.91635	5.34712	2.98246	4.68501	3.56001	5.67697	4.82019	5.14809	0.008	0.412	0.563	0.364	0.416	-0.628
ENSG00000077522	88	ACTN2	actinin alpha 2	0	0	0	0	0	0	0	0	0	0	0	0	0	0	0	0	0	0	0
ENSG00000077549	832	CAPZB	capping actin protein of muscle Z-line subunit beta	7.57238	7.59236	7.42926	7.9032	7.1718	8.15407	7.44645	8.82545	7.67615	8.84069	8.22817	8.02439	8.09229	0.419	-0.705	0.012	0.41	0.164	0.646
ENSG00000077585	7107	GPR137B	G protein-coupled receptor 137B	5.7771	4.48634	5.29345	2.85223	3.67329	4.66304	4.68245	10.081	4.16521	4.55278	3.68134	5.00296	5.08608	-0.031	-0.467	-0.092	0.046	0.014	0.244
ENSG00000077616	10003	NAALAD2	N-acetylated alpha-linked acidic dipeptidase 2	0.21823	1.33247	0.639913	0.295915	1.62486	0	1.31564	0.120654	2.53723	0	1.73717	2.77257	2.00898	-0.2	0.423	0.818	0.608	0.608	-0.296
ENSG00000077684	79960	JADE1	jade family PHD finger 1	5.56509	4.79117	4.67175	4.3692	4.72196	5.04185	3.79804	3.64145	4.48292	4.82891	4.61303	5.46361	4.83865	-0.126	0.019	0.282	0.119	-0.191	-0.228
ENSG00000077713	203427	SLC25A43	solute carrier family 25 member 43	5.40614	5.83001	6.1773	2.03289	5.70164	5.95981	6.31804	3.22493	5.99164	4.18813	5.39688	5.73311	5.99114	-0.296	0.243	0.449	0.296	0.318	-0.22
ENSG00000077721	7319	UBE2A	ubiquitin conjugating enzyme E2 A	6.60788	7.12865	6.42258	5.5273	7.38674	7.61111	6.65235	7.42501	7.40923	7.7894	7.58145	6.7997	7.76115	0.155	-0.47	0.272	0.493	0.482	0.64
ENSG00000077782	2260	FGFR1	fibroblast growth factor receptor 1	3.01596	1.04756	2.46903	2.5035	2.07801	1.20419	0.437443	0	1.57435	2.29789	2.103	2.47319	2.54202	0.133	0.254	0.303	0.102	-0.04	-0.335
ENSG00000077800	8468	FKBP6	FKBP prolyl isomerase family member 6 (inactive)	0	0	0	0	0	0	0	0	0	0	0	0	0	0	0	0	0	0	0
ENSG00000077935	27127	SMC1B	structural maintenance of chromosomes 1B	0	1.1262	0	0	0	0	0	0	0	0	0	0	0.668246	0.269	-0.198	0.106	0.175	0.014	-0.121
ENSG00000077942	2192	FBLN1	fibulin 1	6.67378	6.28933	6.12548	7.25448	7.6424	7.89878	6.90052	7.94411	7.00986	8.76908	8.36755	7.95505	7.94112	0.305	-0.493	0.248	0.474	0.457	0.754
ENSG00000077943	8516	ITGA8	integrin subunit alpha 8	0	0	0	0	0	0	0	0	0	0	0	0	0	0	0	0	0	0	0
ENSG00000077984	8530	CST7	cystatin F	0	0	0	0	0	0	0	0	0	0	0	0	0	0	0	0	0	0	0
ENSG00000078018	4133	MAP2	microtubule associated protein 2	2.17354	3.26251	3.07306	1.73159	6.79334	7.66024	4.1921	6.47028	4.80221	7.74753	7.05462	6.71333	6.37086	0.058	-0.49	0.297	0.529	0.503	0.736
ENSG00000078043	9063	PIAS2	protein inhibitor of activated STAT 2	3.22251	3.64742	2.84189	2.10204	4.17207	4.24071	2.89489	0.748884	3.53758	2.84627	3.16439	3.90535	3.6526	-0.308	0.199	0.32	0.151	0.081	-0.136
ENSG00000078053	273	AMPH	amphiphysin	0	0	0	0	1.11817	2.98721	0	2.74331	0.474331	0	0.206181	1.54594	0	-0.568	-0.592	-0.239	-0.071	-0.118	0.347
ENSG00000078061	369	ARAF	A-Raf proto-oncogene, serine/threonine kinase	5.70551	4.04254	5.1771	4.00507	3.88588	5.088	4.40085	5.6911	5.12959	5.70785	4.046	4.35005	5.0796	0.111	-0.326	-0.141	0.03	-0.173	0.293
ENSG00000078070	56922	MCCC1	methylcrotonoyl-CoA carboxylase 1	3.75254	1.62048	1.92486	0.651083	4.34471	3.86527	3.20277	0.285134	3.54201	3.12328	3.64509	4.33487	3.76266	-0.202	0.216	0.54	0.331	0.394	0.093
ENSG00000078081	27074	LAMP3	lysosomal associated membrane protein 3	0	3.01206	3.423	0	0.374521	1.07095	0.398	0	0	2.51993	0.951233	2.71677	1.53936	0.287	-0.072	0.254	0.408	-0.041	-0.07
ENSG00000078098	2191	FAP	fibroblast activation protein alpha	1.18196	5.18552	5.06739	1.39039	4.54292	4.36072	4.74631	0.293856	5.01209	3.00849	5.12147	4.89719	4.02793	-0.17	0.308	0.455	0.415	0.359	-0.21
ENSG00000078114	10529	NEBL	nebulette	3.07035	3.51174	2.31076	2.63284	4.23281	3.68279	3.13662	4.64314	3.7092	3.15183	3.33048	4.07513	3.53368	-0.267	-0.332	0.166	0.195	0.267	0.451
ENSG00000078124	55331	ACER3	alkaline ceramidase 3	4.74937	4.9307	4.54445	2.62421	4.67095	4.35845	4.59131	2.71711	5.29174	3.9246	4.44036	5.16457	4.29161	-0.268	0.459	0.519	0.287	0.198	-0.304
ENSG00000078140	3093	UBE2K	ubiquitin conjugating enzyme E2 K	6.03972	6.24496	6.38931	5.18249	6.38848	6.04997	5.4058	6.28527	6.63924	6.22914	5.68814	6.84892	6.39802	-0.218	-0.034	0.422	0.419	0.099	0.044
ENSG00000078142	5289	PIK3C3	phosphatidylinositol 3-kinase catalytic subunit type 3	2.82807	4.05103	2.9719	3.20873	4.10506	3.87982	3.71063	4.09269	4.01109	3.97648	4.266	4.14016	4.30878	0.125	-0.336	0.451	0.631	0.633	0.529
ENSG00000078177	55728	N4BP2	NEDD4 binding protein 2	2.33376	4.03528	2.62968	2.24545	3.61335	1.71677	2.55949	4.8658	3.13437	3.01575	3.2167	3.23853	2.99231	0.231	-0.146	0.157	0.235	0.269	0.254
ENSG00000078237	57103	TIGAR	TP53 induced glycolysis regulatory phosphatase	2.77096	3.88893	2.87998	2.65569	3.50156	2.64178	3.67861	2.81772	4.13773	2.76942	3.61753	3.23718	3.9615	0.02	0.341	0.578	0.455	0.593	-0.164
ENSG00000078246	7289	TULP3	TUB like protein 3	6.01872	5.55085	6.88863	5.34224	6.16462	5.2244	5.20561	4.13242	5.83146	6.59049	6.34098	5.09935	5.44239	0.286	0.406	0.085	0.007	-0.007	-0.163
ENSG00000078269	8871	SYNJ2	synaptojanin 2	3.15196	3.89473	3.57233	2.36897	4.43812	3.84871	3.90214	2.06768	3.98622	4.17952	3.51882	3.58134	3.72361	0.042	0.327	0.268	0.2	0.198	0.19
ENSG00000078295	108	ADCY2	adenylate cyclase 2	0	0	0	0	0	0	0	0	0	0	0	0	0	0	0	0	0	0	0
ENSG00000078304	5527	PPP2R5C	protein phosphatase 2 regulatory subunit B'gamma	6.06593	6.56873	6.12138	4.50297	6.46236	5.89868	6.36163	4.62973	6.43324	6.42862	6.7247	6.38707	6.40108	0.137	0.314	0.582	0.465	0.443	0
ENSG00000078319	5379	PMS2P1	PMS1 homolog 2, mismatch repair system component pseudogene 1	3.46645	2.44656	0	0	1.60246	2.36736	2.8302	2.6713	1.81892	0	0	1.04879	0.488608	-0.386	0.003	-0.267	-0.423	-0.267	0.001
ENSG00000078328	54715	RBFOX1	RNA binding fox-1 homolog 1	0	0	0	0	0	0	0	0	0	0	0	0	0	0	0	0	0	0	0
ENSG00000078369	2782	GNB1	G protein subunit beta 1	10.084	8.42169	8.28383	8.60085	7.87915	8.66339	8.17017	8.23525	8.16699	8.39965	8.62341	8.24186	8.84928	0.066	-0.161	-0.034	-0.17	-0.201	-0.257
ENSG00000078399	3205	HOXA9	homeobox A9	1.09866	3.5674	3.61104	0.261747	4.31754	2.46173	2.74957	2.94621	3.77637	0.585486	3.15415	4.00707	4.13586	-0.383	0.071	0.529	0.435	0.509	-0.196
ENSG00000078401	1906	EDN1	endothelin 1	4.62718	4.07787	5.07129	3.38872	2.83812	3.20533	0	2.87438	4.04344	3.18826	4.48789	4.92987	4.77061	-0.074	-0.148	0.372	0.352	-0.003	-0.452
ENSG00000078403	8028	MLLT10	MLLT10 histone lysine methyltransferase DOT1L cofactor	6.52994	5.83856	5.03081	4.45585	5.49211	4.62858	4.80102	3.56596	5.63049	5.85867	5.09984	5.07782	5.73711	0.266	0.378	0.291	0.074	-0.018	-0.142
ENSG00000078487	55063	ZCWPW1	zinc finger CW-type and PWWP domain containing 1	0	1.82005	0	1.14897	0	3.41395	0	0.18051	0	0	0.53183	0	0	-0.346	-0.53	-0.514	-0.296	-0.445	0.02
ENSG00000078549	117	ADCYAP1R1	ADCYAP receptor type I	0	0	0	0	0	0	0	0	0	0	0	0	0	0	0	0	0	0	0
ENSG00000078579	26281	FGF20	fibroblast growth factor 20	0	0	0	0	0	0	0	0	0	0	0	0	0	0	0	0	0	0	0
ENSG00000078589	27334	P2RY10	P2Y receptor family member 10	0	0	0	0	0	0	0	0	0	0	0	0	0	0	0	0	0	0	0
ENSG00000078596	9452	ITM2A	integral membrane protein 2A	0	0	0	0	0	0	0	0	0	0	2.13808	0	0	0.182	-0.12	0.357	0.394	0.588	-0.058
ENSG00000078618	4898	NRDC	nardilysin convertase	7.50039	7.55283	7.34958	5.21285	7.52152	7.78778	7.0143	6.42719	7.49822	7.44624	8.06138	7.47224	7.84712	-0.034	-0.095	0.507	0.489	0.439	0.097
ENSG00000078668	7419	VDAC3	voltage dependent anion channel 3	7.17171	7.91629	8.36528	5.98415	7.68044	7.87073	8.52569	7.3466	8.46297	6.93517	8.69657	8.23337	7.99786	-0.273	0.165	0.593	0.537	0.602	-0.21
ENSG00000078674	5108	PCM1	pericentriolar material 1	5.69276	6.61675	6.3575	3.86289	5.9976	6.16661	4.89661	4.1771	6.58249	5.66769	6.48211	5.78154	5.77972	-0.146	0.119	0.356	0.323	0.171	-0.201
ENSG00000078687	57690	TNRC6C	trinucleotide repeat containing adaptor 6C	4.13741	4.08043	3.79298	1.91718	3.27484	4.10128	3.18441	3.17437	2.55392	3.62999	2.97212	2.99316	3.90944	0.082	-0.373	-0.057	0.002	-0.117	0.135
ENSG00000078699	9139	CBFA2T2	CBFA2/RUNX1 partner transcriptional co-repressor 2	3.28389	3.25298	5.12381	4.20854	3.00921	4.02641	3.7553	3.08496	3.53257	4.02349	3.58934	4.03231	3.74094	-0.011	0.08	-0.007	0.118	-0.177	-0.304
ENSG00000078725	1620	BRINP1	BMP/retinoic acid inducible neural specific 1	0	0	0	0	0	0	0	0	0	0	0	0	0	0	0	0	0	0	0
ENSG00000078747	83737	ITCH	itchy E3 ubiquitin protein ligase	5.70735	6.3405	6.84113	3.38888	6.06169	5.87119	6.67955	4.72312	6.09921	5.58609	6.56505	5.9911	5.96884	-0.064	0.241	0.461	0.375	0.416	-0.128
ENSG00000078795	27039	PKD2L2	polycystin 2 like 2, transient receptor potential cation channel	0	0	0	0	0	0	0	0	0	0.288047	0	0.643921	1.91005	0.23	-0.269	0.595	0.628	0.5	0.111
ENSG00000078804	58476	TP53INP2	tumor protein p53 inducible nuclear protein 2	4.02819	2.11283	2.88835	0.985087	2.53155	2.6617	3.55615	0	2.81601	4.08906	3.09258	3.32084	1.89571	0.152	0.449	0.323	0.157	0.082	0.006
ENSG00000078808	51150	SDF4	stromal cell derived factor 4	5.75054	5.24898	3.75268	4.12381	4.27439	4.57594	5.09111	5.4104	4.55171	5.29	4.77792	4.18358	4.61535	0.41	-0.227	-0.134	-0.09	-0.025	0.4
ENSG00000078814	57644	MYH7B	myosin heavy chain 7B	0	0	0	0	0	0	0.42304	0	0.358293	2.69801	0	0	0	0.686	0.03	-0.068	0.156	-0.043	0.682
ENSG00000078898	80341	BPIFB2	BPI fold containing family B member 2	0	0	0	0	0	0	0	0	0	0	0	0	0	0	0	0	0	0	0
ENSG00000078900	7161	TP73	tumor protein p73	2.43815	0	0	0	0	0	0	0	0	3.99153	0	0.669293	0	0.582	0.025	-0.038	0.01	-0.214	0.452
ENSG00000078902	54472	TOLLIP	toll interacting protein	2.92124	0.858594	4.31559	2.08464	3.68597	3.06132	4.00556	2.08915	3.31506	3.14982	3.19606	3.46262	2.7379	-0.224	0.425	0.282	0.128	0.295	-0.033
ENSG00000078967	51619	UBE2D4	ubiquitin conjugating enzyme E2 D4 (putative)	5.11193	3.61513	4.49675	2.86597	3.19869	2.95938	3.3079	2.99161	2.78973	3.47498	3.61253	2.70142	3.28082	0.202	0.162	-0.091	-0.26	-0.203	-0.35
ENSG00000079101	27098	CLUL1	clusterin like 1	1.13769	0	0	0	0.689502	0	0	0	0	0	0	0.237124	0	-0.175	0.294	-0.029	-0.421	-0.224	-0.164
ENSG00000079102	862	RUNX1T1	RUNX1 partner transcriptional co-repressor 1	0	0	0	0	0	0	0	0	0	0	0	0	0	0	0	0	0	0	0
ENSG00000079112	1015	CDH17	cadherin 17	0	0	0	0	0	0	0	0	0	0	0	0	0	0	0	0	0	0	0
ENSG00000079134	9984	THOC1	THO complex 1	4.59518	5.42086	3.66001	2.02976	4.92559	4.65117	3.90896	3.90221	4.61579	2.58196	4.03806	4.22596	4.14333	-0.463	0.001	0.189	0.024	0.1	-0.188
ENSG00000079150	51661	FKBP7	FKBP prolyl isomerase 7	0.50069	2.38076	0.161161	1.52596	3.64065	4.26224	1.86721	2.28633	4.24771	4.34224	2.62949	4.30986	3.05933	-0.072	-0.197	0.261	0.423	0.244	0.581
ENSG00000079156	114880	OSBPL6	oxysterol binding protein like 6	3.446	3.30539	3.1897	1.03735	2.8734	3.82415	4.31602	1.84746	3.17241	3.07966	2.49703	3.61305	2.42729	-0.217	0.266	0.195	0.085	0.011	0.009
ENSG00000079215	6507	SLC1A3	solute carrier family 1 member 3	6.52915	6.42764	5.79958	4.23921	5.68982	5.48079	6.31143	2.81236	5.62623	1.23878	5.19025	5.08504	5.0257	-0.556	0.408	0.136	-0.208	-0.019	-0.727
ENSG00000079246	7520	XRCC5	X-ray repair cross complementing 5	8.91937	9.51027	8.71642	9.38192	8.86731	8.89264	9.15015	8.09684	9.06742	8.64549	9.59424	8.84261	8.89239	0.061	0.331	0.142	0.011	0.097	-0.447
ENSG00000079257	56925	LXN	latexin	0	5.77811	5.344	3.12287	4.89165	5.96781	6.84958	7.37895	5.0527	5.91007	5.85633	5.8831	5.04156	0.075	-0.293	0.131	0.443	0.399	0.457
ENSG00000079263	11262	SP140	SP140 nuclear body protein	0	0	1.75415	0	0	0	0	0	1.24265	3.84214	0	0.182411	0	0.516	0.121	-0.053	0.168	-0.136	0.392
ENSG00000079277	8569	MKNK1	MAPK interacting serine/threonine kinase 1	5.16375	4.38057	4.34078	5.25382	4.18365	4.79227	4.78576	2.94978	3.13887	3.77689	5.0056	3.96665	2.73651	-0.092	0.23	-0.343	-0.508	-0.366	-0.348
ENSG00000079308	7145	TNS1	tensin 1	0	0.877733	0.0877657	3.98285	2.8907	0	2.19025	0	1.75149	2.39179	2.22884	2.30232	2.13205	0.307	0.39	0.236	0.138	0.276	0.113
ENSG00000079313	57455	REXO1	RNA exonuclease 1 homolog	0	2.84185	0	3.93373	1.56613	3.87342	1.11616	3.52775	1.77194	2.97273	1.02105	1.53897	3.3607	0.101	-0.639	-0.353	-0.013	-0.168	0.484
ENSG00000079332	56681	SAR1A	secretion associated Ras related GTPase 1A	5.74911	6.56173	5.98607	4.6188	6.49022	6.24214	6.13882	6.23642	6.31743	5.78711	6.98354	6.56754	6.67899	-0.094	-0.181	0.619	0.626	0.683	0.116
ENSG00000079335	8556	CDC14A	cell division cycle 14A	3.81932	1.68585	0.394675	1.95874	0.555701	2.13128	2.50037	2.58853	2.5339	3.18783	2.50748	5.67638	3.47428	0.107	-0.099	0.598	0.547	0.269	0.115
ENSG00000079337	10411	RAPGEF3	Rap guanine nucleotide exchange factor 3	2.59547	0.31725	0	0.345336	0.801352	0	0	0	0.449825	1.72101	0	0.282789	0	0.292	0.238	-0.143	-0.325	-0.366	0.132
ENSG00000079385	634	CEACAM1	CEA cell adhesion molecule 1	0	0	0	0	2.54418	0	1.14973	0	0	0	0	0	1.34897	-0.033	0.237	0.104	-0.116	0.335	0.218
ENSG00000079387	29843	SENP1	SUMO specific peptidase 1	6.42797	6.69408	5.698	3.51038	5.22318	5.39388	5.67466	4.44624	5.66746	6.01871	6.23497	5.31945	5.73929	0.249	0.105	0.36	0.306	0.22	-0.04
ENSG00000079393	51207	DUSP13	dual specificity phosphatase 13	0	0	0	0	0	0	0	0	0	0	0	0	0	0	0	0	0	0	0
ENSG00000079432	23152	CIC	capicua transcriptional repressor	2.63744	2.3538	2.51798	1.96058	1.64629	2.18909	1.59561	2.95668	1.70782	2.13347	1.01604	2.03128	2.08834	-0.041	-0.37	-0.406	-0.301	-0.573	0.001
ENSG00000079435	3991	LIPE	lipase E, hormone sensitive type	3.2449	1.1196	2.58664	0.147271	0.608545	0	0.882497	0	0	0.182961	1.07157	1.61601	0.17609	-0.06	0.367	0.169	-0.13	-0.171	-0.591
ENSG00000079459	2222	FDFT1	farnesyl-diphosphate farnesyltransferase 1	9.97118	9.70192	10.0854	8.20881	9.65464	9.39032	10.4477	8.39448	9.62538	9.96403	10.2275	10.023	9.43257	0.136	0.43	0.504	0.343	0.358	-0.083
ENSG00000079462	5050	PAFAH1B3	platelet activating factor acetylhydrolase 1b catalytic subunit 3	7.33654	5.36729	8.10772	8.38976	6.20726	8.20847	8.09248	9.67559	6.60192	6.53964	7.94449	6.85985	6.87419	-0.205	-0.365	-0.298	-0.162	0.006	0.017
ENSG00000079482	4983	OPHN1	oligophrenin 1	1.44157	2.56542	2.46104	2.09649	2.22715	1.34056	1.06256	0.0563826	1.86618	1.74659	1.09288	0.353472	0.861336	0.056	0.428	-0.429	-0.493	-0.513	-0.318
ENSG00000079557	173	AFM	afamin	0	0	0	0	0	0	0	0	0	0	0	0	0	0	0	0	0	0	0
ENSG00000079616	3835	KIF22	kinesin family member 22	6.63082	5.11779	5.46121	4.23507	4.55848	5.79935	5.54835	4.84946	5.46599	4.4724	4.84149	5.06542	6.21165	-0.299	-0.059	0.205	0.053	0.049	-0.322
ENSG00000079689	10590	SCGN	secretagogin, EF-hand calcium binding protein	0	0	0	0	0	0	0	0	0	0	0	0	0	0	0	0	0	0	0
ENSG00000079691	55604	CARMIL1	capping protein regulator and myosin 1 linker 1	6.23171	7.15525	6.08957	4.98687	5.80454	5.78694	5.90042	5.36201	5.05204	5.28436	6.58562	5.0749	6.20955	0.188	-0.139	0.069	0.028	0.153	-0.234
ENSG00000079739	5236	PGM1	phosphoglucomutase 1	6.26894	6.31714	6.01199	4.89177	6.9246	6.23761	6.52665	6.01574	6.70263	6.24232	6.68342	6.28954	6.21364	-0.108	0.204	0.424	0.298	0.498	0.211
ENSG00000079785	1653	DDX1	DEAD-box helicase 1	7.69628	8.41327	8.59644	7.68629	8.41375	7.6544	8.07424	6.20756	8.41127	7.32396	8.31577	8.07758	7.95453	-0.189	0.609	0.349	0.107	0.142	-0.574
ENSG00000079805	1785	DNM2	dynamin 2	4.43288	4.1676	6.31135	4.43262	4.68343	6.18801	4.61068	5.78169	5.4623	6.29048	5.03063	5.05674	5.93492	0.026	-0.479	0.011	0.355	0.116	0.386
ENSG00000079819	2037	EPB41L2	erythrocyte membrane protein band 4.1 like 2	5.02349	4.44208	5.38564	1.76152	4.49488	5.40838	4.08722	1.90603	5.16703	4.40892	5.64759	4.49164	5.34513	-0.131	0.094	0.456	0.382	0.32	-0.168
ENSG00000079841	22999	RIMS1	regulating synaptic membrane exocytosis 1	0	0	0	0	0.0988219	0	0	0	0	0	0	0	0	-0.176	0.258	-0.123	-0.343	0.025	0.187
ENSG00000079931	26002	MOXD1	monooxygenase DBH like 1	0	0	0	0	0	0	0	0	0	3.15726	0	0.778284	0.978851	0.707	-0.143	0.179	0.401	0.097	0.661
ENSG00000079950	8417	STX7	syntaxin 7	1.55383	3.03116	3.81631	1.32491	3.90999	3.59893	3.04702	1.69029	3.46295	1.14275	3.19332	3.64038	2.66196	-0.6	0.222	0.325	0.203	0.262	-0.329
ENSG00000079974	11158	RABL2B	RAB, member of RAS oncogene family like 2B	3.84948	2.42661	0	2.48372	0.263318	0	2.51635	0	2.39537	1.4066	1.53202	1.46015	0.993335	0.204	0.515	0.107	-0.15	-0.143	-0.352
ENSG00000079999	9817	KEAP1	kelch like ECH associated protein 1	4.60153	4.60727	5.16179	4.77341	5.05142	5.61737	4.57643	4.3235	5.55696	5.5934	4.90522	3.40917	4.16339	-0.015	0.021	-0.542	-0.365	-0.316	0.222
ENSG00000080007	55510	DDX43	DEAD-box helicase 43	0	1.83615	0	0	0	0	0	0	0.770575	1.15766	0	1.03178	0.838262	0.385	0.002	0.317	0.435	-0.007	0.116
ENSG00000080031	5794	PTPRH	protein tyrosine phosphatase receptor type H	0	0	0	0	0	0	0	0	0	0	0	0	0.328089	0.198	-0.304	0.428	0.465	0.478	0.053
ENSG00000080166	1638	DCT	dopachrome tautomerase	0	0	0	0	0	0	0	0	0	0	0	0	0	0	0	0	0	0	0
ENSG00000080189	51006	SLC35C2	solute carrier family 35 member C2	2.75181	2.6106	2.42664	2.30059	2.37372	4.22015	3.12957	1.67278	3.25952	4.10913	3.10317	2.37629	2.0672	0.058	-0.046	-0.183	-0.009	-0.146	0.37
ENSG00000080200	131544	CRYBG3	crystallin beta-gamma domain containing 3	1.48967	3.51942	3.80921	0.341832	3.02377	2.89713	2.69961	2.75827	3.54413	2.17245	3.17419	2.65557	3.86434	-0.135	-0.1	0.42	0.509	0.481	-0.025
ENSG00000080224	285220	EPHA6	EPH receptor A6	0	0	0	0	1.7081	0	0	0	0	0	0	0	0	-0.176	0.258	-0.123	-0.343	0.025	0.187
ENSG00000080293	6344	SCTR	secretin receptor	0	0	0	0	0	0	0	0	0	0	0	0	0	0	0	0	0	0	0
ENSG00000080298	5991	RFX3	regulatory factor X3	2.12031	2.81417	1.81523	0	2.86552	1.65335	1.74915	0.139103	2.14765	1.44214	0.793662	2.67937	2.68367	-0.158	0.313	0.42	0.193	0.098	-0.146
ENSG00000080345	55183	RIF1	replication timing regulatory factor 1	5.62741	6.40703	5.96384	3.07076	5.91354	5.44909	5.30186	4.69993	6.04452	4.97797	5.57244	6.07463	5.65697	-0.212	0.172	0.479	0.354	0.26	-0.172
ENSG00000080371	23011	RAB21	RAB21, member RAS oncogene family	4.42858	4.50483	4.14196	3.65215	4.68788	4.90864	6.81758	6.70151	4.85733	3.89359	4.83093	4.96849	4.90415	-0.178	-0.128	0.12	0.13	0.409	0.247
ENSG00000080493	8671	SLC4A4	solute carrier family 4 member 4	0	0	0	0	0	0	0	0	0	0	0	0	0	0	0	0	0	0	0
ENSG00000080503	6595	SMARCA2	SWI/SNF related, matrix associated, actin dependent regulator of chromatin, subfamily a, member 2	4.75367	5.13179	5.62042	3.56715	5.20059	4.44951	4.50066	4.45299	4.91082	5.11216	4.67476	4.61732	4.36167	0.078	0.267	0.099	0.07	-0.018	-0.014
ENSG00000080511	50700	RDH8	retinol dehydrogenase 8	0	0	0	0	0	0	0	0	0	0	0	0	0	0	0	0	0	0	0
ENSG00000080546	27244	SESN1	sestrin 1	5.52045	4.14649	3.53545	2.34694	4.81165	4.04304	3.79004	0.441439	3.44077	4.05086	3.82465	3.91538	4.24147	0.016	0.341	0.261	-0.004	0.018	-0.146
ENSG00000080561	11043	MID2	midline 2	4.99398	3.34443	4.38645	2.09667	2.10583	4.11345	2.67933	0	3.40069	1.38591	4.45924	3.97778	3.79789	-0.325	0.176	0.392	0.186	0.085	-0.646
ENSG00000080572	139212	DNAAF6	dynein axonemal assembly factor 6	0	0	0	0	0	0	0	0	0	0	0	0	0	0	0	0	0	0	0
ENSG00000080573	50509	COL5A3	collagen type V alpha 3 chain	0	0	0	0	0	0	0	0	0	0	0	0	0	0	0	0	0	0	0
ENSG00000080603	10847	SRCAP	Snf2 related CREBBP activator protein	2.71191	1.3821	2.24275	0.733286	1.26562	1.15369	0.542096	0.038037	0.986269	1.84314	1.8799	2.53642	1.91818	0.117	0.148	0.501	0.327	0.071	-0.313
ENSG00000080608	9933	PUM3	pumilio RNA binding family member 3	5.90732	6.42617	6.57121	4.67479	6.06954	5.64448	5.6693	6.82393	6.70831	3.92754	6.30888	6.15599	5.63918	-0.558	0.055	0.232	0.105	0.206	-0.477
ENSG00000080618	1361	CPB2	carboxypeptidase B2	0	0	0	0	0	0	0	0	0	0	0	0	0	0	0	0	0	0	0
ENSG00000080644	1136	CHRNA3	cholinergic receptor nicotinic alpha 3 subunit	0	0	0	1.60772	0	0	0	0	0.977886	0	0	0	1.43322	0.01	0.052	0.059	0.057	0.047	-0.236
ENSG00000080709	3781	KCNN2	potassium calcium-activated channel subfamily N member 2	0	0	0	0	0	0	0	0	0	0	0	0	0	0	0	0	0	0	0
ENSG00000080802	4850	CNOT4	CCR4-NOT transcription complex subunit 4	6.11138	5.67216	6.24733	5.41508	5.91838	5.0667	5.32731	3.45209	5.57076	5.25994	5.70406	3.90193	4.92747	0.052	0.503	-0.196	-0.391	-0.213	-0.411
ENSG00000080815	5663	PSEN1	presenilin 1	4.94899	5.45685	4.86863	3.63944	5.05927	5.56386	5.4168	4.80309	5.02663	5.17461	5.49934	4.78829	5.71119	0.093	-0.279	0.344	0.438	0.497	0.298
ENSG00000080819	1371	CPOX	coproporphyrinogen oxidase	2.93723	4.28312	2.60839	0.367505	5.19333	3.88839	3.73711	0.637643	3.65737	2.95466	3.38954	4.07006	4.53934	-0.131	0.193	0.462	0.304	0.353	0.052
ENSG00000080822	56650	CLDND1	claudin domain containing 1	5.11221	6.03426	4.91266	3.38575	6.34707	5.31208	5.91991	5.51715	6.27885	4.65247	5.89959	6.46352	6.16921	-0.249	0.102	0.635	0.499	0.592	0.038
ENSG00000080823	5891	MOK	MOK protein kinase	3.68757	5.30798	3.67617	5.08412	4.78273	5.21766	4.83008	2.95609	4.32044	3.98995	4.44737	4.47564	4.23294	-0.181	0.15	-0.116	-0.164	-0.146	-0.124
ENSG00000080824	3320	HSP90AA1	heat shock protein 90 alpha family class A member 1	11.5958	12.5237	11.928	10.7259	11.7794	11.7316	12.0812	11.2487	12.0707	10.5506	11.7482	12.5554	12.0279	-0.437	0.228	0.534	0.337	0.287	-0.475
ENSG00000080839	5933	RBL1	RB transcriptional corepressor like 1	4.70212	5.15104	5.25708	2.57885	4.7194	4.83048	5.46892	4.39225	5.50456	4.61426	5.0388	4.72665	5.18415	-0.086	0.139	0.456	0.426	0.446	-0.009
ENSG00000080845	22839	DLGAP4	DLG associated protein 4	2.86374	3.90264	5.09548	4.74277	4.10639	5.44993	6.76173	7.32246	3.8848	5.38502	5.10611	4.51677	6.85232	0.219	-0.492	0.045	0.33	0.448	0.471
ENSG00000080854	22997	IGSF9B	immunoglobulin superfamily member 9B	0	0	0	0	1.19385	1.07282	0	0	1.31789	1.60494	0	0.683853	0.3719	-0.052	0.037	0.009	0.111	-0.049	0.551
ENSG00000080910	3080	CFHR2	complement factor H related 2	0	0	0	0	0	0	0	0	0	0	0	0	0	0	0	0	0	0	0
ENSG00000080947	114819	CROCCP3	CROCC pseudogene 3	0	0.353555	0	0	0.949945	0	0	0	2.16031	0	0	0	0.244186	-0.336	0.446	0.111	-0.006	0.057	-0.124
ENSG00000080986	10403	NDC80	NDC80 kinetochore complex component	7.16907	6.69657	6.43606	3.38316	6.33002	6.67734	6.17652	4.01618	6.92936	5.47373	6.61392	6.24659	5.96127	-0.262	0.264	0.365	0.18	0.161	-0.255
ENSG00000081014	23431	AP4E1	adaptor related protein complex 4 subunit epsilon 1	3.85638	3.93212	4.21681	5.35189	5.32746	3.43654	3.50991	3.58087	4.66753	4.37034	4.12703	4.6962	3.97475	-0.016	0.498	0.052	-0.131	-0.116	-0.168
ENSG00000081019	54665	RSBN1	round spermatid basic protein 1	2.92043	4.02771	2.73678	3.08561	4.00981	3.79034	3.52679	3.64673	4.25951	3.46531	3.01052	4.07539	3.45197	-0.309	0.044	0.135	0.149	0.034	0.282
ENSG00000081026	260425	MAGI3	membrane associated guanylate kinase, WW and PDZ domain containing 3	3.59827	4.26094	3.27765	6.09939	4.4633	3.23578	3.33071	3.00803	4.26783	4.47962	3.60107	3.22276	3.39334	0.235	0.323	-0.379	-0.416	-0.401	-0.061
ENSG00000081041	2920	CXCL2	C-X-C motif chemokine ligand 2	3.76018	5.0544	1.54841	2.12581	4.3435	2.37688	3.68747	0	5.73971	5.53268	2.15348	7.87328	3.58169	0.065	0.461	0.51	0.347	0.062	0.029
ENSG00000081051	174	AFP	alpha fetoprotein	0	2.43321	0	0	0	0	0	0	0.440522	0	0	0	0	0.125	0.03	-0.109	-0.061	-0.26	-0.201
ENSG00000081052	1286	COL4A4	collagen type IV alpha 4 chain	0.0822725	1.28596	1.07267	0.0578395	2.39066	1.66847	1.76894	0	1.74261	4.28358	3.36145	2.75799	3.0118	0.436	-0.025	0.568	0.687	0.596	0.497
ENSG00000081059	6932	TCF7	transcription factor 7	0.150681	0.456507	1.4627	1.72343	1.37427	0.520885	1.96765	0	2.16617	0.471123	0	0.218911	3.29368	-0.038	0.295	0.166	0.088	0.236	-0.176
ENSG00000081087	28962	OSTM1	osteoclastogenesis associated transmembrane protein 1	5.26217	5.68658	4.93629	4.7675	5.88271	6.07092	4.65088	4.82506	5.02561	6.67553	5.06876	5.80337	5.45926	0.234	-0.279	0.005	0.153	-0.144	0.58
ENSG00000081138	1005	CDH7	cadherin 7	0	0	0	0	0	0	0	0	0	0	0	0	0	0	0	0	0	0	0
ENSG00000081148	50939	IMPG2	interphotoreceptor matrix proteoglycan 2	0	0	0	0	0	1.08003	0	0	0	0	0	0.274892	0	-0.561	-0.508	-0.251	-0.086	-0.266	0.152
ENSG00000081154	57092	PCNP	PEST proteolytic signal containing nuclear protein	6.52547	7.09582	7.66286	4.99077	8.14424	6.69925	6.73812	6.52631	7.72766	6.35774	6.6836	7.79312	7.40472	-0.336	0.259	0.507	0.349	0.342	-0.116
ENSG00000081177	55218	EXD2	exonuclease 3'-5' domain containing 2	4.98281	4.81986	5.52122	3.13479	5.02836	5.30915	4.32946	4.84145	5.05394	4.49849	5.67742	5.63644	4.78943	-0.328	-0.129	0.485	0.46	0.357	-0.108
ENSG00000081181	384	ARG2	arginase 2	0	2.77224	4.0496	0	3.85325	0	3.61732	2.80501	2.35633	3.22026	2.11706	3.43841	2.05195	0.236	0.341	0.363	0.357	0.383	0.175
ENSG00000081189	4208	MEF2C	myocyte enhancer factor 2C	0	0	0	0	0	0	0	0	0	0	0	0	0	0	0	0	0	0	0
ENSG00000081237	5788	PTPRC	protein tyrosine phosphatase receptor type C	0	0	0	0	0	0	0	0	0	0	0	0	0	0	0	0	0	0	0
ENSG00000081248	779	CACNA1S	calcium voltage-gated channel subunit alpha1 S	0	0	0	0	0	0	0	0	0	0	0	0	0	0	0	0	0	0	0
ENSG00000081277	5317	PKP1	plakophilin 1	0	0	0	0	0	0	0	0	0	0	0	0	0	0	0	0	0	0	0
ENSG00000081307	79876	UBA5	ubiquitin like modifier activating enzyme 5	4.43571	4.48506	4.75537	2.5948	4.70025	3.84096	3.85439	5.17985	5.46199	3.77444	4.07722	4.71913	4.69287	-0.289	0.052	0.397	0.328	0.288	-0.08
ENSG00000081320	9262	STK17B	serine/threonine kinase 17b	3.29051	4.40007	3.38397	2.53745	5.21857	4.83256	4.38362	5.1549	5.47967	5.19349	4.58751	5.71568	4.98682	-0.059	-0.176	0.471	0.584	0.491	0.554
ENSG00000081377	8555	CDC14B	cell division cycle 14B	2.05508	2.72273	3.79542	0	4.3135	2.95056	3.80208	1.26581	3.30564	2.58045	4.48075	4.43731	4.04431	-0.113	0.215	0.699	0.576	0.655	-0.029
ENSG00000081386	22869	ZNF510	zinc finger protein 510	2.18879	3.83513	1.59826	0.285588	2.60329	2.406	0.466576	2.69592	3.57268	1.30383	2.93332	2.9879	2.52596	-0.275	-0.192	0.363	0.364	0.207	-0.098
ENSG00000081479	4036	LRP2	LDL receptor related protein 2	0	0	0	0	0	0	0.59329	0	0	0	0	0	0	0.074	0.378	0.028	-0.077	0.222	0.072
ENSG00000081665	440515	ZNF506	zinc finger protein 506	0	0	1.09265	0.136171	0	1.00689	1.35268	0	1.4963	0	0	1.11265	0	-0.561	0.399	0.154	0.103	-0.02	-0.3
ENSG00000081692	65094	JMJD4	jumonji domain containing 4	2.04834	2.06387	2.94497	1.56927	0	0.16848	3.36382	2.17567	1.80088	2.05761	1.1767	1.83483	3.49808	0.417	0.152	0.336	0.348	0.259	-0.178
ENSG00000081721	11266	DUSP12	dual specificity phosphatase 12	5.74879	6.44425	6.65757	5.02777	6.35989	5.66481	5.65499	7.31958	6.44143	5.84367	5.74176	6.71471	6.41258	-0.145	-0.161	0.29	0.345	0.208	0.046
ENSG00000081760	65985	AACS	acetoacetyl-CoA synthetase	4.28451	2.58723	1.56828	3.12226	3.41055	2.73553	4.84943	2.25699	2.6793	4.13121	4.20026	3.11037	4.09489	0.453	0.174	0.327	0.173	0.455	0.312
ENSG00000081791	9812	DELE1	DAP3 binding cell death enhancer 1	5.34016	4.8071	4.61192	4.89609	3.81593	3.77695	3.04035	2.40502	4.43984	5.04222	4.26891	5.0112	4.91561	0.249	0.238	0.281	0.164	-0.19	-0.359
ENSG00000081800	6561	SLC13A1	solute carrier family 13 member 1	0	0	0	0	0	0	0	0	0	0	0	0	0	0	0	0	0	0	0
ENSG00000081803	93664	CADPS2	calcium dependent secretion activator 2	4.1273	2.91712	3.52244	1.75037	4.4773	3.99358	2.23627	2.0009	4.39461	3.83377	4.64263	4.11867	4.10073	-0.155	0.069	0.51	0.395	0.35	0
ENSG00000081818	56131	PCDHB4	protocadherin beta 4	0	0	0	0	0	0	0	0	0	0	0	0	1.19793	0.198	-0.304	0.428	0.465	0.478	0.053
ENSG00000081842	56142	PCDHA6	protocadherin alpha 6	0	0	0	0	0	1.25258	0	0	0	0.655917	0	0.31525	2.33708	0.088	-0.554	0.245	0.424	0.286	0.303
ENSG00000081853	56113	PCDHGA2	protocadherin gamma subfamily A, 2	0	0	0	0	0	0	0	0	0	0.291502	2.58912	0	0	0.264	-0.13	0.348	0.413	0.58	0.02
ENSG00000081870	51668	HSPB11	heat shock protein family B (small) member 11	7.31923	7.23212	6.40645	5.01571	6.94779	7.23578	6.68571	3.09595	7.2409	6.8146	5.85337	7.77182	7.06112	-0.14	0.371	0.373	0.178	-0.009	-0.181
ENSG00000081913	23239	PHLPP1	PH domain and leucine rich repeat protein phosphatase 1	4.69671	4.14089	3.93143	4.08479	4.70746	4.66373	5.04281	5.14966	4.71884	2.60478	4.45648	4.05398	5.33179	-0.512	-0.118	0.121	-0.046	0.343	-0.224
ENSG00000081923	5205	ATP8B1	ATPase phospholipid transporting 8B1	1.98594	0.415455	2.21889	0.498579	0	0.209073	1.53115	1.21293	2.23978	3.33471	1.41961	1.54092	2.1669	0.51	0.159	0.408	0.49	0.262	0.152
ENSG00000081985	3595	IL12RB2	interleukin 12 receptor subunit beta 2	0	2.81288	1.49771	0	0	0	0	0	0	0	1.28081	0	2.53067	0.291	-0.207	0.274	0.36	0.25	-0.287
ENSG00000082014	6604	SMARCD3	SWI/SNF related, matrix associated, actin dependent regulator of chromatin, subfamily d, member 3	0	0	0	0	0	0	2.66165	0.176359	0.63315	0.71409	1.45391	0.930382	1.79061	0.298	0.164	0.608	0.58	0.775	0.165
ENSG00000082068	55100	WDR70	WD repeat domain 70	2.54449	3.12714	2.35101	0.099891	2.79711	2.89112	2.5779	0.0771565	3.22957	3.15983	2.6826	3.43254	3.47664	0.023	0.197	0.566	0.484	0.319	0.034
ENSG00000082074	2533	FYB1	FYN binding protein 1	2.53173	2.85182	1.03422	3.51458	2.68381	0	0.41735	0	0.636993	0.516189	0.40991	1.18752	0	-0.006	0.435	-0.332	-0.608	-0.561	-0.428
ENSG00000082126	58538	MPP4	membrane palmitoylated protein 4	0	0	0	0	0	0	0	0	0	0	0	0	0.851372	0.198	-0.304	0.428	0.465	0.478	0.053
ENSG00000082146	55437	STRADB	STE20 related adaptor beta	5.22525	5.5792	5.42856	3.20491	5.22608	5.19556	5.763	3.24651	5.3175	3.85703	4.97534	5.78622	5.37796	-0.336	0.367	0.507	0.263	0.262	-0.392
ENSG00000082153	9689	BZW1	basic leucine zipper and W2 domains 1	5.23264	5.4831	5.61865	3.46904	5.71852	5.2588	5.64521	3.61845	5.9653	5.00208	6.04102	6.22283	5.43508	-0.173	0.39	0.658	0.473	0.445	-0.209
ENSG00000082175	5241	PGR	progesterone receptor	0	0	0	0	0	0	0	0	0	0	0	0	0	0	0	0	0	0	0
ENSG00000082196	114899	C1QTNF3	C1q and TNF related 3	0	0	0	0	0	0	0.252563	1.59323	0	0.243666	0	0	0	0.108	-0.435	-0.241	-0.034	0.048	0.442
ENSG00000082212	4200	ME2	malic enzyme 2	6.29905	6.19066	6.02867	2.54383	5.81927	5.49339	5.30345	4.50543	5.77228	5.16077	5.78545	6.15688	6.06909	-0.117	0.103	0.529	0.388	0.312	-0.128
ENSG00000082213	55322	C5orf22	chromosome 5 open reading frame 22	5.68071	7.16376	6.68525	4.37441	5.37763	6.11955	5.5086	5.65977	6.12182	5.94966	6.05355	6.45688	6.22094	-0.001	-0.145	0.38	0.492	0.133	-0.146
ENSG00000082258	905	CCNT2	cyclin T2	2.8489	4.29852	4.20036	2.18735	3.69284	2.98466	3.54786	4.78201	4.12752	3.20146	4.05646	4.5672	4.33986	-0.037	-0.12	0.571	0.634	0.54	-0.014
ENSG00000082269	57579	FAM135A	family with sequence similarity 135 member A	4.0353	4.25159	4.24893	2.3652	3.69262	3.44862	2.50583	0.948648	3.35957	1.51018	2.54338	3.70831	4.13033	-0.393	0.27	0.258	-0.005	-0.101	-0.641
ENSG00000082293	1310	COL19A1	collagen type XIX alpha 1 chain	0	0	0	0	0	0	0	0	0	0	0	0	0	0	0	0	0	0	0
ENSG00000082397	23136	EPB41L3	erythrocyte membrane protein band 4.1 like 3	0	0	0	0	0	0	0	0	0	0	0	0	0	0	0	0	0	0	0
ENSG00000082438	22837	COBLL1	cordon-bleu WH2 repeat protein like 1	5.31806	5.1172	5.82737	3.1567	5.13938	4.22137	4.36388	2.82117	4.95819	3.42558	3.99985	4.54394	3.15393	-0.393	0.582	0.032	-0.258	-0.268	-0.567
ENSG00000082458	1741	DLG3	discs large MAGUK scaffold protein 3	4.02626	3.49106	1.88175	0	3.97551	3.98336	2.4979	0.0722806	3.91432	1.00879	3.71303	3.12607	2.7375	-0.431	0.207	0.337	0.097	0.183	-0.254
ENSG00000082482	3776	KCNK2	potassium two pore domain channel subfamily K member 2	0	0.795175	0	0	0.199159	1.61427	3.55929	0	0.478989	1.04827	0	0.332218	1.21314	0.085	0.071	0.002	0.053	0.178	0.306
ENSG00000082497	56256	SERTAD4	SERTA domain containing 4	2.43114	0.36248	0	1.81255	1.80399	1.22327	1.40244	3.11126	1.38661	0.260111	2.56806	3.20399	2.0461	-0.249	-0.176	0.397	0.233	0.404	-0.01
ENSG00000082512	7188	TRAF5	TNF receptor associated factor 5	3.63032	4.9804	3.48554	3.63298	3.34775	3.29348	3.74786	2.98251	4.11853	3.54973	3.88445	3.14622	4.3052	0.296	0.151	0.172	0.165	0.104	-0.283
ENSG00000082515	29093	MRPL22	mitochondrial ribosomal protein L22	4.41696	4.77003	5.19556	5.68148	5.57817	4.65115	3.23873	3.12301	4.31122	3.46786	4.26206	4.50871	4.58895	-0.353	0.211	-0.15	-0.337	-0.338	-0.551
ENSG00000082516	25929	GEMIN5	gem nuclear organelle associated protein 5	7.07316	7.11047	7.5041	5.55267	6.3246	6.55883	6.5557	7.30413	6.56753	6.58571	7.58929	6.36859	6.59348	0.113	-0.23	0.162	0.248	0.262	-0.112
ENSG00000082556	4986	OPRK1	opioid receptor kappa 1	0	0	0	0	0	0	0	0	0	0	0	0	0	0	0	0	0	0	0
ENSG00000082641	4779	NFE2L1	nuclear factor, erythroid 2 like 1	5.95893	6.06365	5.85722	6.2402	6.5078	5.84839	6.11891	5.72872	6.12598	6.92249	6.27306	6.2816	6.04463	0.581	0.303	0.169	0.173	0.137	0.493
ENSG00000082684	54437	SEMA5B	semaphorin 5B	0	0	0	0	0	0	0	0	0	0	0	0	0	0	0	0	0	0	0
ENSG00000082701	2932	GSK3B	glycogen synthase kinase 3 beta	6.28689	6.67851	5.89083	4.69032	6.57662	6.35974	6.28339	5.85119	6.36131	6.66045	6.03469	6.51829	6.60897	0.096	-0.023	0.413	0.395	0.293	0.354
ENSG00000082781	3693	ITGB5	integrin subunit beta 5	5.15757	4.97023	5.31342	5.19448	5.13313	5.37032	4.02921	5.48585	4.79604	5.65226	5.67482	4.78752	6.06135	0.319	-0.677	0.039	0.285	0.182	0.269
ENSG00000082805	23085	ERC1	ELKS/RAB6-interacting/CAST family member 1	5.1438	5.50341	5.23295	3.53587	5.39143	5.26641	5.26369	6.81324	5.19044	5.34381	6.09217	4.82599	5.3674	0.111	-0.435	0.133	0.298	0.44	0.399
ENSG00000082898	7514	XPO1	exportin 1	6.16761	7.22117	6.7485	4.95686	7.0671	6.50108	6.83159	6.02851	7.67083	5.41601	6.92119	7.34924	6.76197	-0.435	0.297	0.566	0.395	0.415	-0.314
ENSG00000082929	10141	LINC01587	long intergenic non-protein coding RNA 1587	0	0	0	0	0	0	0	0	0	3.61125	0	0	0	0.715	-0.082	-0.091	0.154	-0.083	0.693
ENSG00000082996	11342	RNF13	ring finger protein 13	4.46782	5.39544	6.33665	2.92168	5.28712	4.55603	4.91551	2.8787	5.41372	4.86109	4.89557	5.84882	4.94048	-0.1	0.428	0.505	0.375	0.206	-0.281
ENSG00000083067	80036	TRPM3	transient receptor potential cation channel subfamily M member 3	0	0	0	0	0	0	0	0	0	0	0	0.0994711	0	-0.21	0.121	0.575	0.458	0.136	-0.129
ENSG00000083093	79728	PALB2	partner and localizer of BRCA2	5.27043	6.30298	6.46523	4.87563	5.26627	4.36502	4.48718	3.83363	5.52996	5.26116	5.49008	5.84008	4.93911	0.09	0.467	0.329	0.197	-0.079	-0.543
ENSG00000083097	23033	DOP1A	DOP1 leucine zipper like protein A	3.32518	3.0146	3.07468	1.94302	4.2225	2.6463	2.25918	2.64155	3.62579	1.78621	2.68629	2.77855	3.56712	-0.447	0.216	0.255	-0.022	0.178	-0.302
ENSG00000083099	57226	LYRM2	LYR motif containing 2	4.31398	5.04551	4.91746	1.46506	5.07886	4.52582	4.38052	2.9091	4.8582	3.6833	5.04349	5.12924	4.26429	-0.242	0.224	0.51	0.365	0.345	-0.168
ENSG00000083123	594	BCKDHB	branched chain keto acid dehydrogenase E1 subunit beta	3.33292	4.41435	3.80458	4.07659	4.23904	3.77657	3.90105	4.33787	4.62441	4.39018	4.73342	4.99138	5.23273	0.229	-0.15	0.725	0.835	0.684	0.174
ENSG00000083168	7994	KAT6A	lysine acetyltransferase 6A	5.14749	5.69752	6.4584	4.17282	5.6115	4.88799	5.17869	3.19387	5.39667	4.78063	5.47359	5.66687	5.18158	-0.13	0.506	0.413	0.206	0.126	-0.492
ENSG00000083223	79670	TUT7	terminal uridylyl transferase 7	4.31457	5.44131	4.91643	3.29364	4.59437	4.92458	4.50045	3.75575	5.0646	4.76609	5.17901	4.67868	4.035	-0.06	0.146	0.238	0.276	0.115	-0.068
ENSG00000083290	9706	ULK2	unc-51 like autophagy activating kinase 2	4.33434	3.87206	3.28536	1.60671	3.30819	3.89061	3.20262	3.83505	3.58443	2.77258	4.57314	4.07007	3.59918	-0.242	-0.24	0.46	0.39	0.39	-0.09
ENSG00000083307	79977	GRHL2	grainyhead like transcription factor 2	0	0	0	0	0	0	0	0	0	0	0	0	0	0	0	0	0	0	0
ENSG00000083312	3842	TNPO1	transportin 1	6.96898	7.59909	7.32633	5.16533	7.70539	7.02956	6.81135	7.85877	7.66749	6.95367	7.21329	7.55098	7.18419	-0.18	-0.092	0.356	0.361	0.327	0.157
ENSG00000083444	5351	PLOD1	procollagen-lysine,2-oxoglutarate 5-dioxygenase 1	7.41084	5.88197	6.24289	7.81998	7.12751	7.26145	6.92731	8.18375	6.11869	8.13649	7.49301	6.09612	7.46301	0.416	-0.493	-0.32	-0.143	0.069	0.611
ENSG00000083454	5026	P2RX5	purinergic receptor P2X 5	0.593808	2.21986	2.0674	2.12831	2.94774	2.32842	2.00656	0	3.92732	2.5637	0.540856	0.64931	0	-0.185	0.494	-0.385	-0.388	-0.411	0.012
ENSG00000083457	3682	ITGAE	integrin subunit alpha E	0.686647	3.98294	3.28814	2.47701	3.94403	4.56257	1.07836	1.48061	2.42451	2.60362	1.99798	3.70269	4.30249	-0.224	-0.301	0.075	0.204	-0.046	0.038
ENSG00000083520	22894	DIS3	DIS3 homolog, exosome endoribonuclease and 3'-5' exoribonuclease	4.53459	5.31641	5.5229	3.97488	4.99104	4.81072	4.4877	3.97432	5.61884	4.44364	4.74415	5.37124	4.7424	-0.366	0.384	0.411	0.296	0.061	-0.443
ENSG00000083535	10464	PIBF1	progesterone immunomodulatory binding factor 1	4.22557	5.34704	4.07238	1.49518	4.03414	3.87711	4.88533	2.50574	4.89173	4.03258	4.52209	4.69093	3.63886	-0.028	0.36	0.466	0.342	0.264	-0.111
ENSG00000083544	81550	TDRD3	tudor domain containing 3	4.793	4.82527	4.07434	4.98481	4.34577	4.65927	3.94688	1.96827	4.66738	3.5461	4.35646	3.96441	3.1132	-0.291	0.465	-0.179	-0.396	-0.417	-0.533
ENSG00000083635	26747	NUFIP1	nuclear FMR1 interacting protein 1	5.04386	5.3868	4.49091	3.63031	3.15026	3.40263	3.90401	2.71707	4.16125	4.90389	3.54555	4.183	2.70671	0.267	0.417	-0.065	-0.14	-0.467	-0.26
ENSG00000083642	23047	PDS5B	PDS5 cohesin associated factor B	5.04416	5.42478	5.51056	2.20403	4.50781	4.74584	4.72164	4.07679	5.3278	5.01301	5.88765	4.80229	4.64578	0.052	0.076	0.444	0.445	0.361	-0.052
ENSG00000083720	5019	OXCT1	3-oxoacid CoA-transferase 1	5.32971	5.61785	5.45958	4.04284	6.12512	4.88319	5.54134	3.95037	6.36499	5.38482	5.9044	5.8076	6.09494	-0.009	0.459	0.674	0.473	0.51	-0.136
ENSG00000083750	10325	RRAGB	Ras related GTP binding B	0.362049	3.1629	3.62947	0.483019	4.14941	4.4266	1.94905	2.39675	1.75152	4.39315	2.10842	2.60751	2.53691	0.046	-0.32	-0.112	0.139	-0.005	0.526
ENSG00000083782	1833	EPYC	epiphycan	0	0	0	0	0	0	0	0	0	0	0	0	0	0	0	0	0	0	0
ENSG00000083799	1540	CYLD	CYLD lysine 63 deubiquitinase	3.04609	4.14202	3.75349	0.51979	4.2613	4.59765	2.7921	0.453442	3.92975	2.8079	3.36808	3.38068	3.87008	-0.269	0.119	0.299	0.214	0.144	-0.12
ENSG00000083807	10998	SLC27A5	solute carrier family 27 member 5	0.159412	2.39128	2.13576	3.11356	2.82038	2.62486	0	4.71212	3.511	3.54294	1.29922	3.09828	2.84745	-0.011	-0.398	-0.118	0.17	-0.102	0.379
ENSG00000083812	25799	ZNF324	zinc finger protein 324	0.142737	0	2.33028	0	1.6432	0	0	0.0779936	2.71598	0.241721	2.4238	1.5147	0.43323	-0.27	0.419	0.482	0.363	0.391	-0.368
ENSG00000083814	79891	ZNF671	zinc finger protein 671	0	1.2445	0.299544	0	1.3509	3.49036	0	0	1.57827	2.57838	0	0	1.24129	-0.063	-0.369	-0.299	-0.037	-0.236	0.513
ENSG00000083817	55659	ZNF416	zinc finger protein 416	0	2.16752	3.03443	0	0	0	1.81226	0	1.14552	2.00708	0	1.13475	0	0.267	0.396	0.034	0.112	-0.176	-0.146
ENSG00000083828	54807	ZNF586	zinc finger protein 586	2.85388	2.69703	2.69409	0	3.61619	3.16934	4.69218	0.353074	2.89952	0.750917	2.00499	2.72278	0.727373	-0.459	0.503	0.092	-0.176	0.016	-0.234
ENSG00000083838	55663	ZNF446	zinc finger protein 446	0	1.18077	0	0	0	2.0281	0	0	0	1.03677	1.45446	0.15257	2.36875	0.197	-0.672	0.177	0.444	0.315	0.293
ENSG00000083844	9422	ZNF264	zinc finger protein 264	3.00155	3.32607	3.32659	2.49812	3.07078	3.06507	3.26223	2.64772	2.97366	3.23155	2.77153	3.46876	3.87119	0.148	0.026	0.546	0.516	0.31	0.014
ENSG00000083845	6193	RPS5	ribosomal protein S5	10.5737	9.58839	11.2557	10.4752	10.327	10.2678	10.0018	9.9596	10.3792	10.8633	10.553	9.52943	10.3591	0.207	0.099	-0.212	-0.157	-0.096	-0.057
ENSG00000083857	2195	FAT1	FAT atypical cadherin 1	7.14966	7.39513	7.68654	4.96902	6.75759	6.39199	6.60968	6.69249	6.84075	7.08386	7.04645	6.30854	7.03702	0.221	0.006	0.253	0.272	0.224	-0.007
ENSG00000083896	91746	YTHDC1	YTH domain containing 1	5.49361	5.49229	4.79241	4.14048	4.57254	5.25212	5.5151	3.43639	5.22092	6.5352	5.12053	5.20448	5.35307	0.422	0.183	0.288	0.309	0.085	0.222
ENSG00000083937	25978	CHMP2B	charged multivesicular body protein 2B	6.18457	6.08841	5.6772	2.79281	6.63793	6.15189	5.66357	6.39684	6.70325	6.60253	5.90541	7.10006	6.51723	-0.062	-0.1	0.492	0.489	0.378	0.342
ENSG00000084070	64744	SMAP2	small ArfGAP2	5.35779	4.21596	5.02539	4.81709	5.08818	4.45008	2.3772	2.42778	4.81573	3.75006	4.2102	5.42552	5.05906	-0.309	0.22	0.262	0.029	-0.163	-0.518
ENSG00000084072	10450	PPIE	peptidylprolyl isomerase E	4.36404	3.5726	4.69584	3.8024	3.55514	3.40404	3.38564	4.31503	3.73349	4.5063	3.61944	3.35308	3.18404	0.288	0.036	-0.388	-0.298	-0.422	0.021
ENSG00000084073	10269	ZMPSTE24	zinc metallopeptidase STE24	4.35637	7.0766	6.32375	4.74647	7.11646	6.449	6.11846	5.73705	7.59727	5.28492	6.67052	7.64617	6.47434	-0.376	0.141	0.509	0.492	0.407	-0.103
ENSG00000084090	56910	STARD7	StAR related lipid transfer domain containing 7	8.31363	8.41519	7.80647	6.96561	8.04041	8.36873	8.8036	8.0162	8.49753	7.21049	8.37368	8.30378	8.69497	-0.348	0.019	0.49	0.344	0.502	-0.173
ENSG00000084092	84273	NOA1	nitric oxide associated 1	4.14558	4.18348	4.66242	4.82577	5.77103	5.22671	5.34194	5.21837	5.56177	3.28632	5.76029	6.20988	4.7978	-0.651	0.142	0.404	0.233	0.453	-0.23
ENSG00000084093	5978	REST	RE1 silencing transcription factor	4.94097	5.65588	4.91118	3.67044	5.87175	5.2537	4.95584	5.8385	5.96542	4.61992	5.91343	5.7137	5.64653	-0.272	-0.136	0.508	0.478	0.555	0.082
ENSG00000084110	3034	HAL	histidine ammonia-lyase	0	2.10491	0	0	0	1.89906	0	0	1.23886	0	0	0	1.65558	-0.217	-0.371	-0.051	0.113	-0.098	-0.047
ENSG00000084112	54434	SSH1	slingshot protein phosphatase 1	4.54608	4.12615	3.14728	3.61106	3.20898	3.7999	3.72803	2.75604	3.69355	4.4434	4.04822	3.64086	4.04993	0.448	0.037	0.2	0.168	0.006	0.063
ENSG00000084207	2950	GSTP1	glutathione S-transferase pi 1	10.6391	9.90368	10.8891	11.0855	10.3405	10.0224	9.98608	10.1333	10.3934	10.6982	10.2083	9.83314	10.5309	0.265	0.183	-0.297	-0.312	-0.302	-0.192
ENSG00000084234	334	APLP2	amyloid beta precursor like protein 2	8.90991	9.02949	9.31108	7.70073	9.15151	8.80762	9.15742	9.15582	8.93269	9.68299	9.42122	9.00521	9.38769	0.397	-0.127	0.445	0.556	0.553	0.435
ENSG00000084444	57613	FAM234B	family with sequence similarity 234 member B	1.62231	4.53731	3.72149	2.41868	3.35881	1.2921	2.58915	0	2.20086	0.514925	1.56846	2.60776	3.82557	-0.095	0.391	0.232	0.026	0.026	-0.565
ENSG00000084453	6579	SLCO1A2	solute carrier organic anion transporter family member 1A2	0	0	0	0	0	0	0	0	0	0	0	0	0	0	0	0	0	0	0
ENSG00000084463	51729	WBP11	WW domain binding protein 11	7.49227	6.35315	5.68349	4.5756	6.12727	5.88204	6.15523	4.65904	6.56158	6.00567	5.40486	5.94805	5.75074	-0.102	0.426	0.18	-0.094	-0.125	-0.168
ENSG00000084623	8668	EIF3I	eukaryotic translation initiation factor 3 subunit I	8.627	8.08538	7.60991	7.66395	8.28931	8.43843	8.41097	9.26554	8.40496	8.13654	8.51222	7.9096	8.15048	-0.09	-0.385	-0.094	-0.036	0.227	0.421
ENSG00000084628	79570	NKAIN1	sodium/potassium transporting ATPase interacting 1	0	0	0	0	0	0	0	0	0.752942	0	0	0	0	-0.326	0.393	0.143	0.105	0.038	-0.191
ENSG00000084636	1307	COL16A1	collagen type XVI alpha 1 chain	1.45543	0.333297	0	0	1.20666	0.112317	0.553162	0	0.826363	0	0	1.19951	0	-0.381	0.569	0.238	-0.198	-0.102	-0.24
ENSG00000084652	200081	TXLNA	taxilin alpha	6.44843	5.83581	5.15989	6.10908	5.7547	6.56777	5.45937	4.27014	6.09655	5.42177	7.03133	5.04973	5.93419	-0.113	0.023	0.024	-0.071	0.066	-0.246
ENSG00000084674	338	APOB	apolipoprotein B	0	0	0	0	0	0	0	0	0.129908	0	0	0	0	-0.326	0.393	0.143	0.105	0.038	-0.191
ENSG00000084676	8648	NCOA1	nuclear receptor coactivator 1	4.68319	4.76754	3.39834	1.5543	4.14439	3.3708	3.3186	4.84041	3.62992	3.97182	4.40668	3.41808	4.70046	0.232	-0.318	0.284	0.301	0.365	0.257
ENSG00000084693	60509	AGBL5	ATP/GTP binding protein like 5	2.79687	3.63557	0.141055	2.32806	4.49018	3.11939	3.68215	2.22009	2.88601	4.11138	3.59823	3.11221	4.61635	0.326	-0.083	0.299	0.267	0.436	0.552
ENSG00000084710	22979	EFR3B	EFR3 homolog B	0	0	0	0	0	0.90657	0.194371	0	0	0.817926	0.190643	0	0	0.146	-0.443	-0.316	0.001	-0.164	0.642
ENSG00000084731	3797	KIF3C	kinesin family member 3C	0	1.24162	0	0	1.97469	2.76164	2.04989	0.0806461	2.16722	4.42511	1.10679	3.36335	3.70633	0.238	-0.122	0.43	0.569	0.354	0.585
ENSG00000084733	10890	RAB10	RAB10, member RAS oncogene family	7.4357	8.02974	7.60066	5.81496	8.22396	7.87637	6.9716	6.83281	7.90316	8.15092	7.86803	8.56261	7.99757	-0.017	-0.017	0.546	0.533	0.32	0.189
ENSG00000084734	2646	GCKR	glucokinase regulator	0	0	0	0	0	0	0	0	0	0	0	0	0	0	0	0	0	0	0
ENSG00000084754	3030	HADHA	hydroxyacyl-CoA dehydrogenase trifunctional multienzyme complex subunit alpha	8.01072	7.83267	7.9845	7.27478	8.31991	8.4667	7.84038	7.75653	8.2823	8.14081	8.52255	7.86417	8.5591	-0.088	-0.252	0.384	0.436	0.534	0.25
ENSG00000084764	22924	MAPRE3	microtubule associated protein RP/EB family member 3	4.54674	2.58258	0	2.0116	2.14953	3.06414	2.79705	2.83612	1.40103	1.89722	0	3.84915	2.86374	-0.166	-0.139	-0.017	-0.174	-0.254	0.133
ENSG00000084774	790	CAD	carbamoyl-phosphate synthetase 2, aspartate transcarbamylase, and dihydroorotase	6.12816	5.69732	5.87014	6.4178	5.35032	6.56742	5.73653	5.28516	5.66371	5.86113	5.78495	4.8965	6.32011	0.027	-0.298	-0.424	-0.305	-0.285	-0.091
ENSG00000085063	966	CD59	CD59 molecule (CD59 blood group)	4.64153	5.96058	6.34559	4.17179	6.27844	5.52655	6.30595	4.45044	6.77568	5.95281	6.22566	7.03055	6.18601	-0.073	0.379	0.681	0.615	0.508	-0.049
ENSG00000085117	3732	CD82	CD82 molecule	4.52907	3.36942	4.52953	5.50458	3.34735	1.01037	3.64106	2.72784	3.19185	0.536519	2.5962	2.32587	2.67948	-0.178	0.531	-0.175	-0.489	-0.266	-0.768
ENSG00000085185	63035	BCORL1	BCL6 corepressor like 1	2.6506	1.62838	3.0504	0	1.38637	2.58914	1.97583	1.46593	2.26184	3.28585	3.16306	3.55366	2.58512	0.104	-0.078	0.603	0.655	0.385	0.096
ENSG00000085224	546	ATRX	ATRX chromatin remodeler	3.89582	5.06258	5.09574	2.52308	5.06412	4.38319	4.09203	3.31961	5.10607	5.13131	4.97364	5.0686	4.92305	0.083	0.16	0.544	0.548	0.381	0.07
ENSG00000085231	102157402	AK6	adenylate kinase 6	4.71854	4.9043	3.96656	4.03712	5.60441	4.53991	4.79046	4.37967	6.40424	3.68795	4.05424	6.58553	4.99716	-0.526	0.393	0.504	0.243	0.178	-0.221
ENSG00000085265	2219	FCN1	ficolin 1	0	0	0	0	0	0	0	0	0	0	0	0	0	0	0	0	0	0	0
ENSG00000085274	55892	MYNN	myoneurin	4.53773	4.0098	3.41254	0.797243	3.92678	2.32039	2.64494	2.74766	4.32093	3.62581	3.38596	4.04355	3.59575	0.04	0.274	0.522	0.337	0.235	-0.062
ENSG00000085276	2122	MECOM	MDS1 and EVI1 complex locus	4.64386	4.81868	4.92562	1.83743	3.58437	4.13824	4.05473	2.68337	3.82311	3.68624	4.01039	4.03044	3.54945	-0.095	0.187	0.242	0.139	0.001	-0.287
ENSG00000085365	9522	SCAMP1	secretory carrier membrane protein 1	5.39475	5.91647	4.69403	5.30505	5.85015	4.87399	5.1047	4.70439	6.06398	4.13581	5.47752	6.18201	5.79883	-0.38	0.359	0.535	0.225	0.263	-0.489
ENSG00000085377	5550	PREP	prolyl endopeptidase	5.76625	6.48826	5.64391	4.51508	5.47775	5.0981	5.70879	3.40878	6.20304	6.21523	6.43763	6.42016	5.97391	0.229	0.407	0.621	0.496	0.314	-0.184
ENSG00000085382	57531	HACE1	HECT domain and ankyrin repeat containing E3 ubiquitin protein ligase 1	3.76581	3.61031	4.01603	2.02939	1.74476	4.02522	3.09768	2.87148	3.14396	3.23792	4.15268	3.67402	2.97963	-0.064	-0.237	0.268	0.383	0.084	-0.232
ENSG00000085415	81929	SEH1L	SEH1 like nucleoporin	4.46711	5.94956	4.83798	4.56979	5.55231	5.93578	5.1827	5.31852	6.09386	5.00877	5.74013	6.04719	5.7204	-0.326	-0.193	0.451	0.548	0.413	0.107
ENSG00000085433	22911	WDR47	WD repeat domain 47	2.67978	3.93525	3.43235	1.85181	2.94939	4.67438	3.93425	2.03934	4.64723	3.1544	3.88234	3.5395	4.29859	-0.243	-0.012	0.398	0.465	0.352	-0.054
ENSG00000085449	57590	WDFY1	WD repeat and FYVE domain containing 1	5.32132	5.86711	4.68108	5.08275	5.40708	5.21629	4.73627	4.64713	5.40926	4.4895	4.9265	5.12868	5.09793	-0.389	0.16	-0.011	-0.221	-0.251	-0.41
ENSG00000085465	5016	OVGP1	oviductal glycoprotein 1	0	0	2.89163	3.17613	2.04335	3.30786	0	0	0	2.07654	2.77668	0	1.34755	0.002	-0.27	-0.332	-0.158	-0.117	0.05
ENSG00000085491	29957	SLC25A24	solute carrier family 25 member 24	5.12926	5.26976	4.8656	4.89183	6.39087	6.07546	4.8131	5.07544	5.86852	4.8702	5.84689	6.1448	6.32685	-0.434	-0.169	0.476	0.383	0.434	0.043
ENSG00000085511	4216	MAP3K4	mitogen-activated protein kinase kinase kinase 4	3.42557	4.83367	4.59231	1.91143	3.69324	4.59562	5.04563	4.32119	4.6803	3.73358	4.80101	4.2845	3.96407	-0.156	-0.051	0.334	0.427	0.411	0.035
ENSG00000085514	29992	PILRA	paired immunoglobin like type 2 receptor alpha	0	0	0	0	0	0	0	0	0	0	0.484415	0	1.52641	0.25	-0.334	0.529	0.576	0.65	0.034
ENSG00000085552	57549	IGSF9	immunoglobulin superfamily member 9	0.188793	0	0	5.41651	0	0	1.01428	0	0.882668	0.893942	0	0.604265	3.41315	0.197	0.047	-0.041	-0.038	-0.042	-0.132
ENSG00000085563	5243	ABCB1	ATP binding cassette subfamily B member 1	0	0	0	0	0	0	0	0	0	0	0	0	0	0	0	0	0	0	0
ENSG00000085644	7760	ZNF213	zinc finger protein 213	3.93317	2.59997	2.50177	2.92803	0.11761	4.08148	2.42479	1.28671	2.03132	2.72312	2.19115	1.58776	3.65529	0.067	-0.328	-0.148	-0.04	-0.251	-0.156
ENSG00000085662	231	AKR1B1	aldo-keto reductase family 1 member B	7.63218	7.80048	8.1287	5.98213	8.92605	7.46479	7.96987	6.60468	7.94501	7.75872	8.48367	7.86913	8.09067	0.001	0.315	0.516	0.345	0.511	0.013
ENSG00000085719	8895	CPNE3	copine 3	6.8645	7.24757	8.25833	5.69467	7.69734	7.55607	6.91227	7.10006	7.89774	6.54057	7.87522	8.28981	7.53501	-0.445	0.049	0.57	0.505	0.42	-0.252
ENSG00000085721	54700	RRN3	RRN3 homolog, RNA polymerase I transcription factor	4.24576	4.90337	5.00326	3.50441	4.82728	4.93091	4.3185	4.56707	5.11268	3.53012	5.6873	4.60732	4.40131	-0.462	-0.045	0.317	0.284	0.396	-0.32
ENSG00000085733	2017	CTTN	cortactin	7.19866	6.70417	7.6839	6.07422	6.38192	6.56924	6.58291	5.90281	6.92805	7.11761	7.06654	5.86692	6.87822	0.248	0.187	0.059	0.063	0.034	-0.222
ENSG00000085741	7481	WNT11	Wnt family member 11	0	0	0	0	0	0	0	0	0	0	2.18174	0	0	0.182	-0.12	0.357	0.394	0.588	-0.058
ENSG00000085760	4528	MTIF2	mitochondrial translational initiation factor 2	7.70187	6.87001	7.06776	4.41026	5.98472	5.98358	6.54296	5.65288	6.1745	5.93457	6.52975	5.5767	6.44874	0.049	0.15	0.189	0.034	0.099	-0.275
ENSG00000085788	23259	DDHD2	DDHD domain containing 2	3.00874	4.0663	4.83965	3.4802	4.68367	3.93075	4.14303	3.64226	5.04417	4.11634	4.60064	6.6508	4.95772	-0.193	0.226	0.768	0.705	0.484	-0.13
ENSG00000085831	22996	TTC39A	tetratricopeptide repeat domain 39A	0	0	0	0	0	1.3088	0	0	0	0	0	0	0.558168	-0.407	-0.64	-0.206	-0.005	-0.095	0.198
ENSG00000085832	2060	EPS15	epidermal growth factor receptor pathway substrate 15	5.31536	6.21759	5.37105	3.9911	5.54717	5.27041	5.64509	3.61336	6.19447	4.44757	5.63348	6.32569	5.92098	-0.261	0.387	0.634	0.414	0.337	-0.4
ENSG00000085840	4998	ORC1	origin recognition complex subunit 1	5.73178	4.77837	3.07496	3.45877	4.15336	5.14057	4.32326	3.28587	4.66928	4.8461	4.44569	3.87963	4.49061	0.056	-0.048	0.024	-0.049	-0.072	0.168
ENSG00000085871	4258	MGST2	microsomal glutathione S-transferase 2	6.17013	6.52367	4.81231	5.57697	6.17181	5.6824	5.15521	6.8908	5.43822	4.44984	7.09489	5.66942	6.14567	-0.133	-0.388	0.137	0.081	0.321	-0.098
ENSG00000085872	10523	CHERP	calcium homeostasis endoplasmic reticulum protein	2.46159	3.08778	3.88021	4.82773	2.59318	5.00722	3.79145	2.05676	4.13586	5.27818	4.21854	4.4083	3.65817	0.121	-0.029	0.059	0.278	-0.033	0.13
ENSG00000085978	55054	ATG16L1	autophagy related 16 like 1	4.48386	3.52478	4.21033	4.24175	3.50352	3.31315	2.4486	0	3.43322	2.0654	4.02007	4.06169	4.3175	-0.198	0.353	0.313	0.043	-0.019	-0.683
ENSG00000085982	55230	USP40	ubiquitin specific peptidase 40	3.47534	4.27948	3.65447	5.02386	3.39102	3.92566	3.71693	1.91013	3.85598	3.10575	4.18994	3.47841	4.13832	-0.046	0.239	0.038	-0.051	-0.072	-0.517
ENSG00000085998	55624	POMGNT1	protein O-linked mannose N-acetylglucosaminyltransferase 1 (beta 1,2-)	5.02641	4.23639	4.31909	6.43252	5.82336	5.68493	4.4151	6.35333	5.1409	5.43865	7.45353	5.11653	6.14649	0.1	-0.464	0.092	0.212	0.429	0.272
ENSG00000085999	8438	RAD54L	RAD54 like	0	4.34664	4.61432	4.19161	2.32867	3.6096	3.04341	2.52323	1.83536	1.86952	3.04702	3.83104	2.94282	-0.117	-0.134	-0.042	0.129	-0.059	-0.279
ENSG00000086015	23139	MAST2	microtubule associated serine/threonine kinase 2	5.14672	4.40447	4.2857	4.34725	4.67708	4.87417	4.55557	3.90257	4.60542	5.04381	4.73465	4.12671	5.48061	0.274	-0.113	0.167	0.133	0.214	0.212
ENSG00000086061	3301	DNAJA1	DnaJ heat shock protein family (Hsp40) member A1	8.77328	9.3976	8.76898	6.70888	9.15665	7.81572	9.23722	6.6521	9.1398	8.08798	9.2875	8.59293	8.9578	0.026	0.488	0.545	0.31	0.422	-0.264
ENSG00000086062	2683	B4GALT1	beta-1,4-galactosyltransferase 1	9.68871	9.2165	9.49695	9.7971	9.70427	10.0296	10.177	9.92201	9.56115	10.2658	9.76772	10.0167	9.94878	0.233	-0.247	0.113	0.25	0.281	0.676
ENSG00000086065	51510	CHMP5	charged multivesicular body protein 5	1.6336	5.33473	4.8443	3.57153	5.19089	4.66916	4.53534	4.78849	5.31301	4.86733	4.72741	5.30199	5.73077	0.031	-0.144	0.365	0.582	0.458	0.269
ENSG00000086102	4799	NFX1	nuclear transcription factor, X-box binding 1	4.94861	5.96125	4.81806	3.37098	4.90725	4.77757	5.59318	5.77827	5.28016	5.06981	5.33037	4.59042	5.04611	0.18	-0.128	0.171	0.262	0.345	0.262
ENSG00000086159	363	AQP6	aquaporin 6	0	0	0	0	0	0	0	0	0	0	0	0	0	0	0	0	0	0	0
ENSG00000086189	27292	DIMT1	DIMT1 rRNA methyltransferase and ribosome maturation factor	5.55015	6.64985	6.87014	4.47337	6.20174	6.04028	6.24085	5.34909	6.72611	6.11196	6.30821	7.09035	6.59093	-0.097	0.206	0.652	0.621	0.412	-0.13
ENSG00000086200	101180901	IPO11-LRRC70	IPO11-LRRC70 readthrough	5.80903	6.37736	6.02861	4.20931	4.79467	5.44422	5.91748	3.6057	5.91793	4.04481	5.26643	5.84912	5.85344	-0.306	0.358	0.421	0.209	0.107	-0.623
ENSG00000086205	2346	FOLH1	folate hydrolase 1	0	0	0	0	0	0	0	0	0	0	0	0	0	0	0	0	0	0	0
ENSG00000086232	27102	EIF2AK1	eukaryotic translation initiation factor 2 alpha kinase 1	7.41532	7.05991	6.92411	5.98536	6.95425	7.4284	6.62065	5.92591	7.07338	7.00277	7.55054	6.70295	6.90372	-0.078	0.014	0.239	0.173	0.148	-0.083
ENSG00000086288	51314	NME8	NME/NM23 family member 8	0	0	0	0	0	0	0	0	0	0	0	0	0	0	0	0	0	0	0
ENSG00000086289	54749	EPDR1	ependymin related 1	0	0	0	0	0	0	0	0	0	0	0	0	0	0	0	0	0	0	0
ENSG00000086300	29887	SNX10	sorting nexin 10	3.81244	4.36368	4.5661	2.15388	4.42508	3.7099	3.56967	4.14604	4.67871	2.74886	4.62721	4.47661	4.63627	-0.347	0.021	0.577	0.466	0.51	-0.29
ENSG00000086475	22929	SEPHS1	selenophosphate synthetase 1	7.26377	6.35347	6.00546	6.51606	6.19545	6.59657	6.89792	7.41063	6.09194	5.94591	6.47962	6.57747	6.84589	-0.123	-0.359	-0.016	-0.1	0.1	0.014
ENSG00000086504	10573	MRPL28	mitochondrial ribosomal protein L28	6.85464	5.02927	6.09103	6.26545	5.11521	4.84348	5.3292	4.35341	5.35733	6.10371	5.30011	5.57631	6.29058	0.32	0.329	0.164	-0.025	-0.132	-0.329
ENSG00000086506	3049	HBQ1	hemoglobin subunit theta 1	0	0	0	0	0	0	0	0	0	0	0	0	0	0	0	0	0	0	0
ENSG00000086544	80271	ITPKC	inositol-trisphosphate 3-kinase C	3.16819	3.31537	4.04745	3.76452	3.23614	2.23397	1.36944	0	2.44752	4.28016	2.61335	1.35102	0.791738	0.248	0.374	-0.37	-0.405	-0.518	-0.176
ENSG00000086548	4680	CEACAM6	CEA cell adhesion molecule 6	0	0	0	0	0	0	0	0	0	0	0	0	0	0	0	0	0	0	0
ENSG00000086570	2196	FAT2	FAT atypical cadherin 2	5.31878	4.92613	5.65957	4.15874	4.38725	1.42949	4.62527	0.0308386	4.57629	2.62738	0	4.03402	0	-0.183	0.799	-0.187	-0.491	-0.558	-0.519
ENSG00000086589	55696	RBM22	RNA binding motif protein 22	6.66762	6.08845	6.56491	5.81487	6.23503	6.28058	5.98845	4.49743	6.25136	5.47142	5.81713	6.51137	5.50413	-0.449	0.559	0.126	-0.191	-0.281	-0.613
ENSG00000086598	10959	TMED2	transmembrane p24 trafficking protein 2	8.53603	9.43263	8.81514	8.30026	9.35138	8.93419	8.94085	9.32321	9.48345	8.59569	9.13654	9.89926	8.95979	-0.352	0.055	0.519	0.466	0.366	-0.021
ENSG00000086619	56605	ERO1B	endoplasmic reticulum oxidoreductase 1 beta	1.02135	3.58366	1.8928	3.3815	3.90871	4.14377	3.53162	3.10972	3.73696	4.45183	4.12449	4.00357	4.23075	0.183	-0.26	0.261	0.499	0.442	0.573
ENSG00000086666	54469	ZFAND6	zinc finger AN1-type containing 6	3.42565	4.20414	3.95062	3.34521	5.18903	4.65358	4.64229	4.62801	5.10183	4.94545	4.23373	5.20647	4.10601	-0.149	0.074	0.285	0.353	0.304	0.527
ENSG00000086696	3294	HSD17B2	hydroxysteroid 17-beta dehydrogenase 2	0	0	0	0	0	0	0	0	0	0.778718	0	0	0	0.715	-0.082	-0.091	0.154	-0.083	0.693
ENSG00000086712	55787	TXLNG	taxilin gamma	6.38925	6.46028	6.30393	4.94905	6.23732	4.62276	6.08478	3.35111	6.38605	5.20347	6.7852	6.35785	6.13742	0.03	0.63	0.594	0.281	0.325	-0.518
ENSG00000086717	5475	PPEF1	protein phosphatase with EF-hand domain 1	0	0	0	0	2.50413	0	0	0	0	0	0	3.6959	0	-0.284	0.255	0.424	0.195	0.132	-0.003
ENSG00000086730	7462	LAT2	linker for activation of T cells family member 2	0	1.56871	0.613701	2.55213	3.24965	0	0	0	2.60639	0	3.63563	3.24538	3.50865	-0.077	0.189	0.605	0.45	0.523	-0.27
ENSG00000086758	10075	HUWE1	HECT, UBA and WWE domain containing E3 ubiquitin protein ligase 1	7.58824	7.22084	7.31337	6.75587	6.83005	7.22029	6.52775	6.07982	6.92125	7.40314	7.62524	6.59386	7.57886	0.288	-0.092	0.182	0.188	0.093	-0.149
ENSG00000086827	9183	ZW10	zw10 kinetochore protein	5.94756	5.77636	6.40489	3.45921	5.80738	6.16859	5.74622	2.01565	5.44436	5.64701	5.59128	5.07696	5.35883	-0.061	0.329	0.197	0.061	0.024	-0.192
ENSG00000086848	79796	ALG9	ALG9 alpha-1,2-mannosyltransferase	2.48229	3.54054	3.76776	0	2.66748	2.0738	1.95184	2.78268	1.87577	2.96018	1.74055	1.51267	1.63086	0.155	-0.056	-0.155	-0.07	-0.162	0.128
ENSG00000086967	4606	MYBPC2	myosin binding protein C2	0	0	0	0	0	0	0	0	0	0	0	0	0	0	0	0	0	0	0
ENSG00000086991	50507	NOX4	NADPH oxidase 4	0	0	0	0	0	0	0	0	0	0	0	0	0	0	0	0	0	0	0
ENSG00000087008	8310	ACOX3	acyl-CoA oxidase 3, pristanoyl	2.9218	2.55209	0	6.05487	2.16923	3.40332	5.64161	5.83834	2.53787	1.88908	2.04309	2.44257	3.19133	-0.036	-0.174	-0.324	-0.294	-0.073	0.184
ENSG00000087053	8898	MTMR2	myotubularin related protein 2	6.71412	6.6414	6.27728	3.52423	6.65539	6.10559	5.90088	4.9473	6.81522	5.86201	6.46026	6.92891	6.22517	-0.186	0.231	0.548	0.373	0.3	-0.119
ENSG00000087074	23645	PPP1R15A	protein phosphatase 1 regulatory subunit 15A	3.98491	4.91908	3.03269	3.7634	3.35825	3.00549	0.536918	0.17894	3.56284	3.5118	3.66714	3.79475	4.50133	0.112	0.081	0.256	0.17	-0.104	-0.328
ENSG00000087076	51171	HSD17B14	hydroxysteroid 17-beta dehydrogenase 14	0	0	0	0	0	0	0	0	0	0	0	0	0	0	0	0	0	0	0
ENSG00000087077	7205	TRIP6	thyroid hormone receptor interactor 6	8.41091	7.32792	8.35607	7.2367	7.52052	7.39776	7.24003	7.44844	7.4094	8.14299	7.66331	6.34739	7.20268	0.284	0.046	-0.395	-0.375	-0.284	0
ENSG00000087085	43	ACHE	acetylcholinesterase (Cartwright blood group)	0	0	0	0	0	0	0	2.58324	0	0	0	0	0	-0.014	-0.481	-0.23	-0.046	0.025	0.323
ENSG00000087086	2512	FTL	ferritin light chain	12.895	12.4556	11.1706	12.7064	12.1544	12.2038	12.3363	12.644	12.0835	13.6553	12.7759	12.5906	12.4172	0.637	-0.227	0.04	0.146	0.062	0.595
ENSG00000087087	51593	SRRT	serrate, RNA effector molecule	6.3422	4.87443	5.83414	5.22882	5.37508	5.17379	8.14358	5.02553	5.51539	5.02933	5.71573	3.95093	5.4291	0.058	0.402	-0.107	-0.277	0.159	-0.114
ENSG00000087088	581	BAX	BCL2 associated X, apoptosis regulator	4.68236	4.91996	4.69549	4.38656	3.2436	5.3214	3.27571	5.86658	4.72652	3.58614	3.18907	4.39052	5.52977	-0.313	-0.581	-0.169	0.008	-0.275	-0.136
ENSG00000087095	51701	NLK	nemo like kinase	4.69158	5.86945	5.29412	4.23431	5.94106	5.7399	4.8221	6.66288	5.07757	6.24859	5.02369	5.93832	5.28684	0.107	-0.477	-0.02	0.229	0.033	0.637
ENSG00000087111	94005	PIGS	phosphatidylinositol glycan anchor biosynthesis class S	7.03376	6.33654	7.09248	6.59911	6.84996	6.16659	6.34964	6.19377	6.29039	6.96055	6.86161	6.57739	7.33786	0.438	0.109	0.368	0.24	0.282	-0.103
ENSG00000087116	9509	ADAMTS2	ADAM metallopeptidase with thrombospondin type 1 motif 2	0	0	0	0	0	0	0	0	0	1.20018	0	0	0	0.715	-0.082	-0.091	0.154	-0.083	0.693
ENSG00000087128	28983	TMPRSS11E	transmembrane serine protease 11E	0	0	0	0	0	0	0	0	0	0	0	0	0	0	0	0	0	0	0
ENSG00000087152	56970	ATXN7L3	ataxin 7 like 3	5.26627	4.29612	4.73678	5.25163	4.78887	4.67206	3.45778	4.2325	3.69898	5.17686	3.83062	4.08379	4.21215	0.172	-0.139	-0.556	-0.551	-0.679	0.073
ENSG00000087157	9489	PGS1	phosphatidylglycerophosphate synthase 1	4.22218	4.09305	3.8091	2.63679	2.71238	3.46074	2.60341	3.16979	2.82445	3.49452	2.97447	3.45962	3.74928	0.146	-0.301	0.068	0.1	-0.266	-0.186
ENSG00000087191	5705	PSMC5	proteasome 26S subunit, ATPase 5	6.34834	6.32839	6.30563	6.03682	6.33432	6.65348	5.54886	6.15599	6.58775	6.15334	6.66553	6.36412	7.10707	-0.175	-0.431	0.397	0.467	0.326	-0.095
ENSG00000087206	51720	UIMC1	ubiquitin interaction motif containing 1	6.02857	5.70702	4.54139	3.65993	4.44791	4.1975	4.90662	4.06712	5.35885	4.86221	5.18379	5.10287	4.06984	0.084	0.414	0.309	0.099	-0.002	-0.26
ENSG00000087237	1071	CETP	cholesteryl ester transfer protein	0	0	0	0	0	0	0	0	0	0	0	0	0	0	0	0	0	0	0
ENSG00000087245	4313	MMP2	matrix metallopeptidase 2	0.394296	0	1.05269	4.53835	3.84504	0.16882	2.51826	0	1.27659	4.31328	1.34711	1.97219	2.42396	0.42	0.353	0.015	-0.038	0.079	0.303
ENSG00000087250	4504	MT3	metallothionein 3	0	0	0	0	0	0	0	0	0	0	0	0	0	0	0	0	0	0	0
ENSG00000087253	54947	LPCAT2	lysophosphatidylcholine acyltransferase 2	4.98881	5.67124	5.56146	2.95704	5.6083	4.49967	5.94856	4.35439	5.08354	4.97322	5.10066	5.94914	3.43624	-0.095	0.473	0.267	0.101	0.096	-0.065
ENSG00000087258	2775	GNAO1	G protein subunit alpha o1	0	0	0	0	0.119998	0	0	0	0	0	0	0	0.118801	0.015	-0.032	0.224	0.087	0.37	0.177
ENSG00000087263	55239	OGFOD1	2-oxoglutarate and iron dependent oxygenase domain containing 1	5.26956	5.60875	4.89174	4.37527	5.689	5.72702	5.84327	4.26642	5.85268	5.89941	5.6418	5.2727	5.6682	0.112	0.202	0.342	0.309	0.34	0.272
ENSG00000087266	6452	SH3BP2	SH3 domain binding protein 2	2.41688	1.8865	0.149376	0.737553	3.16714	1.99084	2.11017	0.0483641	2.01202	3.05873	2.04806	3.10425	1.96419	0.126	0.261	0.403	0.228	0.219	0.333
ENSG00000087269	8602	NOP14	NOP14 nucleolar protein	5.42762	5.49059	5.10907	3.35982	5.44942	5.6313	5.67249	6.28942	5.51578	5.04058	5.15907	4.96217	5.59779	-0.146	-0.29	0.126	0.185	0.309	0.324
ENSG00000087274	118	ADD1	adducin 1	6.14824	5.62238	5.91884	4.58651	5.50854	4.84339	5.13156	6.5161	5.59821	6.3028	5.99002	5.34706	6.2593	0.485	-0.252	0.294	0.386	0.362	0.28
ENSG00000087299	79944	L2HGDH	L-2-hydroxyglutarate dehydrogenase	1.71873	2.8002	2.99955	1.69429	3.8415	2.33762	3.41891	1.41391	3.59259	3.137	3.65826	3.54952	3.18639	0.056	0.45	0.632	0.528	0.596	0.047
ENSG00000087301	57544	TXNDC16	thioredoxin domain containing 16	0.717265	2.93384	2.98157	1.17443	3.5668	5.1903	1.52574	2.29918	3.16486	3.56613	3.19674	3.3372	3.47072	-0.208	-0.445	0.12	0.38	0.175	0.376
ENSG00000087302	51637	RTRAF	RNA transcription, translation and transport factor	5.56075	5.2511	5.39061	3.94696	5.32539	6.00623	5.53565	3.95133	5.99009	4.73214	5.14723	5.30917	5.6986	-0.419	0.208	0.342	0.191	0.178	-0.23
ENSG00000087303	22795	NID2	nidogen 2	0	1.4625	0	0	0	0	0	0	0.635172	0	0	0	0	0.04	0.123	-0.069	-0.032	-0.238	-0.236
ENSG00000087338	64395	GMCL1	germ cell-less 1, spermatogenesis associated	3.47248	4.7339	4.41275	3.00722	4.40394	4.38093	3.63044	0.743594	5.3351	2.50452	4.5731	4.02154	4.3977	-0.347	0.382	0.359	0.185	0.163	-0.501
ENSG00000087365	10992	SF3B2	splicing factor 3b subunit 2	7.52246	7.10181	7.66512	7.23116	7.24791	6.78619	7.15364	6.47068	7.45157	7.77685	7.91599	6.70241	7.3622	0.475	0.366	0.186	0.129	0.213	-0.138
ENSG00000087448	57542	KLHL42	kelch like family member 42	5.13414	5.66723	5.4136	4.56569	6.37131	5.44885	4.77991	5.51979	5.61384	5.89374	5.82526	7.77605	5.77506	-0.098	-0.012	0.63	0.576	0.325	0.142
ENSG00000087460	2778	GNAS	GNAS complex locus	8.44894	8.11897	9.08972	7.84327	8.59424	8.50356	8.17526	8.30641	8.91007	9.24319	9.07033	8.66079	9.34224	0.263	-0.101	0.554	0.667	0.538	0.2
ENSG00000087470	10059	DNM1L	dynamin 1 like	6.33264	7.1296	7.29012	5.10125	6.96128	6.42894	6.1653	5.4198	6.92	6.41482	7.43857	7.22709	6.57498	-0.089	0.242	0.575	0.477	0.36	-0.254
ENSG00000087494	5744	PTHLH	parathyroid hormone like hormone	0	3.06311	3.0465	2.01218	2.65311	0	4.61647	0	2.38452	0	0	0	0	-0.099	0.67	-0.221	-0.382	-0.162	-0.339
ENSG00000087495	116154	PHACTR3	phosphatase and actin regulator 3	2.5745	0	2.06773	0	2.6593	0	0	0	2.70656	0	0	0.566682	2.51543	-0.289	0.397	0.241	-0.058	0.072	-0.351
ENSG00000087502	51290	ERGIC2	ERGIC and golgi 2	5.14861	5.63113	4.47093	3.97374	5.30403	4.7364	3.96788	5.09563	5.28672	4.33094	4.79211	5.33767	5.18751	-0.264	-0.122	0.344	0.234	0.113	-0.117
ENSG00000087510	7022	TFAP2C	transcription factor AP-2 gamma	4.8426	4.11251	5.10044	5.1539	3.38189	5.95626	4.25881	4.27035	3.69106	4.5202	4.96492	4.15311	5.23985	-0.043	-0.577	-0.202	0.003	-0.134	-0.104
ENSG00000087586	6790	AURKA	aurora kinase A	7.72646	7.99174	7.96648	6.03412	7.6336	7.63746	8.16214	6.02186	7.8655	7.28148	7.82727	7.05261	7.43439	-0.072	0.381	0.256	0.111	0.195	-0.221
ENSG00000087589	57091	CASS4	Cas scaffold protein family member 4	0	0	0	0	0	0	0	0	0	0	0	0	0	0	0	0	0	0	0
ENSG00000087842	8544	PIR	pirin	5.29279	6.59353	4.18533	5.39253	7.00454	6.73627	6.28506	3.06099	5.81586	6.7972	7.38807	6.37278	6.58319	0.167	0.1	0.34	0.291	0.334	0.214
ENSG00000087884	28971	AAMDC	adipogenesis associated Mth938 domain containing	0	4.79147	4.79485	0	3.74431	3.56979	2.23022	0.518568	4.6688	4.17339	4.14042	1.76995	5.66597	0.144	-0.037	0.313	0.468	0.368	0.081
ENSG00000087903	5990	RFX2	regulatory factor X2	3.89141	3.20373	1.6309	0.864751	2.46195	2.86403	0.955902	2.13146	0.99975	3.01817	2.92131	1.67414	1.38491	0.197	-0.339	-0.185	-0.163	-0.218	0.227
ENSG00000087995	339175	METTL2A	methyltransferase like 2A	4.70094	3.81692	3.55329	1.94937	3.57973	3.32095	4.26377	0.262285	3.49547	3.45732	3.50277	4.42996	4.58151	0.026	0.41	0.534	0.275	0.22	-0.26
ENSG00000088002	6820	SULT2B1	sulfotransferase family 2B member 1	0	0	0	0	0	0	0	0	0	0	0	0	0	0	0	0	0	0	0
ENSG00000088035	29929	ALG6	ALG6 alpha-1,3-glucosyltransferase	4.33513	5.67992	3.34214	2.91924	5.00719	4.92987	4.42725	4.48104	5.22159	3.75927	4.46135	5.52869	4.63157	-0.339	-0.041	0.392	0.308	0.235	0.052
ENSG00000088038	4849	CNOT3	CCR4-NOT transcription complex subunit 3	5.00445	3.9705	3.88082	4.82158	3.52023	5.53116	3.56932	3.33154	4.19397	3.86022	4.19856	3.34492	3.60032	-0.328	-0.196	-0.503	-0.479	-0.538	-0.225
ENSG00000088053	51206	GP6	glycoprotein VI platelet	3.13364	0	0	0	0	0	0	0	0	1.09532	0	0	0	0.198	0.115	-0.107	-0.297	-0.313	-0.027
ENSG00000088179	5775	PTPN4	protein tyrosine phosphatase non-receptor type 4	3.05414	4.0516	3.46998	0.779172	4.24549	2.79734	2.87769	2.89981	3.73964	2.90825	3.65223	3.50638	3.28489	-0.096	0.145	0.449	0.346	0.377	0.004
ENSG00000088205	8886	DDX18	DEAD-box helicase 18	6.62357	7.26428	7.38315	5.08772	7.04822	6.71239	7.55731	4.57967	7.42452	6.19807	7.03169	6.95668	6.60196	-0.187	0.523	0.413	0.214	0.237	-0.333
ENSG00000088247	8570	KHSRP	KH-type splicing regulatory protein	7.31399	7.14759	7.41964	7.5024	7.03363	7.07249	7.10687	6.47785	7.01983	6.64205	6.31786	6.55181	7.08697	-0.237	0.347	-0.462	-0.64	-0.602	-0.537
ENSG00000088256	2767	GNA11	G protein subunit alpha 11	4.62496	3.60212	5.25066	5.77235	4.57266	5.72381	3.65928	4.88124	4.90091	6.17465	5.08953	4.85055	5.11023	0.115	-0.383	-0.179	0.081	-0.151	0.299
ENSG00000088280	55616	ASAP3	ArfGAP with SH3 domain, ankyrin repeat and PH domain 3	2.11726	3.10551	1.53711	3.24784	2.79248	0	3.99615	0	3.48341	3.51583	1.89638	1.66013	3.41352	0.485	0.643	0.225	0.068	0.168	-0.033
ENSG00000088298	55741	EDEM2	ER degradation enhancing alpha-mannosidase like protein 2	5.77923	2.99845	5.63507	7.34377	4.86544	5.21173	4.90944	0.408465	4.0227	5.10073	4.39063	4.12222	5.09908	0.012	0.36	-0.102	-0.267	-0.237	-0.309
ENSG00000088305	1789	DNMT3B	DNA methyltransferase 3 beta	1.72463	1.02248	1.69606	1.02829	1.56612	1.70008	2.60147	3.00448	1.83072	3.39399	1.36421	1.49373	2.81771	0.471	-0.28	0.072	0.291	0.305	0.725
ENSG00000088320	28954	REM1	RRAD and GEM like GTPase 1	0	0	0	0	0	0	0	0	0	0	0	0	0	0	0	0	0	0	0
ENSG00000088325	22974	TPX2	TPX2 microtubule nucleation factor	9.21777	9.37684	9.73197	7.43737	8.4198	9.24826	8.57737	7.55472	8.80563	8.63612	9.04519	8.88557	8.77676	-0.133	0.099	0.265	0.211	0.006	-0.35
ENSG00000088340	80307	FER1L4	fer-1 like family member 4 (pseudogene)	0	0	0	0	0	0	0	0	0	0	0	0	0	0	0	0	0	0	0
ENSG00000088356	81572	PDRG1	p53 and DNA damage regulated 1	2.84381	3.63695	4.02282	4.65547	3.46124	2.49792	3.26092	1.52907	4.70507	2.73917	4.91517	3.8215	5.2161	0.043	0.357	0.532	0.404	0.419	-0.519
ENSG00000088367	2036	EPB41L1	erythrocyte membrane protein band 4.1 like 1	1.59873	2.73686	4.09434	1.71146	3.57069	3.73693	1.03254	2.58355	2.96115	4.05532	3.75776	2.58223	3.17327	0.075	-0.349	0.066	0.323	0.144	0.277
ENSG00000088386	6564	SLC15A1	solute carrier family 15 member 1	0	0	0	0	0	0	0	0	0	0	0	0	0	0	0	0	0	0	0
ENSG00000088387	23348	DOCK9	dedicator of cytokinesis 9	4.72205	4.96534	5.31827	3.04856	5.17186	4.27579	4.35643	3.1337	4.86186	5.29181	5.35564	4.71662	5.18735	0.229	0.25	0.516	0.436	0.378	-0.026
ENSG00000088448	55608	ANKRD10	ankyrin repeat domain 10	4.34495	5.66081	5.01852	2.85626	5.62395	4.854	4.23524	3.57891	5.11256	3.93149	6.41965	4.99373	5.0505	-0.155	0.07	0.503	0.412	0.481	-0.197
ENSG00000088451	23483	TGDS	TDP-glucose 4,6-dehydratase	4.1678	5.09285	4.60788	0.89566	4.98733	4.39164	4.46634	5.11383	4.6955	1.99168	3.55462	4.11316	4.20236	-0.46	-0.024	0.167	0.064	0.185	-0.129
ENSG00000088538	1795	DOCK3	dedicator of cytokinesis 3	0	0.540083	0	0	0	0	0	0.0508393	0.541935	0.0825495	0.970595	0	0.971703	0.257	-0.185	0.549	0.63	0.665	-0.092
ENSG00000088543	51161	C3orf18	chromosome 3 open reading frame 18	0	0	1.81684	0	0	0	0	0	0.875969	0.256026	0	0	1.51823	0.004	0.076	0.259	0.311	0.18	-0.315
ENSG00000088682	57017	COQ9	coenzyme Q9	3.65355	4.36335	3.73151	4.4051	4.7108	5.17305	5.40506	3.20947	4.55926	4.79743	5.7747	5.38225	5.11252	0.056	0.057	0.519	0.52	0.572	0.172
ENSG00000088726	55287	TMEM40	transmembrane protein 40	3.95598	4.18776	2.70368	1.04637	1.7587	4.2099	4.30845	0	3.55596	0.532826	0	2.31633	3.29179	-0.411	0.239	-0.015	-0.187	-0.249	-0.383
ENSG00000088727	64147	KIF9	kinesin family member 9	0	3.04493	0	1.67685	4.46001	1.80327	2.12218	0	3.26116	2.86724	2.54821	3.18269	1.61557	0.033	0.328	0.271	0.203	0.231	0.255
ENSG00000088756	79822	ARHGAP28	Rho GTPase activating protein 28	2.34135	0	0.0854071	1.03184	1.58673	0.11711	0	0.362764	1.19667	2.86584	0	0.39905	0.926987	0.392	0.187	-0.112	-0.195	-0.229	0.37
ENSG00000088766	54675	CRLS1	cardiolipin synthase 1	4.17644	4.64265	5.26952	5.69588	5.52323	4.87748	5.00683	1.18231	5.59691	3.93813	5.13324	5.07071	5.56294	-0.195	0.508	0.277	0.068	0.103	-0.465
ENSG00000088782	140850	DEFB127	defensin beta 127	0	0	0	0	0	0	0	0	0	0	0	0	0	0	0	0	0	0	0
ENSG00000088808	23368	PPP1R13B	protein phosphatase 1 regulatory subunit 13B	4.98692	3.8	4.26604	1.31485	3.66706	3.5224	3.60133	5.28076	3.35244	3.94017	6.21099	2.92941	4.58871	0.224	-0.345	0.286	0.343	0.521	0.156
ENSG00000088812	8455	ATRN	attractin	4.50612	5.06451	5.22317	3.16586	5.17206	5.18999	4.26728	3.42114	5.47285	5.01316	5.39011	4.87422	4.37324	-0.147	0.195	0.318	0.297	0.179	-0.052
ENSG00000088826	54498	SMOX	spermine oxidase	4.82498	2.40054	2.56179	6.4362	3.94792	0	4.28316	4.80281	4.39612	5.41008	3.04205	2.88869	4.61173	0.515	0.323	-0.006	-0.105	0.047	0.125
ENSG00000088827	6614	SIGLEC1	sialic acid binding Ig like lectin 1	0	0	0	0	0	0	0	0	0	0	0	0	0	0	0	0	0	0	0
ENSG00000088832	2280	FKBP1A	FKBP prolyl isomerase 1A	9.01541	9.60744	9.70928	11.4897	9.56325	8.61405	9.71736	7.55472	9.71689	8.87894	9.33876	9.33278	9.36605	0.013	0.588	-0.029	-0.219	-0.173	-0.537
ENSG00000088833	55968	NSFL1C	NSFL1 cofactor	4.61602	4.15972	5.08636	2.62707	4.33792	4.30929	4.19824	3.01945	4.47557	4.68365	4.52214	3.77269	4.53296	0.095	0.193	0.297	0.244	0.219	-0.045
ENSG00000088836	83959	SLC4A11	solute carrier family 4 member 11	0	1.65739	2.76741	0	0	0.517496	2.4979	5.50599	2.69913	1.46275	0.406259	2.8272	3.51402	0.034	-0.234	0.277	0.454	0.314	0.138
ENSG00000088854	25943	C20orf194	chromosome 20 open reading frame 194	0	2.86664	2.30733	3.169	2.23687	1.56591	2.54565	0.0644902	2.16563	0.459726	1.71957	1.22497	2.54304	-0.114	0.33	0.004	-0.058	0.048	-0.427
ENSG00000088876	79175	ZNF343	zinc finger protein 343	3.38383	4.06045	4.39581	1.78793	2.59357	2.18216	3.89316	2.95426	3.62577	4.0749	4.21529	1.75741	3.20418	0.493	0.189	0.117	0.195	0.252	-0.018
ENSG00000088881	57593	EBF4	EBF family member 4	0	0	0	0	0	0	0	0	0	0	0	0	0	0	0	0	0	0	0
ENSG00000088882	56265	CPXM1	carboxypeptidase X, M14 family member 1	0	0	0	0	0	0	0	0	0	0	0	0	0	0	0	0	0	0	0
ENSG00000088888	57506	MAVS	mitochondrial antiviral signaling protein	5.01647	4.5483	5.40025	4.29874	4.8649	5.09186	4.63212	4.99345	4.74125	5.30257	5.09096	5.38487	4.62925	-0.031	-0.147	0.244	0.326	0.078	0.174
ENSG00000088899	9762	LZTS3	leucine zipper tumor suppressor family member 3	0	0.888077	0	0	0	0.436546	0	0	0.59091	0	0.262764	0.999026	2.28111	0.015	-0.269	0.599	0.635	0.431	-0.085
ENSG00000088926	2160	F11	coagulation factor XI	0	0	0	0	0	0	0	0	0	0	0	0	0	0	0	0	0	0	0
ENSG00000088930	22803	XRN2	5'-3' exoribonuclease 2	6.7236	7.33003	7.83513	4.71572	7.02655	7.03919	6.59414	4.64024	7.45396	6.46192	7.43871	7.57582	6.96246	-0.193	0.297	0.524	0.398	0.261	-0.312
ENSG00000088970	55857	KIZ	kizuna centrosomal protein	3.10822	2.87075	1.85035	0	1.94627	3.44305	2.85921	0.492809	2.70507	3.9856	1.89669	1.65796	0.715322	0.091	0.145	-0.11	-0.08	-0.21	0.274
ENSG00000088986	8655	DYNLL1	dynein light chain LC8-type 1	9.25329	9.88249	8.88862	8.40396	9.8143	9.30716	9.84802	9.47039	9.88281	8.78423	9.67267	9.28727	9.66569	-0.207	0.103	0.372	0.248	0.513	0.027
ENSG00000088992	54997	TESC	tescalcin	0	0	0	0	0	0	0	0	0	0	0	0	0	0	0	0	0	0	0
ENSG00000089006	27131	SNX5	sorting nexin 5	7.34048	8.09358	7.92218	5.30258	7.49617	6.85882	7.22936	5.5696	7.41998	6.87123	7.8652	7.76537	7.19911	-0.046	0.35	0.537	0.367	0.294	-0.311
ENSG00000089009	6128	RPL6	ribosomal protein L6	9.39305	9.28338	9.51819	7.67285	8.3731	9.19678	9.41712	8.42867	8.73756	9.47146	10.0785	9.5027	9.29321	0.241	-0.059	0.552	0.584	0.447	-0.011
ENSG00000089012	55423	SIRPG	signal regulatory protein gamma	0	0	0	0	0	0	0	0	0	0	0	0	0	0	0	0	0	0	0
ENSG00000089022	8550	MAPKAPK5	MAPK activated protein kinase 5	2.78773	2.02322	2.05585	2.43436	2.5588	3.55104	2.16848	2.9647	3.25086	2.25414	2.92033	3.3578	3.19474	-0.545	-0.409	0.337	0.363	0.273	0.074
ENSG00000089041	5027	P2RX7	purinergic receptor P2X 7	0	0	0	0	0	0	0	0	0.228814	0	0	0	0	-0.326	0.393	0.143	0.105	0.038	-0.191
ENSG00000089048	51575	ESF1	ESF1 nucleolar pre-rRNA processing protein homolog	6.10859	6.60607	6.80898	5.13543	6.43274	5.20776	5.34007	4.06354	6.39504	5.03305	6.22816	6.15645	5.54099	-0.211	0.573	0.347	0.07	0.029	-0.639
ENSG00000089050	10741	RBBP9	RB binding protein 9, serine hydrolase	5.20095	5.14416	4.47034	3.58955	5.94857	4.5615	4.55416	2.53569	5.46943	4.3666	7.02913	5.13831	4.90564	-0.052	0.339	0.527	0.306	0.453	-0.228
ENSG00000089053	51433	ANAPC5	anaphase promoting complex subunit 5	5.48815	5.65002	6.43586	5.30452	6.02278	5.61571	5.1365	4.72421	5.33563	5.88315	5.62703	5.87357	5.66302	0.04	0.211	0.199	0.135	-0.055	-0.196
ENSG00000089057	9962	SLC23A2	solute carrier family 23 member 2	5.63833	4.79521	4.92348	3.72718	3.98842	4.93941	4.05583	3.77816	4.9275	5.52201	5.51972	4.51131	4.64977	0.244	-0.053	0.245	0.288	0.064	-0.025
ENSG00000089060	80024	SLC8B1	solute carrier family 8 member B1	5.88054	3.91175	5.15067	3.68219	4.78732	2.13382	4.21748	4.34919	4.19065	5.62751	4.40031	3.62134	5.11109	0.588	0.309	0.211	0.065	0.176	0.049
ENSG00000089063	29058	TMEM230	transmembrane protein 230	5.29608	5.42965	5.42263	3.41737	5.47678	5.16176	5.75875	7.07803	6.04285	5.79899	6.00574	5.91908	5.2513	0.033	-0.164	0.338	0.438	0.454	0.372
ENSG00000089091	55184	DZANK1	double zinc ribbon and ankyrin repeat domains 1	0	1.92253	0	0	0	2.82498	0	0	0	2.06054	0	0.664518	2.23476	0.174	-0.61	-0.061	0.238	-0.098	0.426
ENSG00000089094	84678	KDM2B	lysine demethylase 2B	4.85816	4.60272	4.53453	3.3341	4.67243	4.44622	5.17998	5.78501	4.69928	3.64463	4.1691	4.67293	4.37829	-0.365	-0.047	0.076	-0.022	0.164	0.004
ENSG00000089101	26074	CFAP61	cilia and flagella associated protein 61	0	0	0	0	0	0	0	0	0	0	0	0	0	0	0	0	0	0	0
ENSG00000089116	64211	LHX5	LIM homeobox 5	0	0	0	0	0	0	0	0	0	0	0	0	0	0	0	0	0	0	0
ENSG00000089123	55617	TASP1	taspase 1	3.93051	3.90148	3.09551	0.431318	4.80779	3.70537	3.09112	0.617341	4.22693	4.59904	4.18516	2.18084	3.72318	0.13	0.2	0.226	0.151	0.218	0.169
ENSG00000089127	4938	OAS1	2'-5'-oligoadenylate synthetase 1	0	1.61199	0	0	3.27729	2.87642	3.6225	0	1.83593	1.74301	0	2.83931	4.17034	-0.109	0.043	0.329	0.28	0.334	0.328
ENSG00000089154	10985	GCN1	GCN1 activator of EIF2AK4	7.05471	5.76818	5.93529	7.14164	6.19809	6.72691	6.33038	7.012	6.20059	6.13537	6.24329	5.50076	6.35297	-0.105	-0.312	-0.585	-0.567	-0.306	0.08
ENSG00000089157	6175	RPLP0	ribosomal protein lateral stalk subunit P0	9.12012	8.50721	8.93559	8.91089	8.80395	8.98172	8.8374	9.24694	9.21668	8.99152	9.13853	8.88808	8.98606	-0.134	-0.203	0.111	0.179	0.258	0.124
ENSG00000089159	5829	PXN	paxillin	7.39313	6.79795	6.91587	7.75988	6.16145	6.00137	5.92664	6.12682	6.49568	6.4581	6.40622	5.80314	6.84461	0.221	0.138	-0.291	-0.382	-0.419	-0.488
ENSG00000089163	23409	SIRT4	sirtuin 4	0	0	0	0	0	0	0	0	0	0	0	0	0	0	0	0	0	0	0
ENSG00000089169	22895	RPH3A	rabphilin 3A	0	0	0	0	0	0	0	0	0	0	0	0	0	0	0	0	0	0	0
ENSG00000089177	55614	KIF16B	kinesin family member 16B	3.79191	3.7615	4.76036	1.00907	2.61684	2.99522	3.64552	1.68188	4.00052	3.44595	4.4034	4.50488	3.29928	-0.006	0.317	0.618	0.518	0.33	-0.313
ENSG00000089195	51605	TRMT6	tRNA methyltransferase 6	6.28469	6.44148	6.14704	4.58675	6.08677	6.0697	5.81031	4.51094	6.3794	4.97763	5.42072	6.28431	5.54898	-0.474	0.414	0.274	0.014	-0.082	-0.468
ENSG00000089199	1114	CHGB	chromogranin B	0	1.11716	0.178045	0	0	0	0	0	0	0	0	0.228438	0	0.124	0.011	-0.031	0.003	-0.268	-0.265
ENSG00000089220	5037	PEBP1	phosphatidylethanolamine binding protein 1	9.10808	8.70826	9.01713	7.31004	8.47643	8.69047	8.49131	8.49327	8.28423	8.98019	9.21852	8.45784	8.65549	0.232	-0.186	0.284	0.324	0.296	0.137
ENSG00000089225	6910	TBX5	T-box transcription factor 5	0	0	0	0	0	0	0	0	0	0	0	0	0	0	0	0	0	0	0
ENSG00000089234	8315	BRAP	BRCA1 associated protein	4.72293	5.35284	5.18419	3.49576	6.38791	5.09682	4.55479	1.98692	4.72506	4.76149	5.53572	4.67574	4.97689	-0.053	0.323	0.262	0.086	0.167	-0.138
ENSG00000089248	10961	ERP29	endoplasmic reticulum protein 29	6.91424	6.85608	5.93165	6.80749	7.38171	6.84582	6.84567	5.04594	7.21925	6.50367	7.07115	6.46758	7.47481	-0.042	0.328	0.28	0.061	0.235	-0.138
ENSG00000089250	4842	NOS1	nitric oxide synthase 1	0	0	0	3.66414	0	0	0	0	0	0	0	0	0	0.036	0.102	-0.389	-0.401	-0.386	-0.25
ENSG00000089280	2521	FUS	FUS RNA binding protein	7.02716	6.30461	6.58603	5.82572	7.0178	6.80674	6.08796	6.87566	6.96558	6.71339	6.83344	6.61725	6.73859	-0.221	-0.205	0.221	0.184	0.232	0.229
ENSG00000089289	3476	IGBP1	immunoglobulin binding protein 1	5.9305	5.48434	6.18533	6.83722	5.05466	5.0411	6.34053	5.1663	5.77693	6.23276	6.56849	5.61269	5.18415	0.404	0.443	0.005	-0.033	-0.006	-0.281
ENSG00000089327	53827	FXYD5	FXYD domain containing ion transport regulator 5	8.98596	8.31438	9.81961	9.57458	8.40153	9.31727	9.5386	10.2608	8.69222	8.62158	7.62267	9.41103	8.35097	-0.324	-0.068	-0.403	-0.35	-0.445	-0.079
ENSG00000089335	55900	ZNF302	zinc finger protein 302	0	1.89459	1.92292	1.54667	3.14037	2.09295	2.12148	1.39832	1.10788	0.741125	1.32458	0.93484	0.927949	-0.313	0.092	-0.355	-0.358	-0.059	0.059
ENSG00000089351	57655	GRAMD1A	GRAM domain containing 1A	2.97591	4.3838	5.66666	4.17928	3.74352	5.62922	3.36436	6.30842	4.43072	4.70057	4.88876	4.07006	4.48393	-0.094	-0.679	-0.234	0.182	-0.009	0.22
ENSG00000089356	5349	FXYD3	FXYD domain containing ion transport regulator 3	4.36714	5.889	6.8814	5.51395	5.769	0	4.65067	0.279834	5.59888	3.87835	4.06606	5.857	0.744023	0.036	0.857	0.129	-0.149	-0.191	-0.535
ENSG00000089472	9843	HEPH	hephaestin	0	0	0	0	0	0	0	0	0	0	0	0	0	0	0	0	0	0	0
ENSG00000089486	29965	CDIP1	cell death inducing p53 target 1	2.40555	1.6539	0	3.39688	1.31966	0.207066	1.72948	0.14321	0	2.49215	3.38179	2.57129	1.6501	0.517	0.146	0.272	0.15	0.185	-0.008
ENSG00000089505	113540	CMTM1	CKLF like MARVEL transmembrane domain containing 1	1.91176	2.91423	3.46903	3.40988	3.31208	2.53634	0	0	2.77309	0	0	2.9982	4.14958	-0.426	0.138	0.055	-0.103	-0.261	-0.538
ENSG00000089558	23415	KCNH4	potassium voltage-gated channel subfamily H member 4	0	0	0	0	0	0	0	0	0	0	0	0	0	0	0	0	0	0	0
ENSG00000089597	23193	GANAB	glucosidase II alpha subunit	7.31595	7.43566	7.73396	6.84206	7.33499	7.50369	7.82334	8.58344	7.4013	7.64417	7.89325	7.58051	7.97246	0.18	-0.486	0.268	0.485	0.556	0.384
ENSG00000089639	51291	GMIP	GEM interacting protein	0	1.34763	2.23024	3.49934	0	4.14325	1.49481	3.13923	2.42961	3.32693	0.800825	1.98831	3.0488	-0.001	-0.545	-0.27	0.136	-0.196	0.312
ENSG00000089682	55285	RBM41	RNA binding motif protein 41	4.75861	4.26959	3.7142	3.05198	4.95543	1.56622	7.56034	1.97692	4.78085	3.66269	4.63917	4.44968	3.83688	0.164	0.786	0.426	0.094	0.381	-0.195
ENSG00000089685	332	BIRC5	baculoviral IAP repeat containing 5	7.99033	7.49687	7.7086	7.55215	7.33225	7.4544	7.11715	7.49894	7.4024	7.8853	7.24871	7.06059	7.88926	0.392	-0.247	-0.259	-0.175	-0.316	0.068
ENSG00000089692	3902	LAG3	lymphocyte activating 3	0	0	0	0	0	0	0	0	0	0	1.78063	0	0	0.182	-0.12	0.357	0.394	0.588	-0.058
ENSG00000089693	8079	MLF2	myeloid leukemia factor 2	8.17854	7.16324	7.562	9.0208	7.15735	6.88535	9.0047	8.83188	7.21905	8.12043	7.57653	7.29441	7.89825	0.41	0.052	-0.224	-0.216	-0.006	0.132
ENSG00000089723	78990	OTUB2	OTU deubiquitinase, ubiquitin aldehyde binding 2	0	2.01462	0	0	0	0.670886	2.6932	0	2.60615	2.22672	3.49945	2.11984	1.33028	0.31	0.185	0.6	0.672	0.601	0.135
ENSG00000089737	57062	DDX24	DEAD-box helicase 24	6.32736	5.64794	5.34869	3.9571	5.64702	5.20287	5.1177	5.46039	6.0174	5.72283	6.82378	5.78199	6.06367	0.135	-0.042	0.631	0.551	0.581	0.044
ENSG00000089775	7597	ZBTB25	zinc finger and BTB domain containing 25	1.27324	2.34262	1.15518	1.95762	2.60018	2.44167	1.37976	0.0430303	2.57537	1.82173	1.38961	2.8649	1.71842	-0.298	0.305	0.193	0.074	-0.127	-0.099
ENSG00000089818	25977	NECAP1	NECAP endocytosis associated 1	5.62211	5.12343	3.82392	4.8342	4.83278	4.02524	5.40616	2.0778	4.54889	4.87494	4.56482	5.48215	4.81825	0.165	0.573	0.355	0.05	0.025	-0.238
ENSG00000089820	393	ARHGAP4	Rho GTPase activating protein 4	0	0	0	0	0	0	0	0	0	0	0	0	0	0	0	0	0	0	0
ENSG00000089847	170961	ANKRD24	ankyrin repeat domain 24	0	0	0	0	0	0	0	0	0	0	0	0	0	0	0	0	0	0	0
ENSG00000089876	55760	DHX32	DEAH-box helicase 32 (putative)	5.76119	6.92005	4.65653	4.6143	6.83586	6.32128	6.107	4.84909	6.2254	5.74318	6.53419	6.29242	6.34224	-0.061	0.059	0.408	0.297	0.378	0.156
ENSG00000089902	23186	RCOR1	REST corepressor 1	5.63029	5.94339	5.00902	4.30236	6.00053	5.44674	5.48206	5.52259	5.72239	5.65705	6.08907	8.08937	6.37025	-0.065	-0.004	0.798	0.688	0.492	0.078
ENSG00000089916	55668	GPATCH2L	G-patch domain containing 2 like	2.96337	3.98771	3.49293	1.39964	4.2065	4.30251	3.51225	2.27977	3.9336	4.06956	3.80051	3.80666	4.01124	-0.04	-0.003	0.389	0.42	0.335	0.25
ENSG00000090006	8425	LTBP4	latent transforming growth factor beta binding protein 4	3.41914	0.135863	1.04614	1.39438	1.84175	2.88128	3.15114	1.88103	0.612429	4.81511	1.72062	2.01542	3.62205	0.433	-0.252	0.07	0.141	0.167	0.63
ENSG00000090013	645	BLVRB	biliverdin reductase B	5.88955	5.03433	2.76019	6.44232	6.3549	4.08864	6.03782	3.86149	5.93589	5.91313	5.99995	5.16536	6.89122	0.336	0.302	0.317	0.123	0.363	0.155
ENSG00000090020	6548	SLC9A1	solute carrier family 9 member A1	6.43077	5.18708	6.73727	6.35814	5.86724	5.5409	5.60646	5.48565	5.40081	6.5323	5.34932	5.49747	5.43294	0.241	0.256	-0.38	-0.434	-0.493	-0.08
ENSG00000090054	10558	SPTLC1	serine palmitoyltransferase long chain base subunit 1	5.66899	5.7412	4.96414	4.13981	6.20222	5.47412	5.01259	5.72848	6.1295	5.67634	6.31356	6.17888	5.97915	-0.038	-0.109	0.607	0.558	0.558	0.248
ENSG00000090060	10914	PAPOLA	poly(A) polymerase alpha	8.34055	8.98249	8.50557	5.77783	8.72278	8.26373	8.23254	7.65594	8.84617	8.07203	8.24264	9.2653	8.38697	-0.187	0.163	0.536	0.425	0.297	-0.035
ENSG00000090061	8812	CCNK	cyclin K	3.19366	4.11578	4.03709	0.285082	2.39692	2.13218	2.5029	2.95466	2.70428	2.69985	4.29061	3.4531	3.22604	0.153	-0.06	0.537	0.538	0.421	-0.166
ENSG00000090097	57060	PCBP4	poly(rC) binding protein 4	0.294197	3.17474	0.174883	2.47834	2.21929	2.70913	1.70881	2.24656	2.14174	3.22211	2.08157	2.67505	3.61317	0.296	-0.43	0.159	0.416	0.238	0.545
ENSG00000090104	5996	RGS1	regulator of G protein signaling 1	0	0	0	0	0	0	0	0	0	0	0	0	0	0	0	0	0	0	0
ENSG00000090238	83719	YPEL3	yippee like 3	0	0	0	1.8211	0	0	0	0	0	1.97151	1.05807	2.20362	2.93178	0.457	-0.186	0.515	0.604	0.373	0.184
ENSG00000090263	51650	MRPS33	mitochondrial ribosomal protein S33	5.74995	6.17234	6.34413	2.56754	6.23238	5.56771	5.47519	4.54604	6.4783	5.26462	6.19592	6.09076	5.96061	-0.165	0.187	0.531	0.418	0.387	-0.114
ENSG00000090266	4708	NDUFB2	NADH:ubiquinone oxidoreductase subunit B2	7.09655	7.72502	7.59694	7.28962	8.56489	7.53338	7.70646	7.04643	8.16447	7.09974	7.39005	8.45444	7.31886	-0.497	0.528	0.334	0.086	0.116	-0.208
ENSG00000090273	10726	NUDC	nuclear distribution C, dynein complex regulator	7.97448	7.5281	6.30318	10.8353	6.67454	6.80992	8.00969	7.44632	7.20078	6.61192	7.29262	6.59999	7.53545	0.093	0.107	-0.331	-0.407	-0.262	-0.27
ENSG00000090316	10296	MAEA	macrophage erythroblast attacher, E3 ubiquitin ligase	5.1622	4.2011	5.51453	4.18929	4.42547	4.54275	4.69225	6.03186	4.4137	5.62582	5.61769	5.17745	5.1818	0.37	-0.382	0.288	0.458	0.396	0.307
ENSG00000090339	3383	ICAM1	intercellular adhesion molecule 1	2.55608	3.47052	0.946326	5.66963	2.74221	5.75056	2.92484	4.20015	3.50652	3.3272	3.65833	2.89868	4.93929	-0.08	-0.596	-0.249	-0.024	-0.041	0.284
ENSG00000090372	29888	STRN4	striatin 4	4.2592	3.34719	4.83348	3.48101	2.47241	3.37078	3.57706	4.98369	3.58523	3.04394	4.00474	3.77207	4.63671	-0.024	-0.319	0.217	0.288	0.219	-0.321
ENSG00000090376	11213	IRAK3	interleukin 1 receptor associated kinase 3	0	0	0.0547282	0	0	0	0	0	0	0	0	0	0	-0.104	0.172	-0.086	-0.066	-0.178	-0.449
ENSG00000090382	4069	LYZ	lysozyme	0	0	0	0	0	0	0	0	0	0.418965	0	0	0	0.715	-0.082	-0.091	0.154	-0.083	0.693
ENSG00000090402	6476	SI	sucrase-isomaltase	0	0	0	0	0	0	0	0	0	0	0	0	0	0	0	0	0	0	0
ENSG00000090432	79594	MUL1	mitochondrial E3 ubiquitin protein ligase 1	5.06841	4.36223	3.84059	1.12208	5.42823	4.52959	4.11033	5.2995	3.89002	5.18251	5.57708	4.29737	4.29859	0.137	-0.258	0.256	0.279	0.404	0.474
ENSG00000090447	7023	TFAP4	transcription factor AP-4	2.36913	2.07562	1.54064	1.36643	3.4917	1.32335	2.83017	0	1.54259	3.30682	0.216356	1.74803	2.2896	0.283	0.463	-0.006	-0.194	-0.131	0.255
ENSG00000090470	10081	PDCD7	programmed cell death 7	4.59068	5.14305	4.53631	3.13123	4.87882	4.13873	4.99266	4.53224	4.53889	4.99652	4.33307	4.59522	4.93148	0.318	0.104	0.364	0.334	0.339	0.32
ENSG00000090487	51324	SPG21	SPG21 abhydrolase domain containing, maspardin	6.3287	6.31606	5.63812	5.47209	7.28305	7.07414	6.52554	5.74459	6.80648	6.88184	6.88336	6.76456	6.71225	-0.08	0.001	0.366	0.319	0.403	0.435
ENSG00000090512	26998	FETUB	fetuin B	0	0	0	0	0	0	0	0	1.53259	0	0	0	2.68546	0.011	-0.071	0.46	0.473	0.451	-0.05
ENSG00000090520	51726	DNAJB11	DnaJ heat shock protein family (Hsp40) member B11	5.75208	5.66746	4.7954	4.08524	5.54657	4.72187	4.6915	8.56895	5.36183	4.84199	6.21181	5.21509	5.05657	0.002	-0.396	0.022	0.102	0.229	0.231
ENSG00000090530	55214	P3H2	prolyl 3-hydroxylase 2	5.78	5.33512	7.42748	4.83597	6.06605	5.90434	5.04132	4.53564	6.02136	4.61518	5.15857	5.47613	5.25172	-0.541	0.331	-0.005	-0.175	-0.212	-0.581
ENSG00000090534	7066	THPO	thrombopoietin	0	0	0	0	0	0	0	0	0	0	0	0	0	0	0	0	0	0	0
ENSG00000090539	8646	CHRD	chordin	0	0	0	0	0	0	0	0	0	0	0	0	0	0	0	0	0	0	0
ENSG00000090554	2323	FLT3LG	fms related receptor tyrosine kinase 3 ligand	0	0	0	0	0	0	0	0	0	0	0	0.418215	0	-0.21	0.121	0.575	0.458	0.136	-0.129
ENSG00000090565	9727	RAB11FIP3	RAB11 family interacting protein 3	2.63988	2.73492	4.89927	3.88184	1.96312	3.50869	2.22093	2.74848	2.83814	3.51835	3.26107	2.02822	3.45139	0.147	-0.249	-0.279	-0.025	-0.228	-0.218
ENSG00000090581	84572	GNPTG	N-acetylglucosamine-1-phosphate transferase subunit gamma	0.316097	3.83298	2.02513	4.28101	4.50302	4.60962	3.89228	2.22143	3.06899	5.17911	3.21943	3.48648	3.9864	0.229	-0.141	-0.074	0.146	0.098	0.548
ENSG00000090612	10795	ZNF268	zinc finger protein 268	0.0616088	1.7485	1.51815	0.629852	2.30296	1.9228	1.18465	1.36997	1.70975	1.8177	2.10848	1.47803	2.03058	0.035	-0.254	0.27	0.475	0.491	0.401
ENSG00000090615	2802	GOLGA3	golgin A3	4.85594	4.7109	4.70331	4.60539	4.21073	4.84336	3.71896	4.49737	4.57978	4.92442	4.95002	4.33277	5.01099	0.245	-0.539	0.014	0.232	-0.053	0.004
ENSG00000090621	8761	PABPC4	poly(A) binding protein cytoplasmic 4	8.09889	7.93027	7.81663	8.04608	7.42159	7.61542	7.41524	7.08724	7.65212	7.37181	7.94001	7.54206	7.31719	-0.101	0.304	-0.135	-0.317	-0.383	-0.713
ENSG00000090659	30835	CD209	CD209 molecule	0	0	0	0	0	0	0	0	0	0	0	0.595247	0	-0.21	0.121	0.575	0.458	0.136	-0.129
ENSG00000090661	79603	CERS4	ceramide synthase 4	0	0	0	0	0	0	0	0	0	0	0	0	0	0	0	0	0	0	0
ENSG00000090674	57192	MCOLN1	mucolipin TRP cation channel 1	3.14212	1.34703	4.78717	1.58533	2.75964	4.60243	3.63474	6.19921	1.66239	4.35409	2.86649	4.2815	4.16328	0.003	-0.541	0.029	0.238	0.164	0.429
ENSG00000090686	84196	USP48	ubiquitin specific peptidase 48	6.07199	5.80848	5.8544	2.72651	5.18499	5.29662	4.48221	6.09411	5.65588	5.79518	6.24729	5.95046	5.45531	0.049	-0.229	0.419	0.473	0.313	0.124
ENSG00000090776	1947	EFNB1	ephrin B1	4.87695	4.06556	6.09406	4.74653	4.32319	3.94802	4.86527	5.02474	4.22231	4.2396	4.2407	4.50983	3.57333	-0.109	0.326	-0.252	-0.345	-0.309	-0.401
ENSG00000090857	55066	PDPR	pyruvate dehydrogenase phosphatase regulatory subunit	4.34868	4.70452	3.92816	2.80272	4.47507	4.01829	4.6259	2.82931	4.03411	4.64761	5.64774	3.91521	4.72273	0.346	0.12	0.491	0.428	0.557	0.098
ENSG00000090861	16	AARS1	alanyl-tRNA synthetase 1	6.64016	6.34802	6.10064	5.65823	6.61411	6.57839	6.03904	6.08389	6.382	6.94116	6.81321	6.11787	6.48232	0.291	-0.214	0.183	0.248	0.266	0.466
ENSG00000090863	2734	GLG1	golgi glycoprotein 1	7.1144	6.77891	6.37261	12.9535	6.51506	6.58505	6.38335	6.06504	6.34928	7.33163	7.79781	6.33549	6.7382	0.182	0.071	-0.332	-0.333	-0.31	-0.206
ENSG00000090889	24137	KIF4A	kinesin family member 4A	5.75135	6.16014	5.34597	8.69578	5.77105	5.84017	5.34699	6.34665	5.92539	5.86472	6.40006	5.47141	5.67822	0.103	-0.096	-0.417	-0.346	-0.312	-0.128
ENSG00000090905	27327	TNRC6A	trinucleotide repeat containing adaptor 6A	5.94032	5.76899	5.58729	3.9471	5.47606	5.48574	6.36319	4.09711	4.69859	5.22321	5.45336	5.16357	4.96399	0.032	0.302	0.143	-0.041	0.083	-0.095
ENSG00000090924	64857	PLEKHG2	pleckstrin homology and RhoGEF domain containing G2	2.56463	2.31378	3.33076	4.18059	2.653	3.47355	3.47069	8.79037	2.42308	4.06376	2.92342	2.4503	3.1755	0.124	-0.53	-0.372	-0.108	-0.041	0.434
ENSG00000090932	10683	DLL3	delta like canonical Notch ligand 3	0	0.88934	2.32815	2.76532	2.5157	2.95808	3.81796	4.91101	3.13711	3.16332	2.77706	2.95489	4.1684	0.048	-0.326	0.159	0.41	0.501	0.494
ENSG00000090971	57106	NAT14	N-acetyltransferase 14 (putative)	4.43752	3.3303	5.19156	2.60148	4.42731	4.16442	4.43241	0	3.77661	5.16622	4.12181	6.70586	4.12395	-0.001	0.419	0.504	0.329	0.13	-0.15
ENSG00000090975	57605	PITPNM2	phosphatidylinositol transfer protein membrane associated 2	2.82075	2.68246	2.23339	1.52221	2.11016	2.78374	2.61722	1.5116	2.95098	2.7602	1.55327	1.45467	1.60536	-0.063	0.266	-0.354	-0.366	-0.438	0.071
ENSG00000090989	55763	EXOC1	exocyst complex component 1	4.64421	5.26163	4.5162	8.88569	4.69666	4.976	4.71213	3.67371	5.89063	5.19263	5.11136	5.68687	5.43884	0.028	0.224	-0.091	-0.123	-0.248	-0.299
ENSG00000091009	54439	RBM27	RNA binding motif protein 27	3.27167	4.30143	3.58583	3.06502	4.65486	4.25318	2.65957	2.92057	4.23842	2.96221	3.65994	4.61664	4.32405	-0.465	-0.018	0.374	0.269	0.125	-0.204
ENSG00000091010	5459	POU4F3	POU class 4 homeobox 3	0	0	0	0	0	0	0	0	0	0	0	0	0	0	0	0	0	0	0
ENSG00000091039	114882	OSBPL8	oxysterol binding protein like 8	5.91956	6.21016	5.35346	5.58112	6.0865	5.48389	5.14411	5.16671	6.05516	5.05892	5.76523	5.84415	5.83122	-0.318	0.263	0.293	0.015	0.023	-0.48
ENSG00000091073	113878	DTX2	deltex E3 ubiquitin ligase 2	0	0.780575	2.24786	5.47606	3.49779	2.46684	1.64599	4.18884	3.36316	3.5606	4.20529	2.96234	3.26012	0.098	-0.192	-0.001	0.188	0.254	0.272
ENSG00000091106	58484	NLRC4	NLR family CARD domain containing 4	0	1.16919	0	0	0.355419	1.79245	0	0	0.580538	0	0	0	0.18679	-0.454	-0.375	-0.372	-0.213	-0.364	0.052
ENSG00000091127	54517	PUS7	pseudouridine synthase 7	6.27035	6.735	6.57037	3.67533	5.36112	5.82736	6.26576	5.38496	5.95232	5.86992	6.65666	6.53171	5.15236	-0.009	0.142	0.402	0.358	0.219	-0.144
ENSG00000091128	22798	LAMB4	laminin subunit beta 4	0	0	0	0	0	0	0.450013	0	0.874062	0	0	0.200838	0	-0.311	0.568	0.268	0.157	0.17	-0.169
ENSG00000091129	4897	NRCAM	neuronal cell adhesion molecule	1.59583	2.76508	3.0116	0.451861	3.60272	0	1.33551	0	2.27738	4.90679	3.60337	1.53499	2.38422	0.593	0.307	0.324	0.32	0.302	0.204
ENSG00000091136	3912	LAMB1	laminin subunit beta 1	6.7461	6.79283	7.02447	5.77612	7.13166	6.31047	6.71348	7.30038	6.53669	6.47691	7.15597	6.61981	6.61482	0.029	-0.055	0.245	0.192	0.436	0.079
ENSG00000091137	5172	SLC26A4	solute carrier family 26 member 4	0	1.54353	1.81301	0	0	1.02588	0	0	0.124278	0	0	0	1.43663	-0.073	-0.272	-0.055	0.089	-0.139	-0.323
ENSG00000091138	1811	SLC26A3	solute carrier family 26 member 3	0	0	0	0	0	0	0	0	0	0	0	0	0	0	0	0	0	0	0
ENSG00000091140	1738	DLD	dihydrolipoamide dehydrogenase	5.6972	6.83304	6.9501	4.63808	7.0423	5.81146	6.15463	5.29034	7.33024	6.1192	6.72249	7.04519	6.60138	-0.127	0.38	0.619	0.499	0.425	-0.181
ENSG00000091157	23335	WDR7	WD repeat domain 7	3.53647	3.81665	3.25012	2.74487	4.11881	3.15612	2.76257	1.85153	3.55711	3.94709	3.7298	2.96408	3.86814	0.272	0.226	0.258	0.159	0.157	0.034
ENSG00000091164	9352	TXNL1	thioredoxin like 1	6.2094	6.90777	6.75596	5.31957	6.8177	6.21904	6.25015	5.73211	6.59682	6.7571	6.25131	6.42047	5.83119	0.053	0.361	0.128	0.08	-0.052	0.047
ENSG00000091181	3568	IL5RA	interleukin 5 receptor subunit alpha	0	0	0	0	0	0	0	0	0	0	0	0	0	0	0	0	0	0	0
ENSG00000091262	368	ABCC6	ATP binding cassette subfamily C member 6	2.68296	0.11964	2.45619	0	0	0.854459	0	0	1.25647	1.17373	1.00366	0	0	-0.053	0.181	-0.101	-0.175	-0.284	-0.341
ENSG00000091317	54918	CMTM6	CKLF like MARVEL transmembrane domain containing 6	4.18564	4.68355	5.27488	4.15923	5.86692	6.19004	4.60372	4.19492	5.59401	4.79835	5.17275	6.20374	5.8033	-0.465	-0.074	0.444	0.438	0.31	0.029
ENSG00000091409	3655	ITGA6	integrin subunit alpha 6	8.47429	9.01233	9.19104	8.74934	8.44832	6.73666	8.56521	5.23095	8.74762	6.80196	7.46762	8.33228	6.85995	-0.183	0.827	0.063	-0.269	-0.271	-0.725
ENSG00000091428	11069	RAPGEF4	Rap guanine nucleotide exchange factor 4	0	0	0	0	1.11337	0	0	0	0	0	0	0	0	-0.176	0.258	-0.123	-0.343	0.025	0.187
ENSG00000091436	51776	MAP3K20	mitogen-activated protein kinase kinase kinase 20	6.44543	6.66341	6.39872	5.30906	6.67871	5.68168	6.84489	4.67956	6.70538	6.28514	6.51654	6.91658	6.29968	0.04	0.656	0.591	0.315	0.309	-0.256
ENSG00000091482	23676	SMPX	small muscle protein X-linked	0	0	0	0	0	0	0	0	0	0	0	0	0	0	0	0	0	0	0
ENSG00000091483	2271	FH	fumarate hydratase	8.84446	9.31201	9.11233	7.68338	8.69663	9.12192	9.60938	8.45683	8.93278	9.5674	8.91109	9.17369	8.88526	0.223	0.106	0.313	0.378	0.22	0.27
ENSG00000091490	23231	SEL1L3	SEL1L family member 3	4.97432	4.94451	4.47204	2.60338	5.32023	4.73245	5.09128	4.19915	3.9193	3.63299	5.47409	4.19578	4.20261	-0.166	0.03	0.204	0.038	0.351	-0.035
ENSG00000091513	7018	TF	transferrin	0	0	0	0.188068	0.133714	0	0.209298	0.0218239	0.119171	0	0	0.117617	0.518513	0.07	0.049	0.409	0.317	0.462	-0.019
ENSG00000091527	55573	CDV3	CDV3 homolog	7.17517	7.9366	7.60507	9.73057	7.85947	7.31528	7.44964	6.50944	7.80368	7.00645	7.67772	8.16725	7.29691	-0.144	0.405	-0.075	-0.225	-0.263	-0.505
ENSG00000091536	51168	MYO15A	myosin XVA	0	0	0	0	0	0	0	0	0	0.520497	0	0	0	0.715	-0.082	-0.091	0.154	-0.083	0.693
ENSG00000091542	54890	ALKBH5	alkB homolog 5, RNA demethylase	5.96841	5.92297	4.90731	4.33893	5.18237	4.57377	5.25779	6.0696	5.83299	4.06691	5.41471	5.58869	5.3251	-0.268	0.091	0.348	0.144	0.237	-0.337
ENSG00000091583	350	APOH	apolipoprotein H	0	0	0	0	0	0	0	0	0	0	0	0	0	0	0	0	0	0	0
ENSG00000091592	22861	NLRP1	NLR family pyrin domain containing 1	0	0	0	0	0	0	0	1.32177	0.217772	0	0.132848	0.215026	0	-0.084	-0.412	-0.078	0.087	0.114	0.267
ENSG00000091622	83394	PITPNM3	PITPNM family member 3	2.86897	2.56286	2.39345	0	2.76304	1.90789	2.80254	0.0625574	2.08905	4.38286	3.07219	5.6814	2.35656	0.207	0.277	0.64	0.527	0.292	0.123
ENSG00000091640	9552	SPAG7	sperm associated antigen 7	5.5706	5.42643	6.23068	4.35111	6.3831	4.31705	4.70425	5.58692	5.01683	4.01305	5.47392	4.15269	5.18247	-0.156	0.152	-0.052	-0.241	0.099	-0.33
ENSG00000091651	23594	ORC6	origin recognition complex subunit 6	4.90042	5.21159	5.53346	3.78065	5.13381	5.22818	4.87622	0.89264	5.03108	4.5373	5.62685	3.63882	5.01459	-0.019	0.351	0.163	0.031	0.084	-0.31
ENSG00000091656	79776	ZFHX4	zinc finger homeobox 4	0	0	0	0	0	2.06356	0	0	0	0	0	0.425758	0	-0.555	-0.517	-0.28	-0.109	-0.275	0.159
ENSG00000091664	57084	SLC17A6	solute carrier family 17 member 6	0	0	0	0	0	0	0	0	0	0	0	0	0	0	0	0	0	0	0
ENSG00000091704	1357	CPA1	carboxypeptidase A1	0	0	0	0	0	0	0	0	0	0	0	0	0	0	0	0	0	0	0
ENSG00000091732	51530	ZC3HC1	zinc finger C3HC-type containing 1	5.34484	4.73452	3.21769	3.67625	3.96636	4.03795	6.26705	3.25742	4.23349	4.74504	4.28423	2.90825	4.60372	0.351	0.261	-0.027	-0.14	0.12	0.15
ENSG00000091831	2099	ESR1	estrogen receptor 1	0	0.386698	0	0	0	0	0	0	0	0	0	0	0	0.184	-0.041	-0.135	-0.08	-0.268	-0.167
ENSG00000091844	26575	RGS17	regulator of G protein signaling 17	0	1.60676	1.19705	0.211835	1.7297	0.876913	1.55144	2.76065	0.702781	2.27708	1.14796	1.6241	1.85237	0.405	-0.365	0.169	0.418	0.388	0.677
ENSG00000091879	285	ANGPT2	angiopoietin 2	0.283445	2.70152	2.68755	1.8672	1.55554	1.57152	0	0	2.6227	1.94702	0	0.854217	2.03823	-0.013	0.128	-0.159	-0.048	-0.373	-0.203
ENSG00000091947	84336	TMEM101	transmembrane protein 101	0	4.11204	0.631415	4.52013	4.25093	4.04266	3.73374	2.73609	4.04534	4.78043	3.70616	5.87907	4.31718	0.112	-0.077	0.285	0.418	0.277	0.41
ENSG00000091972	4345	CD200	CD200 molecule	0	0	0	0	0	0	0	0	0	0	0	0	0	0	0	0	0	0	0
ENSG00000091986	151887	CCDC80	coiled-coil domain containing 80	3.51163	3.21337	3.87133	2.40214	3.94543	5.38281	3.43164	5.32669	4.04936	5.68471	6.06034	4.29417	5.07273	0.2	-0.634	0.286	0.588	0.534	0.611
ENSG00000092009	1215	CMA1	chymase 1	0	0	0	0	0	0	0	0	0	0	0	0	0	0	0	0	0	0	0
ENSG00000092010	5720	PSME1	proteasome activator subunit 1	8.41804	8.29951	8.21012	7.39249	8.23922	8.64236	8.47713	6.89187	7.91586	8.22045	9.77331	10.6041	9.09878	-0.044	0.049	0.787	0.666	0.52	-0.14
ENSG00000092020	55012	PPP2R3C	protein phosphatase 2 regulatory subunit B''gamma	4.89057	5.15884	4.46253	0.289233	4.69645	4.33053	3.5892	4.101	4.73917	3.04639	4.97439	5.22871	4.55607	-0.258	-0.04	0.508	0.401	0.363	-0.107
ENSG00000092036	54930	HAUS4	HAUS augmin like complex subunit 4	4.57981	2.54646	2.74664	2.95203	3.42598	4.21221	3.81345	1.3391	3.80375	0	4.73248	2.32094	4.00656	-0.513	0.149	0.184	-0.085	0.244	-0.533
ENSG00000092051	84502	JPH4	junctophilin 4	0	0	0	0	0	0	0	0	0	0	0	0	0	0	0	0	0	0	0
ENSG00000092054	4625	MYH7	myosin heavy chain 7	0	0	0	0	0	0	0	0	0	0	0	0	0	0	0	0	0	0	0
ENSG00000092067	1053	CEBPE	CCAAT enhancer binding protein epsilon	0	0	0	0	0	0	0	0	0	0	0	0	0	0	0	0	0	0	0
ENSG00000092068	23428	SLC7A8	solute carrier family 7 member 8	0	0	2.87885	0	1.64871	0	2.97569	0	1.03701	0	0	2.44945	0	-0.279	0.629	0.273	0.056	0.129	-0.294
ENSG00000092094	55644	OSGEP	O-sialoglycoprotein endopeptidase	5.28816	4.25926	2.8208	1.96087	3.0651	2.19016	4.01239	2.36303	3.97288	4.50332	3.92442	3.61821	4.78598	0.466	0.26	0.537	0.375	0.34	0.015
ENSG00000092096	51310	SLC22A17	solute carrier family 22 member 17	0	0	0	0	0	0	0	0	0	0	0	0	0	0	0	0	0	0	0
ENSG00000092098	55072	RNF31	ring finger protein 31	0	2.27383	4.05368	3.24395	1.85608	3.69017	2.626	3.38364	1.43932	2.39626	0.195067	1.14157	3.06517	-0.068	-0.362	-0.497	-0.205	-0.302	0.151
ENSG00000092108	23256	SCFD1	sec1 family domain containing 1	5.90843	5.62168	5.88786	4.47205	5.93087	4.22634	5.01617	5.96884	6.06994	5.6676	6.01487	5.33993	5.74599	0.265	0.216	0.423	0.317	0.408	-0.036
ENSG00000092140	55632	G2E3	G2/M-phase specific E3 ubiquitin protein ligase	4.30298	5.2571	5.14309	3.01088	5.5736	4.62084	4.26272	4.06559	5.40916	4.36053	4.34133	5.55167	4.96699	-0.299	0.229	0.471	0.349	0.213	-0.113
ENSG00000092148	25831	HECTD1	HECT domain E3 ubiquitin protein ligase 1	6.18391	6.66583	5.83831	4.33643	6.63288	6.65689	6.02438	4.92245	6.42174	6.06573	7.0471	5.99099	6.19347	-0.083	0.041	0.366	0.304	0.358	0.051
ENSG00000092199	3183	HNRNPC	heterogeneous nuclear ribonucleoprotein C	5.79015	7.32965	7.16943	6.19912	7.38105	7.14284	6.96838	5.89902	7.7203	5.74966	6.88282	7.84854	7.1958	-0.518	0.283	0.478	0.357	0.288	-0.369
ENSG00000092200	57096	RPGRIP1	RPGR interacting protein 1	0	1.25538	0.117709	0	0	0	0	0	0.292939	0	0	0	0	0.098	0.067	-0.109	-0.061	-0.275	-0.253
ENSG00000092201	11198	SUPT16H	SPT16 homolog, facilitates chromatin remodeling subunit	7.06385	7.27449	7.14842	3.56664	6.81633	7.11082	6.60196	4.61655	7.3106	6.73546	7.26387	6.97695	6.83518	-0.093	0.175	0.457	0.368	0.275	-0.085
ENSG00000092203	9878	TOX4	TOX high mobility group box family member 4	5.76252	5.19165	5.0222	4.52949	5.40627	4.51007	4.77011	4.73314	5.64255	5.90394	5.4856	4.67337	4.4944	0.35	0.386	0.041	-0.054	-0.026	0.132
ENSG00000092208	8487	GEMIN2	gem nuclear organelle associated protein 2	0.48368	4.40596	3.45742	4.23027	4.64735	4.0914	3.9568	4.54465	5.31333	2.99746	2.88826	3.9286	3.32981	-0.313	0.038	-0.119	0.027	0.018	0.11
ENSG00000092295	7051	TGM1	transglutaminase 1	0	1.38429	2.86232	4.16754	3.15789	0.223092	2.49392	0	2.91611	0	3.09823	2.95871	1.65029	-0.202	0.595	0.28	0.068	0.228	-0.528
ENSG00000092330	26277	TINF2	TERF1 interacting nuclear factor 2	4.57158	4.9121	4.31093	5.34675	3.10661	4.41615	4.52401	6.58739	4.3673	7.30984	4.44824	5.41858	5.42662	0.624	-0.441	-0.005	0.325	-0.019	0.54
ENSG00000092345	1618	DAZL	deleted in azoospermia like	0	0	0	0	0	0	0	0	0	0	0	0	0	0	0	0	0	0	0
ENSG00000092377	90665	TBL1Y	transducin beta like 1 Y-linked	0	0	0	0	0	0	0	0	0	0	0	0	0	0	0	0	0	0	0
ENSG00000092421	57556	SEMA6A	semaphorin 6A	0	0.100636	0.908086	0	0.447437	1.05681	1.00952	0	1.11149	0.10428	1.46255	0.466387	0.952767	-0.297	0.05	0.433	0.456	0.61	-0.164
ENSG00000092439	54822	TRPM7	transient receptor potential cation channel subfamily M member 7	3.17426	4.89778	4.44232	3.28504	4.85516	4.56314	3.66101	4.4465	4.85037	4.05446	4.97944	4.89596	4.69446	-0.199	-0.209	0.45	0.572	0.46	0.078
ENSG00000092445	7301	TYRO3	TYRO3 protein tyrosine kinase	2.73532	1.25857	2.4989	3.75841	0.98196	3.51247	2.51174	3.94001	2.59115	4.00125	2.29365	2.32136	3.07358	0.204	-0.495	-0.279	0.03	-0.154	0.381
ENSG00000092470	79968	WDR76	WD repeat domain 76	5.02143	6.31417	5.30608	4.03115	5.7699	5.52187	6.53144	4.69297	5.98467	4.87691	4.92774	5.04455	5.58604	-0.171	0.311	0.154	0.052	0.179	-0.045
ENSG00000092529	825	CAPN3	calpain 3	0	0	0	0	0	0	0	0	0	0	0	0	0	0	0	0	0	0	0
ENSG00000092531	8773	SNAP23	synaptosome associated protein 23	2.5394	4.53553	4.79054	3.18317	5.3843	4.50951	4.66336	4.12748	4.5206	4.08112	4.50413	3.38453	3.67694	-0.13	0.089	-0.122	-0.016	0.203	0.212
ENSG00000092607	6913	TBX15	T-box transcription factor 15	0	0	0	0.591003	0	0	0	0	0	0	0	0	0	0.036	0.102	-0.389	-0.401	-0.386	-0.25
ENSG00000092621	26227	PHGDH	phosphoglycerate dehydrogenase	6.99383	4.30387	5.00322	6.09314	4.30143	5.75131	5.27028	6.38463	4.84571	6.4471	6.10229	4.55842	6.26314	0.366	-0.453	-0.15	-0.022	0.029	0.269
ENSG00000092758	1299	COL9A3	collagen type IX alpha 3 chain	0	0	0	0	0	0	0	0	0	0	0	0	1.48168	0.198	-0.304	0.428	0.465	0.478	0.053
ENSG00000092820	7430	EZR	ezrin	7.94004	7.51702	7.22333	6.66481	7.89878	7.75457	7.68781	6.65396	7.59643	7.33119	7.88829	7.22142	7.88671	-0.087	0.142	0.335	0.137	0.365	-0.018
ENSG00000092841	4637	MYL6	myosin light chain 6	10.0077	9.86306	9.39864	8.98347	10.5824	10.1698	10.5758	9.85047	10.3459	10.1971	10.6754	10.3465	10.9234	0.061	-0.027	0.645	0.572	0.779	0.369
ENSG00000092847	26523	AGO1	argonaute RISC component 1	4.55819	3.80502	2.53333	4.11954	3.47345	3.79076	2.17622	3.01817	3.94767	3.2929	4.24533	2.92115	3.81473	-0.032	-0.182	-0.068	-0.129	-0.124	-0.175
ENSG00000092850	27285	TEKT2	tektin 2	0	0	0	0	0	0	0	0	0	0	0	0	0	0	0	0	0	0	0
ENSG00000092853	63967	CLSPN	claspin	4.78158	5.90628	5.52637	2.84536	4.78322	5.55943	4.89613	4.22085	5.05618	4.74618	5.43201	4.60839	5.30785	-0.064	-0.135	0.273	0.338	0.256	-0.047
ENSG00000092871	117584	RFFL	ring finger and FYVE like domain containing E3 ubiquitin protein ligase	3.59984	3.49677	3.08509	2.83283	3.81056	1.85232	5.1246	2.86521	3.14485	4.23919	3.30103	3.31298	3.17136	0.546	0.602	0.239	0.055	0.282	0.211
ENSG00000092929	201294	UNC13D	unc-13 homolog D	0	1.36938	1.50073	6.42751	0	0	0	0	0.265338	0	2.07977	0	2.20342	0.16	0.007	-0.166	-0.139	-0.126	-0.389
ENSG00000092931	79157	MFSD11	major facilitator superfamily domain containing 11	3.2424	3.0516	1.80888	2.40905	3.90559	1.34646	0	0	2.26497	2.4011	3.12186	3.7261	2.92182	0.061	0.236	0.407	0.176	0.065	-0.243
ENSG00000092964	1808	DPYSL2	dihydropyrimidinase like 2	7.7774	7.20899	8.17298	7.27477	7.94827	7.79592	7.77261	8.15856	7.77064	8.69456	8.26001	7.57138	8.12274	0.443	-0.257	0.163	0.367	0.428	0.582
ENSG00000092969	7042	TGFB2	transforming growth factor beta 2	0.158785	3.06616	6.28952	2.13952	5.15567	4.89563	3.5372	4.21139	3.53859	7.20473	4.60774	5.13392	0.83486	0.094	-0.028	-0.062	0.169	0.009	0.414
ENSG00000092978	55105	GPATCH2	G-patch domain containing 2	4.20815	4.9453	3.83022	1.92658	4.72658	3.64488	4.34571	5.24913	4.3983	5.17272	5.21599	4.34809	4.73976	0.366	-0.188	0.421	0.509	0.555	0.478
ENSG00000093000	10762	NUP50	nucleoporin 50	5.87915	6.29956	5.01911	4.87519	5.4847	5.28805	6.11965	3.98384	5.96454	4.69632	5.86536	5.51762	5.39736	-0.149	0.509	0.358	0.078	0.178	-0.439
ENSG00000093009	8318	CDC45	cell division cycle 45	6.66021	6.23227	5.66335	6.1134	5.97694	5.92006	5.84373	6.6677	6.06601	6.10511	6.14151	6.03282	5.91759	0.127	-0.261	-0.181	-0.209	-0.185	0.129
ENSG00000093010	1312	COMT	catechol-O-methyltransferase	5.71105	4.68213	3.14308	6.21233	5.85434	6.68315	5.99307	6.99475	6.23367	7.1806	6.52584	5.66469	6.20787	0.187	-0.4	-0.029	0.141	0.251	0.723
ENSG00000093072	51816	ADA2	adenosine deaminase 2	0	0	0	0	0	0	0	0	0	0	0	0	0	0	0	0	0	0	0
ENSG00000093144	55862	ECHDC1	ethylmalonyl-CoA decarboxylase 1	4.36168	6.85019	6.20845	5.62501	7.01013	5.63477	6.0379	5.52189	6.84453	4.33246	6.37973	6.84424	5.88782	-0.435	0.31	0.353	0.227	0.299	-0.373
ENSG00000093167	9209	LRRFIP2	LRR binding FLII interacting protein 2	5.66359	5.38373	5.06263	3.72585	5.34922	5.56212	5.05743	4.11205	5.11993	5.88858	5.33633	4.68094	5.57079	0.22	-0.037	0.198	0.197	0.165	0.259
ENSG00000093183	9117	SEC22C	SEC22 homolog C, vesicle trafficking protein	5.1992	4.89666	4.9843	2.48816	5.2075	4.58061	4.43397	4.57488	4.35322	4.83447	5.4401	4.99349	4.33638	0.026	-0.017	0.375	0.299	0.328	0.124
ENSG00000093217	9942	XYLB	xylulokinase	2.49905	3.53335	1.45253	0.291234	3.38122	2.63149	1.97314	2.63875	3.83946	3.582	2.6884	5.37841	3.52827	-0.017	-0.023	0.637	0.614	0.354	0.27
ENSG00000094631	10013	HDAC6	histone deacetylase 6	2.88443	2.54301	2.72581	2.24714	1.79809	1.93779	2.77008	2.86425	3.63306	2.35763	2.26349	2.05908	3.39569	0.072	0.142	0.254	0.245	0.224	-0.226
ENSG00000094661	126370	OR1I1	olfactory receptor family 1 subfamily I member 1	0	0	0	0	0	0	0	0	0	0	0.12135	0.101798	0	0.005	-0.015	0.672	0.622	0.561	-0.134
ENSG00000094755	2568	GABRP	gamma-aminobutyric acid type A receptor subunit pi	0	0	0	0	0	0	0	0	0	0	0	0	0	0	0	0	0	0	0
[truncated: 32,728 more rows]

## Sheet: 2b. Survival
Supplementary Table 2b. Pathway analysis on "Survival"				* adj.P: adjusted P value; NES: normalized enrichment score, R: Person's correlation coefficient with phenotype, CV R: Person's correlation between observed and predicted phenotypes in cross-validation; N Genes: the number of genes used in analysis for each term
Term (Gene Set Database) RP: Reactome Pathways KP: KEGG Pathways WP: Wiki Pathways	Phenotype Enrichment/Association Score				Rank			Minimum Rank	N Genes
	GSEA (adj.P)	GSEA (NES)	ssGSEA (R)	PLSR (CV R)	GSEA	ssGSEA	PLSR
Regulation of Insulin-like Growth Factor (IGF) transport and uptake by Insulin-like Growth Factor Binding Proteins (IGFBPs) (RP)	0.00185138	2.32592	0.554282	0.043	1	102	913.5	1	80
RNA Polymerase I Transcription Initiation (RP)	0.2856	-1.75563	-0.821277	0.468	204	1	51	1	46
miR-509-3p alteration of YAP1/ECM axis (WP)	0.488566	1.3789	0.549401	0.892	471	113	1	1	14
ECM-receptor interaction (KP)	0.0050232	2.16111	0.553837	-0.066	2	105	1307	2	57
YAP1- and WWTR1 (TAZ)-stimulated gene expression (RP)	0.760194	1.15476	0.606129	0.801	1050	63	2	2	12
Kit receptor signaling pathway (WP)	0.457538	1.46826	0.807746	0.588	443	2	16	2	54
Adrenergic signaling in cardiomyocytes (KP)	0.396476	1.29467	0.766923	-0.271	347	3	1879.5	3	87
FOXO-mediated transcription of cell cycle genes (RP)	0.758661	1.16276	0.201786	0.772	1041	1142	3	3	15
Post-translational protein phosphorylation (RP)	0.0068964	2.20478	0.554355	-0.174	3	101	1640	3	74
Post NMDA receptor activation events (RP)	0.993192	0.82634	0.161768	0.71	1712	1343	4	4	48
Transport of inorganic cations/anions and amino acids/oligopeptides (RP)	0.554324	-1.19449	-0.766333	0.072	600	4	808	4	59
Assembly of collagen fibrils and other multimeric structures (RP)	0.00925691	2.16053	0.200886	-0.119	4	1147	1481	4	43
Cocaine addiction (KP)	0.359061	1.48093	0.737267	0.172	277	5	505.5	5	31
Non-integrin membrane-ECM interactions (RP)	0.0120155	2.10366	0.704376	-0.135	5	11	1524	5	38
Activation of NMDA receptors and postsynaptic events (RP)	0.999133	0.913157	0.317686	0.686	1836	665	5	5	55
Extracellular matrix organization (RP)	0.013168	2.11258	0.341984	0.082	6	589	776.5	6	193
DAP12 signaling (RP)	0.548798	1.39998	-0.0193943	0.672	583	2017	6	6	19
Intrinsic Pathway for Apoptosis (RP)	1	0.970507	0.728429	0.022	1977.5	6	1005	6	50
PIGF_UP.V1_UP (OS)	0.0193742	-1.89132	-0.283297	0.245	7	796	294.5	7	166
Signaling by ERBB4 (RP)	0.898623	1.06252	-0.00554327	0.671	1347	2071	7	7	43
Basal transcription factors (KP)	0.188776	-1.56599	-0.717629	0.396	83	7	110.5	7	39
Caspase-mediated cleavage of cytoskeletal proteins (RP)	0.684379	1.31022	0.258274	0.663	848	901	8	8	11
CORDENONSI_YAP_CONSERVED_SIGNATURE (OS)	0.0219515	1.94765	0.387958	0.213	8	464	386	8	55
mRNA Capping (RP)	0.334657	-1.43649	-0.714658	0.32	242	8	182	8	28
VEGF_A_UP.V1_UP (OS)	0.0237808	1.84376	0.432702	-0.516	9	336	2080	9	127
Constitutive Androstane Receptor Pathway (WP)	0.807215	0.991478	0.709305	-0.197	1188	9	1703.5	9	21
Signaling by PDGFRA extracellular domain mutants (RP)	0.995002	0.720811	-0.0331923	0.659	1753	1952.5	9.5	9.5	11
Signaling by PDGFRA transmembrane, juxtamembrane and kinase domain mutants (RP)	0.993174	0.713795	-0.0331923	0.659	1710	1952.5	9.5	9.5	11
NRF2 pathway (WP)	0.479738	1.43644	0.707618	0.007	460	10	1069.5	10	93
CYCLIN_D1_UP.V1_UP (OS)	0.0242505	1.81492	0.451066	0.164	10	287	520.5	10	133
DAP12 interactions (RP)	0.625998	1.35887	-0.118575	0.65	707	1531	11	11	24
LEF1_UP.V1_UP (OS)	0.0249921	1.87538	0.495536	-0.207	11	211	1741.5	11	133
Electron Transport Chain (OXPHOS system in mitochondria) (WP)	0.0261291	-2.02923	-0.490649	0.127	12	217	632	12	87
RNA Polymerase I Transcription Termination (RP)	0.226049	-1.75269	-0.704059	0.182	127	12	474.5	12	29
Tight junction interactions (RP)	0.22546	-1.59197	-0.612166	0.63	125	58	12	12	18
beta-Alanine metabolism (KP)	0.0298776	1.95436	0.469873	0.187	13	254	453.5	13	23
Syndecan interactions (RP)	0.128065	1.76089	0.697881	-0.248	58	13	1837.5	13	19
Transcriptional Regulation by E2F6 (RP)	0.580529	-1.16766	-0.18823	0.612	640	1216	13	13	34
Laminin interactions (RP)	0.0783135	1.84787	0.697215	-0.112	34	14	1460.5	14	20
IL-5 Signaling Pathway (WP)	0.81276	0.980097	0.0557419	0.609	1192	1848	14	14	34
Antigen Presentation: Folding, assembly and peptide loading of class I MHC (RP)	0.0315506	2.01791	0.511435	0.028	14	183	978	14	24
KRAS.LUNG_UP.V1_UP (OS)	0.665161	-1.06922	-0.0897932	0.603	795	1672	15	15	70
Oxidative phosphorylation (KP)	0.0317803	-1.9432	-0.482369	-0.029	15	230	1177.5	15	108
VEGF_A_UP.V1_DN (OS)	0.032324	-1.7884	-0.334757	0.042	16	613	917	16	172
Aminoacyl-tRNA biosynthesis (KP)	0.0334281	-1.87817	-0.576103	0.145	17	82	568	17	25
Maturation of nucleoprotein (RP)	0.770428	1.19027	0.370929	0.577	1082	514	17	17	10
RNA Polymerase II Promoter Escape (RP)	0.381837	-1.37108	-0.69199	0.467	314	17.5	55	17.5	44
RNA Polymerase II Transcription Initiation (RP)	0.394293	-1.36225	-0.69199	0.467	339	17.5	55	17.5	44
HIV Transcription Initiation (RP)	0.380967	-1.37033	-0.69199	0.467	312	17.5	55	17.5	44
RNA Polymerase II Transcription Initiation And Promoter Clearance (RP)	0.380707	-1.37502	-0.69199	0.467	310	17.5	55	17.5	44
RNA Polymerase II HIV Promoter Escape (RP)	0.384414	-1.37111	-0.69199	0.467	319	17.5	55	17.5	44
RNA Polymerase II Transcription Pre-Initiation And Promoter Opening (RP)	0.39075	-1.36154	-0.69199	0.467	332	17.5	55	17.5	44
Oxidative phosphorylation (WP)	0.0364762	-1.95785	-0.548224	0.162	18	117	524.5	18	51
Nuclear signaling by ERBB4 (RP)	0.950947	1.01456	-0.370654	0.572	1531	516	18	18	23
ESC_J1_UP_EARLY.V1_DN (OS)	0.242487	1.30869	0.328756	0.56	158	630	19	19	143
TGFB_UP.V1_UP (OS)	0.0413816	1.7409	0.539952	-0.127	19	136	1504.5	19	154
Signaling by ERBB2 (RP)	0.936967	1.02813	0.30498	0.559	1463	709	20	20	47
Glutathione metabolism (WP)	0.0423113	2.04321	0.690025	-0.386	20	21	2023	20	14
Cell death signalling via NRAGE, NRIF and NADE (RP)	0.783189	1.12796	0.352568	0.557	1113	563	21	21	66
Amoebiasis (KP)	0.0445024	1.95478	0.365907	-0.197	21	525	1703.5	21	71
Regulation of beta-cell development (RP)	0.0452941	1.94152	0.301204	0.242	22	721	299.5	22	23
Apoptotic cleavage of cellular proteins (RP)	0.995532	0.829124	-0.220332	0.556	1759	1051	22	22	34
Eukaryotic Transcription Initiation (WP)	0.346832	-1.71848	-0.689681	0.193	255	22	433	22	39
Regulation of gene expression in late stage (branching morphogenesis) pancreatic bud precursor cells (RP)	0.0462713	1.97301	0.41867	0.217	23	379	369	23	13
NAD metabolism, sirtuins and aging (WP)	0.946934	-1.2115	-0.197951	0.554	1515	1163	23	23	11
Ribosome (KP)	0.0670475	-1.75428	-0.683016	0.153	29	23	546	23	127
Glycogen storage diseases (RP)	1	0.983547	0.129728	0.551	1977.5	1485	24	24	11
Collagen formation (RP)	0.0481023	1.92626	0.178399	-0.027	24	1269	1174	24	64
RNA Pol II CTD phosphorylation and interaction with CE (RP)	0.369115	-1.38723	-0.682053	0.307	294	24.5	192	24.5	26
RNA Pol II CTD phosphorylation and interaction with CE during HIV infection (RP)	0.381122	-1.37368	-0.682053	0.307	313	24.5	192	24.5	26
miRNA targets in ECM and membrane receptors (WP)	0.0483958	2.08579	0.553857	-0.139	25	104	1533.5	25	19
RET signaling (RP)	0.694179	1.30506	0.372703	0.545	871	508	25	25	29
Copper homeostasis (WP)	1	-0.836112	-0.0854549	0.539	1977.5	1694	26	26	47
Porphyrin and chlorophyll metabolism (KP)	0.329139	1.40405	0.677676	0.07	237	26	816.5	26	20
NCAM signaling for neurite out-growth (RP)	0.0501107	1.94187	0.617814	-0.009	26	56	1119	26	39
O-glycosylation of TSR domain-containing proteins (RP)	0.0545232	1.94494	0.146869	0.376	27	1405	122.5	27	22
Downstream signal transduction (RP)	0.752471	1.16605	0.676246	0.37	1024	27	126.5	27	28
PRC2_SUZ12_UP.V1_DN (OS)	0.907128	0.796551	0.579128	0.534	1381	80	27	27	98
Ras Signaling (WP)	0.630602	1.20721	0.673443	0.086	717	28	759	28	130
Spliceosome (KP)	0.0616184	-1.78894	-0.543517	0.021	28	124	1008	28	128
Ephrin signaling (RP)	0.997849	0.683823	0.184993	0.528	1810	1237	28	28	18
Parathyroid hormone synthesis, secretion and action (KP)	0.433317	1.23644	0.672693	0.17	399	29	510	29	81
JAK2_DN.V1_UP (OS)	0.385058	1.18634	0.300519	0.527	321	724	29	29	81
Alpha 6 Beta 4 signaling pathway (WP)	0.296162	1.6086	0.669183	-0.181	210	30	1659.5	30	32
EGR2 and SOX10-mediated initiation of Schwann cell myelination (RP)	0.728519	-1.04454	-0.0611663	0.525	931	1816	30	30	21
Focal adhesion (KP)	0.0705603	1.84533	0.427363	0.027	30	363	982.5	30	167
RUNX3 regulates NOTCH signaling (RP)	0.0749876	1.85896	0.392808	0.222	31	447	356.5	31	13
Pyrimidine salvage (RP)	0.156141	1.7145	0.549261	0.52	66	115	31	31	10
Hepatitis B infection (WP)	0.637052	1.22511	0.66914	-0.206	733	31	1737.5	31	124
STK33_NOMO_DN (OS)	0.433996	-1.30808	-0.664957	0.097	402	32	728.5	32	215
Defective B3GALTL causes Peters-plus syndrome (PpS) (RP)	0.0750807	1.86673	0.12994	0.355	32	1482	143	32	21
BDNF-TrkB Signaling (WP)	0.885636	0.921953	0.446728	0.518	1325	298	32	32	28
NRAGE signals death through JNK (RP)	0.875977	1.07519	0.37816	0.517	1311	492	33	33	49
ECM proteoglycans (RP)	0.0756405	1.84492	0.649833	-0.346	33	41	1993	33	34
cAMP signaling pathway (KP)	0.436607	1.23201	0.664137	-0.223	406	33	1781.5	33	124
Glutathione conjugation (RP)	0.617498	1.36715	0.662703	0.369	684	34	129	34	23
ERCC6 (CSB) and EHMT2 (G9a) positively regulate rRNA expression (RP)	0.458116	-1.28277	-0.195317	0.515	444	1180	34	34	39
NCAM1 interactions (RP)	0.0789923	1.86974	0.522205	0.109	35	167	687.5	35	21
Glycogen synthesis (RP)	0.572651	-1.17437	-0.251566	0.514	625	934	35	35	12
Response of EIF2AK4 (GCN2) to amino acid deficiency (RP)	0.189122	-1.65897	-0.660086	0.167	84	35	516	35	98
Eicosanoid Synthesis (WP)	0.863833	0.945136	0.246419	0.511	1284	956	36	36	14
Amino acid transport across the plasma membrane (RP)	0.456196	-1.29004	-0.659983	0.112	437	36	675	36	21
Parkinson disease (KP)	0.0840176	-1.7099	-0.251034	0.129	36	938	627.5	36	112
BMI1_DN.V1_UP (OS)	0.092224	1.53742	0.306632	-0.347	37	704	1994	37	127
cGMP-PKG signaling pathway (KP)	0.60411	1.0241	0.657006	-0.373	657	37	2013.5	37	102
Regulation of Microtubule Cytoskeleton (WP)	0.987149	0.628362	0.169584	0.503	1632	1311	37	37	44
Transcription of the HIV genome (RP)	0.340088	-1.43107	-0.654734	0.48	246	38	45	38	66
Mesodermal Commitment Pathway (WP)	1	-0.821391	0.032667	0.501	1977.5	1957	38	38	119
CAHOY_ASTROGLIAL (OS)	0.0928279	1.61553	0.417925	-0.193	38	382	1693.5	38	76
Starch and sucrose metabolism (KP)	0.665525	0.964468	0.225463	0.499	799	1033	39	39	18
TBK1.DF_DN (OS)	0.0930816	-1.65288	-0.275239	0.187	39	832	453.5	39	277
Nucleosome assembly (RP)	0.223999	-1.5905	-0.652425	0.14	121	39.5	587.5	39.5	47
Deposition of new CENPA-containing nucleosomes at the centromere (RP)	0.224401	-1.59741	-0.652425	0.14	122	39.5	587.5	39.5	47
NAD+ metabolism (WP)	0.64843	-1.33569	-0.281427	0.496	748	803	40	40	13
NOTCH_DN.V1_DN (OS)	0.0954447	1.57237	0.447796	-0.554	40	295	2086	40	95
Alpha-protein kinase 1 signaling pathway (RP)	0.865843	-0.884675	0.160231	0.492	1290	1347	41	41	11
PTEN_DN.V2_UP (OS)	0.0984054	1.53841	0.3976	-0.092	41	431	1401	41	105
E2F1_UP.V1_DN (OS)	0.0989179	1.54728	0.553866	-0.179	42	103	1655.5	42	161
IL-4 Signaling Pathway (WP)	0.142063	1.89501	0.649667	-0.234	61	42	1806	42	48
FGF23 signalling in Hypophosphatemic rickets and related disorders (WP)	1	-0.987406	0.103347	0.483	1977.5	1607	42	42	15
RAPA_EARLY_UP.V1_DN (OS)	0.0989488	1.59269	0.444805	-0.008	43	301	1116	43	124
TGF-B Signaling in Thyroid Cells for Epithelial-Mesenchymal Transition (WP)	0.501162	1.36571	0.648968	0.109	493	43	687.5	43	16
Wnt Signaling Pathway (Netpath) (WP)	0.928376	0.855334	0.438775	0.482	1443	321	43.5	43.5	41
Tight junction (KP)	1	-0.738448	-0.0232324	0.482	1977.5	2000	43.5	43.5	130
ESC_V6.5_UP_EARLY.V1_UP (OS)	0.44348	1.1282	0.64259	-0.005	413	44	1109.5	44	118
Formation of ATP by chemiosmotic coupling (RP)	0.0992898	-1.93083	-0.593045	0.222	44	70	356.5	44	16
KRAS.BREAST_UP.V1_UP (OS)	0.101204	1.57728	0.479257	0.005	45	243	1077	45	61
Nucleobase catabolism (RP)	0.719448	-1.05176	-0.639984	-0.17	909	45	1630.5	45	31
p75 NTR receptor-mediated signalling (RP)	0.935003	1.03235	0.334819	0.479	1456	612	46	46	83
PRC2_EED_UP.V1_DN (OS)	0.103596	1.55192	0.349373	-0.009	46	570	1119	46	171
Hepatitis B (KP)	0.541991	1.09636	0.63621	-0.111	570	46	1455.5	46	135
Glycosaminoglycan degradation (WP)	0.249476	1.69524	0.633288	-0.072	167	47	1327	47	14
ESC_V6.5_UP_EARLY.V1_DN (OS)	0.104789	1.5059	0.168515	-0.059	47	1316	1284	47	123
Purine salvage (RP)	0.867879	-0.885142	-0.632384	-0.252	1295	48	1844.5	48	12
Pantothenate and CoA biosynthesis (KP)	0.999811	0.537051	0.0906127	0.477	1856	1670	48	48	13
BCAT_BILD_ET_AL_DN (OS)	0.451016	-1.25645	-0.48858	0.477	429	219	48	48	44
ATF2_S_UP.V1_UP (OS)	0.105802	1.61802	0.430554	0.105	48	345	696	48	111
GCNP_SHH_UP_EARLY.V1_UP (OS)	0.452549	-1.26425	-0.0558744	0.477	432	1847	48	48	146
Cell migration and invasion through p75NTR (WP)	0.401386	1.50237	0.62283	0.209	360	49	397.5	49	26
ERBB2_UP.V1_UP (OS)	0.105893	1.49736	0.325989	-0.393	49	637	2031	49	174
RHO GTPases activate PAKs (RP)	0.99305	0.82115	-0.180791	0.472	1706	1256	50	50	19
ATM_DN.V1_UP (OS)	0.107068	1.51114	0.474503	-0.212	50	249	1751	50	81
Mitochondrial CIII assembly (WP)	0.645675	-1.35811	-0.622291	0.172	744	50	505.5	50	15
Respiratory electron transport, ATP synthesis by chemiosmotic coupling, and heat production by uncoupling proteins. (RP)	0.111137	-1.94405	-0.455806	0.217	51	279	369	51	109
Metabolism of porphyrins (RP)	0.178117	1.68738	0.620127	0.085	76	51	766.5	51	20
Prion disease pathway (WP)	0.62279	1.20712	0.619529	0.039	697	52	930.5	52	26
Constitutive Signaling by AKT1 E17K in Cancer (RP)	0.113201	1.79358	0.610699	0.04	52	59	925.5	52	24
ALK_DN.V1_UP (OS)	0.450864	-1.2925	-0.619501	0.241	427	53	303.5	53	77
NOTCH4 Intracellular Domain Regulates Transcription (RP)	0.114446	1.78589	0.3901	0.159	53	457	532.5	53	18
Diseases of glycosylation (RP)	0.117465	1.77685	0.480773	-0.048	54	239	1248.5	54	106
Gastric acid secretion (KP)	0.40266	1.31521	0.618618	-0.397	364	54	2032	54	47
Regulation of TP53 Activity through Association with Co-factors (RP)	0.783947	1.12914	0.618554	0.339	1117	55	159.5	55	12
Glioma (KP)	0.547405	1.11407	0.321534	0.467	580	652	55	55	64
NOTCH_DN.V1_UP (OS)	0.119383	1.46952	0.231137	-0.126	55	1012	1501	55	122
ESC_J1_UP_LATE.V1_UP (OS)	0.124087	1.47129	0.337529	-0.041	56	605	1218.5	56	130
Nonsense Mediated Decay (NMD) independent of the Exon Junction Complex (EJC) (RP)	0.202181	-1.67917	-0.616362	0.083	95	57	773	57	91
SRC_UP.V1_UP (OS)	0.125851	1.45657	0.295321	-0.153	57	746	1570	57	92
Signaling by PDGF (RP)	0.133636	1.74435	0.530928	0.182	59	157	474.5	59	47
Apoptotic execution phase (RP)	0.99603	0.680466	-0.216623	0.466	1768	1068	59	59	48
HS-GAG degradation (RP)	0.135199	1.74871	0.588435	0.244	60	76	297	60	19
WNT5A-dependent internalization of FZD2, FZD5 and ROR2 (RP)	0.769509	1.1923	0.608316	-0.125	1078	60	1497	60	12
Regulation of innate immune responses to cytosolic DNA (RP)	0.93308	-0.788445	-0.0295112	0.461	1454	1971	60.5	60.5	12
Cellular senescence (KP)	0.571597	1.07641	0.155301	0.461	622	1369	60.5	60.5	145
MET activates PTK2 signaling (RP)	0.716445	1.29175	0.608161	-0.271	900	61	1879.5	61	16
MEL18_DN.V1_UP (OS)	0.142727	1.43498	0.295357	-0.341	62	745	1987.5	62	123
RNA Polymerase III Transcription Termination (RP)	0.344502	-1.4277	-0.606715	-0.335	251	62	1978	62	23
TGF-beta receptor signaling in EMT (epithelial to mesenchymal transition) (RP)	0.686199	-1.07569	-0.519664	0.459	858	173	62.5	62.5	16
MAP2K and MAPK activation (RP)	0.888527	-0.865166	0.0984539	0.459	1331	1634	62.5	62.5	31
IL21_UP.V1_DN (OS)	0.152002	1.42089	0.404158	-0.333	63	409	1973.5	63	89
IL-2 Signaling Pathway (WP)	0.271044	1.62999	0.605717	0.453	197	64	67	64	36
Microglia Pathogen Phagocytosis Pathway (WP)	0.97958	0.676839	-0.467359	0.456	1611	259	64	64	23
PIGF_UP.V1_DN (OS)	0.153719	1.4132	0.15262	-0.141	64	1380	1538	64	114
SLC-mediated transmembrane transport (RP)	0.264744	-1.52408	-0.605088	-0.035	185	65	1200	65	142
Diseases of metabolism (RP)	0.154961	1.71031	0.438474	0.044	65	323	909	65	173
Spry regulation of FGF signaling (RP)	0.903934	-0.842774	0.380328	0.455	1358	482	65	65	16
PRC2 methylates histones and DNA (RP)	0.996249	0.892506	-0.0333639	0.454	1774	1951	66	66	36
Gap junction (KP)	0.320207	1.4583	0.605011	-0.176	224	66	1646	66	67
Imatinib and Chronic Myeloid Leukemia (WP)	0.631925	1.19331	0.601185	0.327	722	67	175	67	16
ALK_DN.V1_DN (OS)	0.157492	1.40443	0.380741	-0.088	67	480	1391	67	73
Signaling by Hippo (RP)	0.926838	-0.816266	0.069268	0.452	1438	1778	68	68	19
Human cytomegalovirus infection (KP)	0.341218	1.388	0.596901	0.056	250	68	868	68	167
Integrin cell surface interactions (RP)	0.159307	1.71721	0.210699	0.318	68	1099	185	68	47
Regulation of TP53 Activity (RP)	0.813158	-0.935367	-0.168046	0.45	1193	1318	69	69	152
RNA Polymerase III Chain Elongation (RP)	0.486718	-1.26238	-0.593064	-0.324	468	69	1963.5	69	18
Th1 and Th2 cell differentiation (KP)	0.159675	1.73629	0.372081	-0.337	69	511	1982	69	53
SLBP independent Processing of Histone Pre-mRNAs (RP)	0.161587	-1.94646	-0.543013	-0.096	70	129	1410.5	70	10
Translation of structural proteins (RP)	0.906152	1.05661	0.438697	0.449	1375	322	70.5	70.5	28
Nucleobase biosynthesis (RP)	0.610764	-1.15075	-0.197602	0.449	669	1165	70.5	70.5	13
ESC_J1_UP_EARLY.V1_UP (OS)	0.16199	1.39556	0.357286	-0.341	71	551	1987.5	71	136
Mitochondrial translation termination (RP)	0.456844	-1.28882	-0.591547	-0.046	440	71	1237	71	88
MYC_UP.V1_UP (OS)	0.163403	-1.56462	-0.415425	-0.297	72	387	1916	72	147
Proteoglycans in cancer (KP)	0.336133	1.38526	0.5912	-0.174	243	72	1640	72	163
Renin Angiotensin Aldosterone System (RAAS) (WP)	0.670123	1.13122	0.191831	0.442	817	1203	72	72	26
Chk1/Chk2(Cds1) mediated inactivation of Cyclin B:Cdk1 complex (RP)	0.513152	-1.23552	0.00866589	0.441	513	2062	73	73	13
ERBB2_UP.V1_DN (OS)	0.168058	-1.53808	-0.268363	-0.273	73	859	1884	73	186
Transcriptional Regulation by VENTX (RP)	0.612735	-1.14413	-0.591062	-0.354	676	73	2000.5	73	37
TGF-beta Receptor Signaling (WP)	0.505824	1.39591	0.590407	0.101	499	74	712	74	46
SHC1 events in ERBB4 signaling (RP)	0.814884	1.10396	-0.345494	0.434	1196	579	74	74	12
KRAS.600.LUNG.BREAST_UP.V1_DN (OS)	0.171556	1.38341	0.300907	-0.192	74	722	1687.5	74	153
Resolution of Sister Chromatid Cohesion (RP)	0.176131	-1.86415	-0.417505	0.188	75	384	449	75	105
Cytoplasmic Ribosomal Proteins (WP)	0.513489	-1.64148	-0.589324	0.125	515	75	638	75	85
Photodynamic therapy-induced HIF-1 survival signaling (WP)	1	-0.902036	0.0469633	0.431	1977.5	1895	75.5	75.5	34
Advanced glycosylation endproduct receptor signaling (RP)	0.997584	0.780045	0.0564065	0.431	1804	1843	75.5	75.5	10
Signaling by PDGFR in disease (RP)	0.996801	0.857247	0.0104096	0.427	1790	2057	77	77	18
RNA degradation (KP)	0.180062	-1.55724	-0.439495	-0.035	77	319	1200	77	75
TCR signaling (RP)	0.426871	-1.31968	-0.586421	-0.139	390	77	1533.5	77	90
DCA_UP.V1_UP (OS)	0.182022	1.36587	0.327027	-0.387	78	635	2026	78	95
Signaling by WNT in cancer (RP)	0.50489	-1.24739	-0.584163	0.308	497	78	190	78	32
Neurodegenerative Diseases (RP)	1	0.98099	-0.0486418	0.426	1977.5	1884.5	78.5	78.5	20
Deregulated CDK5 triggers multiple neurodegenerative pathways in Alzheimer's disease models (RP)	1	0.979133	-0.0486418	0.426	1977.5	1884.5	78.5	78.5	20
Formation of the cornified envelope (RP)	0.186626	-1.64868	-0.579251	-0.361	79	79	2005	79	32
Downregulation of ERBB2:ERBB3 signaling (RP)	0.99008	0.62705	-0.15348	0.424	1661	1378	80	80	13
JNK_DN.V1_DN (OS)	0.186676	1.36729	0.539907	-0.221	80	137	1779	80	117
Defects in cobalamin (B12) metabolism (RP)	1	0.732686	-0.0100724	0.423	1977.5	2059	81	81	11
Regulation of FZD by ubiquitination (RP)	0.1869	-1.64305	-0.456934	0.395	81	276	112	81	14
Cytosolic DNA-sensing pathway (KP)	0.253835	-1.46427	-0.57872	-0.034	174	81	1193	81	38
Selenocysteine synthesis (RP)	0.1886	-1.65319	-0.506804	0.036	82	189	945	82	90
Defects in vitamin and cofactor metabolism (RP)	0.926872	-0.806224	-0.204474	0.419	1439	1132	82.5	82.5	19
Glycogen metabolism (RP)	0.791044	-0.96586	-0.321129	0.419	1132	655	82.5	82.5	22
Sleep regulation (WP)	0.865118	0.937119	0.573837	-0.334	1287	83	1976	83	18
Differentiation of white and brown adipocyte (WP)	1	-0.716303	0.0969698	0.418	1977.5	1644	84	84	17
Signaling by Non-Receptor Tyrosine Kinases (RP)	0.782988	1.1394	0.570319	0.387	1112	84.5	115.5	84.5	49
Signaling by PTK6 (RP)	0.781892	1.13825	0.570319	0.387	1109	84.5	115.5	84.5	49
Formation of the ternary complex, and subsequently, the 43S complex (RP)	0.189577	-1.64962	-0.519414	0.063	85	174	846	85	50
TP53 Regulates Transcription of Genes Involved in Cytochrome C Release (RP)	1	0.79368	0.375762	0.416	1977.5	499	86	86	20
Association Between Physico-Chemical Features and Toxicity Associated Pathways (WP)	0.867602	0.934338	-0.068866	0.416	1294	1781	86	86	57
Translation (RP)	0.190262	-1.66139	-0.560825	0.009	86	96	1058.5	86	286
Formation of TC-NER Pre-Incision Complex (RP)	0.649836	-1.11571	-0.56996	0.267	750	86	252	86	52
SHC1 events in ERBB2 signaling (RP)	1	0.954085	-0.189505	0.416	1977.5	1213	86	86	20
Mitochondrial translation elongation (RP)	0.492763	-1.25646	-0.56906	0.004	475	87	1080	87	88
Regulation of mitotic cell cycle (RP)	0.19083	-1.64334	-0.461366	-0.342	87	269.5	1990	87	86
Major pathway of rRNA processing in the nucleolus and cytosol (RP)	0.193377	-1.65331	-0.469484	0.035	88	256	948.5	88	177
PDGF_ERK_DN.V1_DN (OS)	0.379776	1.21023	0.567649	0.037	308	88	940	88	132
Polymerase switching on the C-strand of the telomere (RP)	0.830743	-0.913111	0.104569	0.415	1228	1603	88.5	88.5	24
Ovarian tumor domain proteases (RP)	0.925322	-0.809624	0.0736357	0.415	1427	1759	88.5	88.5	34
G1/S Transition (RP)	0.193959	-1.63041	-0.39352	-0.185	89	445	1671.5	89	131
Insulin secretion (KP)	0.344775	1.46191	0.566349	-0.09	252	89	1398	89	47
rRNA processing in the nucleus and cytosol (RP)	0.195472	-1.66153	-0.462761	0.037	90	266	940	90	187
Complex I biogenesis (RP)	0.20712	-1.66879	-0.565671	0.31	99	90	189	90	49
Overview of leukocyte-intrinsic Hippo pathway functions (WP)	1	-0.723009	0.171251	0.414	1977.5	1302	90.5	90.5	28
G alpha (12/13) signalling events (RP)	1	0.873052	0.453456	0.414	1977.5	281	90.5	90.5	62
IL-3 Signaling Pathway (WP)	0.344822	1.5617	0.565305	-0.084	253	91	1371	91	40
Eukaryotic Translation Initiation (RP)	0.197868	-1.63066	-0.44551	0.073	91	299.5	806	91	116
Processing of DNA double-strand break ends (RP)	0.361586	-1.39789	-0.563728	0.009	285	92	1058.5	92	74
Cap-dependent Translation Initiation (RP)	0.198287	-1.63314	-0.44551	0.073	92	299.5	806	92	116
Leptin Insulin Overlap (WP)	1	-0.639377	-0.187025	0.412	1977.5	1224	92	92	14
Signaling by TGF-beta Receptor Complex (RP)	0.681606	-1.07802	-0.23261	0.411	838	1006	93	93	71
Metal ion SLC transporters (RP)	0.395007	-1.35199	-0.563683	-0.038	343	93	1211.5	93	20
Activation of the mRNA upon binding of the cap-binding complex and eIFs, and subsequent binding to 43S (RP)	0.199728	-1.62439	-0.480892	0.048	93	238	895.5	93	58
APC/C-mediated degradation of cell cycle proteins (RP)	0.200327	-1.66207	-0.461366	-0.342	94	269.5	1990	94	86
Glycogen breakdown (glycogenolysis) (RP)	0.667523	-1.09952	-0.317639	0.409	801	666	94	94	13
Adherens junction (KP)	0.320369	1.41964	0.562513	-0.06	227	94	1287.5	94	69
IL-7 Signaling Pathway (WP)	0.214471	1.77782	0.561631	-0.191	107	95	1682.5	95	21
Positive epigenetic regulation of rRNA expression (RP)	0.21981	-1.60753	-0.315869	0.408	114	674	95.5	95.5	69
Cytosolic sulfonation of small molecules (RP)	0.997832	0.497594	0.104935	0.408	1809	1600	95.5	95.5	16
Amplification of signal from the kinetochores (RP)	0.204185	-1.73008	-0.427909	0.227	96	357.5	339.5	96	92
APC/C:Cdc20 mediated degradation of mitotic proteins (RP)	0.204952	-1.66283	-0.436405	-0.248	97	326	1837.5	97	74
WNT5A-dependent internalization of FZD4 (RP)	0.84855	1.08797	0.560708	-0.282	1255	97	1893	97	13
BCAT.100_UP.V1_DN (OS)	0.522223	1.07919	-0.118575	0.407	533	1530	97	97	24
GTP hydrolysis and joining of the 60S ribosomal subunit (RP)	0.206753	-1.66539	-0.439578	0.064	98	318	841	98	109
Cytosolic DNA-sensing pathway (WP)	1	-1.11735	-0.560674	-0.078	1977.5	98	1345	98	50
Nicotinamide salvaging (RP)	0.945114	1.01374	0.558439	0.178	1506	99	488.5	99	15
Ferroptosis (KP)	0.647032	0.990341	-0.0478636	0.405	746	1891	99.5	99.5	35
Ferroptosis (WP)	0.804432	0.990596	-0.0478636	0.405	1184	1890	99.5	99.5	35
SUMOylation of DNA methylation proteins (RP)	0.525617	1.41367	0.449495	0.405	542	291	99.5	99.5	16
E3 ubiquitin ligases ubiquitinate target proteins (RP)	0.793749	-0.967385	-0.0542626	0.405	1154	1857	99.5	99.5	54
P53_DN.V2_DN (OS)	0.397838	1.18814	0.554701	-0.232	352	100	1803.5	100	95
Purine metabolism (KP)	0.207192	-1.51336	-0.0536314	-0.118	100	1861	1478	100	99
SINGH_KRAS_DEPENDENCY_SIGNATURE (OS)	0.208023	-1.47763	-0.362324	0.259	101	538	274	101	18
Mitotic Anaphase (RP)	0.208433	-1.67968	-0.427271	-0.066	102	364	1307	102	225
ESC Pluripotency Pathways (WP)	1	-0.929969	0.120869	0.404	1977.5	1517	102.5	102.5	91
PDGF_ERK_DN.V1_UP (OS)	0.378516	1.20315	0.0229829	0.404	306	2002	102.5	102.5	112
Mitotic Metaphase and Anaphase (RP)	0.208578	-1.67178	-0.424875	-0.073	103	367	1331.5	103	226
RNA Polymerase I Promoter Clearance (RP)	0.210541	-1.69594	-0.453049	0.402	104	282.5	105	104	72
RNA Polymerase I Transcription (RP)	0.215806	-1.68859	-0.453049	0.402	110	282.5	105	105	72
Peptide chain elongation (RP)	0.211449	-1.69998	-0.522639	0.07	105	166	816.5	105	86
Galactose metabolism (KP)	0.515607	1.1598	0.114314	0.402	521	1556	105	105	22
Ribosome biogenesis in eukaryotes (KP)	0.212331	-1.56796	-0.285683	-0.035	106	782	1200	106	73
SUMOylation of transcription cofactors (RP)	0.804606	1.11222	0.553094	0.167	1185	106	516	106	44
Pathways Affected in Adenoid Cystic Carcinoma (WP)	0.970457	0.756692	0.210087	0.399	1574	1100	107	107	59
Mitochondrial Gene Expression (WP)	0.815061	-1.41464	-0.553077	0.03	1197	107	969.5	107	20
SEMA3A-Plexin repulsion signaling by inhibiting Integrin adhesion (RP)	0.623741	1.36832	0.552585	0.244	702	108	297	108	11
Amplification of signal from unattached kinetochores via a MAD2 inhibitory signal (RP)	0.214594	-1.73085	-0.427909	0.227	108	357.5	339.5	108	92
TRAF3-dependent IRF activation pathway (RP)	0.999167	0.667237	0.27597	0.398	1838	829	108.5	108.5	13
CREB1 phosphorylation through NMDA receptor-mediated activation of RAS signaling (RP)	0.843911	1.08792	0.436088	0.398	1245	328	108.5	108.5	22
L13a-mediated translational silencing of Ceruloplasmin expression (RP)	0.215609	-1.67998	-0.45677	0.064	109	277	841	109	108
TGF-beta Receptor Signalling in Skeletal Dysplasias (WP)	0.474406	1.43281	0.551175	0.086	454	109	759	109	48
Mitochondrial translation (RP)	0.456977	-1.28142	-0.550881	-0.06	441	110	1287.5	110	94
Hematopoietic Stem Cell Gene Regulation by GABP alpha/beta Complex (WP)	0.795884	1.00105	0.0836196	0.396	1164	1702	110.5	110.5	19
RNA Polymerase I Promoter Escape (RP)	0.216821	-1.74253	-0.503069	0.179	111	195	486	111	53
Cristae formation (RP)	0.229379	-1.58298	-0.550844	0.258	140	111	276.5	111	29
Prostate cancer (KP)	0.394536	1.26836	0.550364	0	341	112	1090	112	85
SLBP Dependent Processing of Replication-Dependent Histone Pre-mRNAs (RP)	0.219213	-1.97653	-0.543077	-0.127	112	128	1504.5	112	11
tRNA Aminoacylation (RP)	0.219674	-1.70065	-0.536337	-0.077	113	146	1342	113	42
Homologous recombination (WP)	1	-0.915174	-0.0639632	0.394	1977.5	1805	113	113	13
Ca2+ pathway (RP)	0.996945	0.792578	0.549266	-0.07	1793	114	1320.5	114	49
Vitamin A and Carotenoid Metabolism (WP)	1	-0.889088	-0.0924757	0.391	1977.5	1663	114	114	25
E2F mediated regulation of DNA replication (RP)	0.220091	-1.60988	-0.228761	-0.181	115	1023	1659.5	115	22
Eukaryotic Translation Termination (RP)	0.22639	-1.713	-0.548516	0.075	130	116	800.5	116	89
Activation of APC/C and APC/C:Cdc20 mediated degradation of mitotic proteins (RP)	0.221183	-1.70483	-0.451851	-0.267	116	285	1870.5	116	75
Cell cycle (KP)	0.221756	-1.58145	-0.427956	-0.035	117	356	1200	117	121
Regulation of TP53 Activity through Phosphorylation (RP)	0.412806	-1.33279	-0.352735	0.386	379	562	117	117	88
HSF1-dependent transactivation (RP)	1	0.952325	0.0846767	0.385	1977.5	1699	118	118	32
Eukaryotic Translation Elongation (RP)	0.222404	-1.68079	-0.51346	0.067	118	181	825	118	88
Zinc homeostasis (WP)	1	-1.10772	-0.548161	-0.155	1977.5	118	1577.5	118	29
Protein ubiquitination (RP)	0.572281	-1.17528	-0.169365	0.384	624	1312	119	119	74
Adipogenesis (WP)	0.477858	1.44888	0.545538	0.085	457	119	766.5	119	97
Activation of ATR in response to replication stress (RP)	0.222578	-1.58241	-0.400912	-0.224	119	419	1783	119	36
rRNA processing (RP)	0.223125	-1.57575	-0.427582	0.041	120	360	919.5	120	197
Interleukin receptor SHC signaling (RP)	1	0.974008	-0.39638	0.383	1977.5	432	120	120	15
Intra-Golgi traffic (RP)	0.759175	1.24661	0.545533	-0.006	1043	120	1113	120	40
Rho GTPase cycle (RP)	0.948846	1.01393	0.544989	0.328	1522	121	173	121	116
GRB2 events in ERBB2 signaling (RP)	0.996482	0.966378	-0.315442	0.379	1782	676	121	121	14
ATM_DN.V1_DN (OS)	0.513614	-1.17917	-0.544798	-0.096	516	122	1410.5	122	73
Regulation of HSF1-mediated heat shock response (RP)	0.729474	-1.0278	-0.329554	0.376	938	627	122.5	122.5	78
CSR_EARLY_UP.V1_UP (OS)	0.224568	-1.43907	-0.15974	0.011	123	1349	1045	123	145
Type I collagen synthesis in the context of Osteogenesis imperfecta (WP)	0.854543	0.944706	0.543563	0.137	1261	123	602.5	123	27
Translation initiation complex formation (RP)	0.225447	-1.59927	-0.462499	0.052	124	267	880	124	57
Central carbon metabolism in cancer (KP)	0.888975	-1.05982	-0.277954	0.372	1333	821	124.5	124.5	52
Hypothesized Pathways in Pathogenesis of Cardiovascular Disease (WP)	0.236803	1.73074	0.429013	0.372	151	352	124.5	124.5	23
FGFR3 signalling in chondrocyte proliferation and terminal differentiation (WP)	0.808976	0.994641	0.543438	0.052	1191	125	880	125	25
Regulation of APC/C activators between G1/S and early anaphase (RP)	0.225894	-1.57628	-0.449371	-0.333	126	292	1973.5	126	79
Zinc transporters (RP)	0.793921	-0.968599	-0.543401	-0.074	1156	126	1336	126	14
Alzheimer disease (KP)	0.273068	-1.41611	-0.211865	0.37	199	1094	126.5	126.5	140
G2/M DNA damage checkpoint (RP)	0.31324	-1.46846	-0.543084	0.025	216	127	993.5	127	71
MASTL Facilitates Mitotic Progression (RP)	0.226323	-1.58246	-0.315494	0.046	128	675	900.5	128	10
RNA Polymerase II Pre-transcription Events (RP)	0.583566	-1.16433	-0.510277	0.369	643	186	129	129	77
Mitophagy (KP)	0.500202	1.1788	0.366887	0.369	490	523	129	129	62
Selenoamino acid metabolism (RP)	0.226339	-1.58682	-0.406139	-0.15	129	404	1557.5	129	112
Diseases associated with glycosaminoglycan metabolism (RP)	0.24601	1.62019	0.542846	-0.069	160	130	1316.5	130	33
Unfolded Protein Response (UPR) (RP)	0.776318	1.13553	0.450571	0.368	1097	289	131	131	86
Mitochondrial tRNA aminoacylation (RP)	0.226575	-1.56971	-0.44351	-0.143	131	306	1542	131	21
Inactivation of APC/C via direct inhibition of the APC/C complex (RP)	0.350949	-1.41675	-0.541719	-0.161	264	131.5	1601	131.5	21
Inhibition of the proteolytic activity of APC/C required for the onset of anaphase by mitotic spindle checkpoint components (RP)	0.350693	-1.42353	-0.541719	-0.161	263	131.5	1601	131.5	21
Formation of a pool of free 40S subunits (RP)	0.227018	-1.57776	-0.469855	0.071	132	255	811.5	132	98
SUMOylation of RNA binding proteins (RP)	0.906003	-0.83725	0.066591	0.367	1374	1788	132	132	47
Ribosomal scanning and start codon recognition (RP)	0.227252	-1.5933	-0.450853	0.054	133	288	874	133	57
Phospholipase D signaling pathway (KP)	0.333556	1.45932	0.54137	0.079	241	133	786.5	133	111
Physiological and Pathological Hypertrophy of the Heart (WP)	1	-0.638616	-0.250017	0.365	1977.5	944	133.5	133.5	20
TICAM1-dependent activation of IRF3/IRF7 (RP)	0.626479	-1.13268	0.0276272	0.365	709	1982	133.5	133.5	12
Ether lipid metabolism (KP)	0.22737	-1.51366	-0.379868	-0.322	134	485	1960	134	30
Glycosaminoglycan degradation (KP)	0.348983	1.36956	0.541018	0.269	257	134	246.5	134	15
RNA Polymerase II Transcription Termination (RP)	0.227848	-1.73092	-0.351748	0.049	135	565	890	135	63
Association of TriC/CCT with target proteins during biosynthesis (RP)	0.430071	-1.32039	-0.540541	0.179	396	135	486	135	37
Death Receptor Signalling (RP)	0.997589	0.910255	0.238407	0.363	1805	988	135.5	135.5	122
Regulation of localization of FOXO transcription factors (RP)	0.905331	1.05554	0.439751	0.363	1368	317	135.5	135.5	11
Collagen biosynthesis and modifying enzymes (RP)	0.227869	1.64447	0.241847	-0.026	136	971	1168	136	44
Cell Cycle Checkpoints (RP)	0.22875	-1.74407	-0.486376	-0.044	137	223	1230.5	137	262
Retinoid metabolism and transport (RP)	0.759344	1.20209	0.333924	0.362	1046	617	137.5	137.5	30
Regulation of TP53 Activity through Acetylation (RP)	0.998802	0.929089	0.248062	0.362	1829	951	137.5	137.5	29
Mitotic G1 phase and G1/S transition (RP)	0.228823	-1.57052	-0.438138	-0.164	138	325	1611	138	147
Glutathione metabolism (KP)	0.378031	1.55458	0.539794	-0.37	305	138	2010.5	138	38
Thermogenesis (WP)	0.675507	1.1556	0.539529	-0.116	832	139	1474	139	86
APC-Cdc20 mediated degradation of Nek2A (RP)	0.228957	-1.59983	-0.530093	0.084	139	158	769.5	139	26
Tie2 Signaling (RP)	0.789941	1.12048	0.0536447	0.361	1126	1860	139.5	139.5	14
Cytosolic iron-sulfur cluster assembly (RP)	0.905383	1.05811	0.29853	0.361	1369	731	139.5	139.5	13
Influenza Infection (RP)	0.267341	-1.52093	-0.539452	0.122	192	140	646.5	140	152
Defective B3GAT3 causes JDSSDHD (RP)	0.762017	1.20489	0.347798	0.359	1056	574	141	141	17
Viral mRNA Translation (RP)	0.229683	-1.70603	-0.499971	0.063	141	200	846	141	86
MET promotes cell motility (RP)	0.372731	1.5419	0.539404	-0.161	300	141	1601	141	27
Binding and Uptake of Ligands by Scavenger Receptors (RP)	0.230627	1.64764	0.49751	0.101	142	204	712	142	18
Negative regulation of FGFR3 signaling (RP)	0.944391	-0.763592	0.539188	0.307	1500	142	192	142	24
Gamma carboxylation, hypusine formation and arylsulfatase activation (RP)	1	0.868582	0.309634	0.358	1977.5	693	142	142	32
BRCA1_DN.V1_DN (OS)	0.231448	1.32859	0.392796	-0.28	143	448	1891	143	83
Base excision repair (KP)	0.43745	1.23768	0.538291	0.181	407	143	479.5	143	33
Mitochondrial translation initiation (RP)	0.509804	-1.23512	-0.537976	0.054	507	144	874	144	88
KRAS.50_UP.V1_UP (OS)	0.232511	1.30613	0.381084	-0.052	144	478	1265.5	144	30
Neurotransmitter receptors and postsynaptic signal transmission (RP)	0.997735	0.909081	0.263412	0.353	1806	878	145	145	109
Histone Modifications (WP)	0.735462	-1.37773	-0.537903	0.116	973	145	666	145	57
Diseases of programmed cell death (RP)	0.950007	1.00881	0.295732	0.353	1526	742	145	145	26
Transcriptional regulation of pluripotent stem cells (RP)	0.998796	0.771381	-0.216407	0.353	1828	1070	145	145	19
CAHOY_NEURONAL (OS)	0.232735	-1.44914	-0.283305	0.154	145	795	541.5	145	41
N-Glycan biosynthesis (KP)	0.233444	1.65125	0.436027	-0.03	146	329	1182	146	45
Thyroid hormone synthesis (KP)	0.233971	1.63436	0.313944	-0.329	147	680	1970	147	44
Regulation of MECP2 expression and activity (RP)	1	0.877885	0.303698	0.352	1977.5	714	147	147	29
Cellular responses to stress (RP)	0.358184	-1.4057	-0.536276	0.2	274	147	419	147	505
Arginine and proline metabolism (KP)	0.945647	-0.869019	0.23847	0.35	1508	987	148	148	39
MYC_UP.V1_DN (OS)	0.233977	1.32252	0.339816	-0.018	148	600	1144	148	131
Formation of apoptosome (RP)	0.725203	1.29185	0.535374	-0.19	919	148.5	1680.5	148.5	11
Regulation of the apoptosome activity (RP)	0.690058	1.31115	0.535374	-0.19	865	148.5	1680.5	148.5	11
Signaling by TGFB family members (RP)	0.67533	-1.08908	-0.306778	0.349	831	702	149	149	91
E2F3_UP.V1_UP (OS)	0.235552	-1.48098	-0.0316545	-0.018	149	1962	1144	149	155
Alzheimers Disease (WP)	0.55038	1.31709	0.299757	0.348	587	728	150	150	62
IL-10 Anti-inflammatory Signaling Pathway (WP)	0.236409	1.68981	0.520872	0.102	150	171	706.5	150	10
Oxytocin signaling pathway (KP)	0.314264	1.42848	0.535312	-0.08	218	150	1352	150	106
Choline metabolism in cancer (KP)	0.397643	1.26373	0.535282	0.241	351	151	303.5	151	83
Activation of kainate receptors upon glutamate binding (RP)	0.987037	0.844291	0.253772	0.347	1631	920	151	151	20
E2F3_UP.V1_DN (OS)	0.237736	1.3072	0.309692	0.121	152	691	651	152	111
G alpha (q) signalling events (RP)	0.750811	1.1728	0.534568	-0.232	1020	152	1803.5	152	117
RIPK1-mediated regulated necrosis (RP)	0.349169	-1.41368	-0.0652613	0.346	259	1795	153	153	27
KRAS.DF.V1_UP (OS)	0.237826	1.31592	0.296728	-0.068	153	738	1313	153	171
Regulated Necrosis (RP)	0.349361	-1.42143	-0.0652613	0.346	260	1795	153	153	27
Signal transduction by L1 (RP)	0.989078	0.966153	0.534567	-0.327	1648	153	1967	153	20
Regulation of necroptotic cell death (RP)	0.350281	-1.41574	-0.0652613	0.346	262	1795	153	153	27
G2/M Checkpoints (RP)	0.238011	-1.56139	-0.534369	-0.164	155	154	1611	154	142
TP53 regulates transcription of additional cell cycle genes whose exact role in the p53 pathway remain uncertain (RP)	0.237957	-1.55941	-0.329437	0.078	154	628	790.5	154	20
Glucose metabolism (RP)	0.779685	-0.981426	-0.280896	0.345	1107	807	155	155	80
Glutamate Neurotransmitter Release Cycle (RP)	0.650633	-1.11327	-0.532929	0.193	756	155	433	155	16
mRNA Splicing - Major Pathway (RP)	0.239698	-1.55639	-0.410796	-0.053	156	400	1267.5	156	179
Ub-specific processing proteases (RP)	0.32008	-1.46068	-0.531438	-0.33	223	156	1971	156	175
Removal of the Flap Intermediate from the C-strand (RP)	0.819291	-0.926002	0.188044	0.344	1210	1219	156.5	156.5	16
Negative regulation of FGFR2 signaling (RP)	0.795028	-0.969451	0.27041	0.344	1160	850	156.5	156.5	24
APC:Cdc20 mediated degradation of cell cycle proteins prior to satisfation of the cell cycle checkpoint (RP)	0.24229	-1.55303	-0.434256	-0.261	157	333	1858.5	157	72
Attenuation phase (RP)	0.905411	-0.843553	0.362331	0.343	1371	537	158	158	23
Processing of Capped Intronless Pre-mRNA (RP)	0.242582	-1.75369	-0.382528	-0.069	159	473	1316.5	159	28
GCNP_SHH_UP_LATE.V1_DN (OS)	0.392176	1.17017	0.530064	0.306	333	159	194.5	159	135
ER Quality Control Compartment (ERQC) (RP)	0.816985	-0.931324	-0.0428297	0.339	1198	1914	159.5	159.5	21
Focal Adhesion-PI3K-Akt-mTOR-signaling pathway (WP)	0.37043	1.54268	0.528618	-0.03	295	160	1182	160	219
Phosphorylation of the APC/C (RP)	0.246205	-1.54893	-0.521681	-0.285	161	169	1900	161	20
Activation of BH3-only proteins (RP)	0.855508	-0.894394	0.413502	0.338	1264	393	161	161	30
Vascular smooth muscle contraction (KP)	0.570139	1.06463	0.527442	-0.474	620	161	2069	161	76
Apoptotic factor-mediated response (RP)	1	0.957366	0.526677	-0.246	1977.5	162	1832.5	162	16
Regulation of RUNX2 expression and activity (RP)	0.246336	-1.53931	-0.281054	-0.284	162	805	1896	162	68
MAPK Signaling Pathway (WP)	0.912462	0.898208	0.244186	0.336	1394	965	162.5	162.5	189
Epigenetic regulation of gene expression (RP)	0.250356	-1.54084	-0.363245	0.336	169	532	162.5	162.5	109
Processing of Capped Intron-Containing Pre-mRNA (RP)	0.247013	-1.54655	-0.38135	0.026	163	477	987.5	163	238
Primary Focal Segmental Glomerulosclerosis FSGS (WP)	0.267296	1.73233	0.525939	-0.169	191	163	1627	163	62
Proteoglycan biosynthesis (WP)	0.403932	1.5081	0.525629	-0.161	370	164	1601	164	17
BMI1_DN_MEL18_DN.V1_UP (OS)	0.247921	1.29302	0.228334	-0.392	164	1026	2030	164	122
LTE2_UP.V1_UP (OS)	0.98795	-0.789325	0.0284435	0.335	1636	1978	164	164	166
Cyclin A/B1/B2 associated events during G2/M transition (RP)	0.248255	-1.5401	-0.443022	-0.284	165	309	1896	165	25
Hepatocellular carcinoma (KP)	0.624976	1.01224	0.523743	0.056	705	165	868	165	135
Oxidative Stress Induced Senescence (RP)	0.768	-0.995262	-0.0165041	0.334	1072	2031	165.5	165.5	84
Defective B4GALT7 causes EDS, progeroid type (RP)	0.671679	1.32139	0.354283	0.334	824	557	165.5	165.5	17
Diseases associated with O-glycosylation of proteins (RP)	0.249298	1.62276	0.0988143	0.18	166	1631	483	166	40
Regulation of TP53 Activity through Methylation (RP)	0.39337	-1.35164	-0.098838	0.333	336	1629	167.5	167.5	19
Defective B3GALT6 causes EDSP2 and SEMDJL1 (RP)	0.741252	1.22536	0.369956	0.333	985	520	167.5	167.5	17
Hepatitis C and Hepatocellular Carcinoma (WP)	0.63703	1.22812	0.521758	-0.096	732	168	1410.5	168	44
rRNA modification in the nucleus and cytosol (RP)	0.250112	-1.54287	-0.343073	-0.217	168	584	1767	168	58
FOXO-mediated transcription (RP)	0.881654	-0.870335	0.0458686	0.332	1319	1899	169.5	169.5	52
Melanoma (WP)	1	-0.904232	-0.280853	0.332	1977.5	808	169.5	169.5	57
Downstream TCR signaling (RP)	0.492857	-1.25377	-0.52138	-0.192	476	170	1687.5	170	76
Striated Muscle Contraction Pathway (WP)	0.250418	1.67127	0.358235	-0.043	170	544	1227	170	19
Response of EIF2AK1 (HRI) to heme deficiency (RP)	0.753948	-1.00233	-0.297165	0.331	1028	735	171	171	15
Vitamin digestion and absorption (KP)	0.251268	-1.44606	-0.294757	0.266	171	749	257.5	171	15
PDGFR-beta pathway (WP)	0.501978	1.34547	0.519928	-0.168	494	172	1622.5	172	28
Signaling by BRAF and RAF fusions (RP)	1	0.887579	-0.043171	0.33	1977.5	1912	172	172	54
Dilated cardiomyopathy (DCM) (KP)	0.252154	1.66081	0.269891	-0.237	172	851	1812	172	53
Diseases of carbohydrate metabolism (RP)	0.252972	1.62548	0.499183	0.248	173	203	289.5	173	27
Cobalamin (Cbl, vitamin B12) transport and metabolism (RP)	0.999471	0.729378	0.0500677	0.327	1845	1879	175	175	13
Cellular responses to external stimuli (RP)	0.366034	-1.391	-0.519093	0.186	290	175	456.5	175	514
Nephrotic syndrome (WP)	0.254903	1.7787	0.479643	0.083	175	240	773	175	36
XBP1(S) activates chaperone genes (RP)	0.524883	1.4267	0.395904	0.327	540	434	175	175	45
FGFR2 alternative splicing (RP)	0.510224	-1.24273	-0.517636	0.024	509	176	997.5	176	26
Oocyte meiosis (KP)	0.256121	-1.45293	-0.487763	-0.146	176	221	1547.5	176	99
IL15_UP.V1_DN (OS)	0.256608	1.28028	0.136172	-0.471	177	1457	2068	177	102
Genotoxicity pathway (WP)	0.846414	-1.25301	-0.516907	-0.131	1247	177	1515	177	59
Synthesis of active ubiquitin: roles of E1 and E2 enzymes (RP)	0.611396	-1.14609	-0.258116	0.325	670	903	177	177	30
Postmitotic nuclear pore complex (NPC) reformation (RP)	0.397858	-1.34652	-0.516826	0.221	353	178	359	178	27
Metabolism of fat-soluble vitamins (RP)	0.786854	1.12414	0.308826	0.324	1121	695	178	178	34
Huntington disease (KP)	0.259235	-1.47232	-0.00849349	0.147	178	2063	562.5	178	164
RNA polymerase II transcribes snRNA genes (RP)	0.26971	-1.50756	-0.515562	-0.031	195	179	1186.5	179	71
MEK_UP.V1_UP (OS)	0.261161	1.28162	0.417832	-0.254	179	383	1850	179	181
Gluconeogenesis (RP)	0.990326	0.90481	0.109026	0.323	1665	1576	179.5	179.5	27
Biomarkers for pyrimidine metabolism disorders (WP)	0.717785	-1.39141	0.106825	0.323	903	1590	179.5	179.5	14
Metabolism of xenobiotics by cytochrome P450 (KP)	0.345798	1.4777	0.514021	-0.223	254	180	1781.5	180	28
Negative epigenetic regulation of rRNA expression (RP)	0.261742	-1.52928	-0.431831	0.077	180	340	794.5	180	71
MFAP5 effect on permeability and motility of endothelial cells via cytoskeleton rearrangement (WP)	0.262851	1.70239	0.483485	0.297	181	229	207.5	181	18
NRIF signals cell death from the nucleus (RP)	0.94922	-0.766333	-0.126642	0.322	1524	1497	181	181	15
Detoxification of Reactive Oxygen Species (RP)	0.263988	-1.52091	-0.177053	0.293	182	1278	214	182	29
O-linked glycosylation of mucins (RP)	0.327057	-1.44711	-0.513334	0.216	235	182	375	182	35
EML4 and NUDC in mitotic spindle formation (RP)	0.264098	-1.75393	-0.423379	0.261	183	372	270.5	183	96
Suppression of phagosomal maturation (RP)	0.755151	1.18273	0.31288	0.319	1032	683	183.5	183.5	12
Integrin signaling (RP)	0.655774	1.34202	-0.0282626	0.319	772	1981	183.5	183.5	20
B-WICH complex positively regulates rRNA expression (RP)	0.264115	-1.52619	-0.259379	0.011	184	893	1045	184	54
Thyroid hormone signaling pathway (KP)	0.405451	1.32257	0.511343	-0.114	375	184	1466	184	97
Terpenoid backbone biosynthesis (KP)	0.644461	-1.19835	-0.510566	0.094	741	185	739	185	21
CDC6 association with the ORC:origin complex (RP)	0.888614	-0.862995	-0.177156	0.317	1332	1276	186	186	11
[truncated: 1,625 more rows]

## Sheet: 2c. Apoptosis
Supplementary Table 2c. Pathway analysis on "Resistance to Apoptosis"				* adj.P: adjusted P value; NES: normalized enrichment score, R: Person's correlation coefficient with phenotype, CV R: Person's correlation between observed and predicted phenotypes in cross-validation; N Genes: the number of genes used in analysis for each term
[truncated: 2,094 more rows]

[truncated: 4 more sheets: 2d. Migration, 2e. Invasion, 2f. Anoikis, 2g. Polarity]
