# Supplementary material for: Multidimensional quantitative phenotypic and molecular analysis reveals neomorphic behaviors of p53 missense mutants
Source: NPJ Breast Cancer. 2023 Sep 29;9:78. doi: 10.1038/s41523-023-00582-7 (PMC10541912; doi:10.1038/s41523-023-00582-7)
Supplement: Supplementary file 4 — Supplmentary Table 3 [file 41523_2023_582_MOESM4_ESM.xlsx]

## Sheet: 3a. Promoter-targeted genes
Supplementary Table 3a. Promoter-targeted genes by WT and mutant p53 proteins								* Enrichment and q values were calculated by Homer software.
Ensembl Gene ID	Gene Symbol	WTOE		R273C		R273H		Y234C		Y220C
		Enrichment	log10 (q value)	Enrichment	log10 (q value)	Enrichment	log10 (q value)	Enrichment	log10 (q value)	Enrichment	log10 (q value)
ENSG00000266967	AARSD1	3.12128	2.0916	0	0	0	0	0	0	0	0
ENSG00000165029	ABCA1	2.85746	1.41382	0	0	0	0	0	0	0	0
ENSG00000064687	ABCA7	0	0	0	0	3.68812	1.94889	0	0	0	0
ENSG00000141338	ABCA8	3.29707	2.0916	0	0	0	0	0	0	0	0
ENSG00000231749	ABCA9-AS1	0	0	0	0	3.61548	1.67702	0	0	0	0
ENSG00000150967	ABCB9	3.29707	2.0916	0	0	0	0	0	0	0	0
ENSG00000108846	ABCC3	2.85746	1.41382	0	0	3.61548	1.67702	0	0	0	0
ENSG00000119688	ABCD4	0	0	0	0	4.21806	2.48552	0	0	0	0
ENSG00000143322	ABL2	3.33397	3.0139	0	0	0	0	0	0	0	0
ENSG00000173210	ABLIM3	2.8655	1.69537	0	0	0	0	0	0	0	0
ENSG00000159842	ABR	0	0	0	0	6.62837	6.41794	0	0	0	0
ENSG00000282816	AC000035.1	2.85746	1.41382	0	0	0	0	0	0	0	0
ENSG00000213683	AC002056.1	0	0	0	0	0	0	3.77483	2.53032	0	0
ENSG00000267626	AC002115.1	2.85746	1.41382	0	0	0	0	0	0	0	0
ENSG00000239791	AC002310.2	0	0	0	0	4.82064	3.36295	0	0	0	0
ENSG00000261433	AC002347.1	0	0	0	0	3.61548	1.67702	0	0	0	0
ENSG00000267446	AC003070.2	3.07727	1.73187	0	0	0	0	0	0	0	0
ENSG00000269927	AC004817.3	2.65053	1.57508	0	0	0	0	0	0	0	0
ENSG00000244198	AC004889.1	0	0	0	0	3.61548	1.67702	0	0	0	0
ENSG00000241057	AC004951.3	3.01396	2.07078	0	0	0	0	0	0	0	0
ENSG00000275212	AC005186.1	2.85746	1.41382	0	0	0	0	0	0	0	0
ENSG00000267551	AC005264.1	2.85746	1.41382	0	0	0	0	0	0	0	0
ENSG00000248015	AC005329.1	0	0	0	0	3.33021	1.40615	0	0	0	0
ENSG00000250994	AC005355.1	3.11827	2.50104	0	0	0	0	0	0	0	0
ENSG00000284638	AC005551.1	2.85746	1.41382	0	0	0	0	0	0	0	0
ENSG00000280247	AC005578.1	0	0	0	0	4.42149	2.99858	0	0	0	0
ENSG00000261790	AC005606.2	0	0	0	0	0	0	4.16544	3.3058	0	0
ENSG00000271609	AC005632.3	3.18096	2.50104	0	0	0	0	0	0	0	0
ENSG00000230607	AC005722.1	0	0	0	0	6.02579	5.33535	0	0	0	0
ENSG00000226040	AC005740.1	2.50445	1.42666	0	0	0	0	0	0	0	0
ENSG00000279590	AC005786.4	2.85746	1.41382	0	0	0	0	0	0	0	0
ENSG00000279617	AC005796.1	0	0	0	0	3.77162	1.93771	0	0	0	0
ENSG00000235415	AC005808.1	2.76932	1.66503	0	0	0	0	0	0	0	0
ENSG00000262539	AC005829.2	2.64596	1.41382	0	0	0	0	0	0	0	0
ENSG00000277382	AC005837.3	2.85746	1.41382	0	0	0	0	0	0	0	0
ENSG00000256862	AC005842.1	0	0	0	0	3.61548	1.67702	0	0	0	0
ENSG00000267469	AC005944.1	0	0	0	0	3.54062	1.67702	0	0	0	0
ENSG00000269745	AC006262.3	3.51688	2.50104	0	0	0	0	0	0	0	0
ENSG00000223872	AC006372.1	0	0	0	0	6.62837	6.41794	0	0	0	0
ENSG00000258587	AC006530.1	3.73668	2.98013	0	0	0	0	0	0	0	0
ENSG00000272328	AC007128.2	0	0	0	0	6.02579	5.33535	0	0	0	0
ENSG00000278573	AC007325.3	0	0	0	0	3.61548	1.67702	0	0	0	0
ENSG00000284294	AC007326.6	0	0	0	0	4.82064	3.36295	0	0	0	0
ENSG00000258566	AC007376.1	0	0	0	0	4.82064	3.36295	0	0	0	0
ENSG00000227946	AC007383.2	0	0	0	0	4.09398	2.36766	0	0	0	0
ENSG00000258272	AC007513.1	3.01396	2.07078	0	0	0	0	0	0	0	0
ENSG00000260086	AC007611.1	3.07727	1.73187	0	0	0	0	0	0	0	0
ENSG00000269069	AC007842.1	0	0	0	0	4.77206	3.34425	0	0	0	0
ENSG00000266877	AC007923.4	3.73668	2.98013	0	0	0	0	0	0	0	0
ENSG00000226472	AC008013.1	0	0	0	0	3.70193	1.84918	0	0	0	0
ENSG00000283041	AC008038.1	3.95649	3.52654	0	0	0	0	0	0	0	0
ENSG00000242583	AC008040.2	4.3961	4.81179	0	0	0	0	0	0	0	0
ENSG00000253172	AC008378.1	2.77345	1.55329	0	0	0	0	0	0	0	0
ENSG00000253261	AC008410.1	3.62336	2.86194	0	0	0	0	0	0	0	0
ENSG00000249637	AC008438.1	2.90161	1.73187	0	0	0	0	0	0	0	0
ENSG00000233937	AC008443.1	3.28856	2.64048	0	0	4.75963	3.40315	0	0	0	0
ENSG00000247049	AC008443.2	3.51688	2.50104	0	0	0	0	0	0	0	0
ENSG00000248103	AC008443.3	3.14795	2.0916	0	0	0	0	0	0	0	0
ENSG00000250900	AC008443.6	3.55588	3.06585	0	0	0	0	0	0	0	0
ENSG00000247699	AC008609.1	0	0	0	0	0	0	3.38442	1.61788	0	0
ENSG00000248560	AC008620.2	0	0	0	0	4.20699	2.48552	0	0	0	0
ENSG00000275862	AC008622.3	2.85746	1.41382	0	0	0	0	0	0	0	0
ENSG00000251405	AC008676.2	0	0	0	0	0	0	3.4137	1.85003	0	0
ENSG00000276548	AC008740.2	0	0	0	0	3.59697	1.67702	0	0	0	0
ENSG00000268087	AC008764.2	0	0	0	0	3.30626	1.56544	0	0	0	0
ENSG00000267373	AC008894.1	3.29707	2.0916	0	0	0	0	0	0	0	0
ENSG00000282542	AC008993.1	0	0	0	0	5.42321	4.31311	0	0	0	0
ENSG00000261113	AC009034.1	0	0	0	0	3.19946	1.31335	0	0	0	0
ENSG00000280334	AC009084.2	3.73668	2.98013	0	0	0	0	0	0	0	0
ENSG00000279106	AC009093.7	3.29707	2.0916	0	0	0	0	0	0	0	0
ENSG00000225813	AC009299.1	0	0	2.63861	1.5049	0	0	0	0	3.46317	4.26211
ENSG00000279227	AC009303.4	0	0	0	0	0	0	4.42578	3.99625	0	0
ENSG00000273025	AC009690.3	0	0	0	0	0	0	0	0	4.30415	3.68881
ENSG00000267919	AC009955.2	0	0	0	0	3.61548	1.67702	0	0	0	0
ENSG00000214369	AC009967.1	3.95649	3.52654	0	0	0	0	0	0	0	0
ENSG00000235726	AC010148.1	0	0	0	0	3.61548	1.67702	0	0	0	0
ENSG00000279028	AC010223.1	0	0	0	0	0	0	3.84168	2.79343	0	0
ENSG00000272040	AC010245.2	0	0	0	0	6.02579	5.33535	0	0	0	0
ENSG00000248268	AC010275.1	0	0	0	0	5.42321	4.31311	0	0	0	0
ENSG00000214248	AC010336.1	0	0	0	0	3.93021	2.26259	0	0	0	0
ENSG00000213663	AC010409.1	3.23716	2.48463	0	0	0	0	0	0	0	0
ENSG00000268203	AC010503.2	2.85746	1.41382	0	0	0	0	0	0	0	0
ENSG00000282051	AC010507.1	0	0	0	0	4.82064	3.36295	0	0	0	0
ENSG00000226180	AC010536.1	2.85746	1.41382	0	0	0	0	0	0	0	0
ENSG00000267443	AC010641.1	0	0	0	0	4.21806	2.48552	0	0	0	0
ENSG00000259619	AC010867.1	0	0	0	0	4.0174	2.26259	0	0	0	0
ENSG00000188525	AC010969.1	3.51688	2.50104	0	0	0	0	0	0	0	0
ENSG00000241573	AC011005.3	0	0	0	0	4.82064	3.36295	0	0	0	0
ENSG00000249593	AC011405.1	0	0	0	0	4.19711	2.55411	3.89742	3.80201	0	0
ENSG00000283897	AC011416.3	2.83667	1.73187	0	0	0	0	0	0	0	0
ENSG00000267512	AC011446.1	3.51688	2.50104	0	0	0	0	0	0	0	0
ENSG00000267383	AC011447.3	0	0	0	0	3.95864	2.19783	0	0	0	0
ENSG00000267265	AC011476.3	0	0	0	0	9.64127	12.5812	0	0	0	0
ENSG00000269188	AC011500.1	2.85746	1.41382	0	0	0	0	0	0	0	0
ENSG00000271219	AC011626.1	3.28849	2.40676	0	0	0	0	0	0	0	0
ENSG00000253706	AC011632.1	3.73668	2.98013	0	0	0	0	0	0	0	0
ENSG00000254019	AC011676.2	4.08747	3.99833	0	0	3.70193	1.84918	0	0	0	0
ENSG00000263917	AC011825.3	0	0	0	0	3.61548	1.67702	0	0	0	0
ENSG00000222017	AC011997.1	0	0	0	0	3.61548	1.67702	0	0	0	0
ENSG00000268230	AC012313.3	3.51688	2.50104	0	0	0	0	0	0	0	0
ENSG00000259481	AC012404.1	0	0	0	0	5.42321	4.31311	0	0	0	0
ENSG00000227400	AC012501.1	0	0	0	0	5.42321	4.31311	0	0	0	0
ENSG00000265378	AC012572.1	0	0	0	0	6.02579	5.33535	0	0	0	0
ENSG00000261526	AC012615.1	3.07727	1.73187	0	0	0	0	0	0	0	0
ENSG00000267232	AC012615.5	0	0	0	0	0	0	4.94646	5.51214	0	0
ENSG00000268922	AC012616.1	0	0	0	0	3.55029	2.90939	0	0	0	0
ENSG00000267053	AC012617.1	3.72313	3.90981	0	0	7.59449	8.66611	4.09229	4.43613	4.53328	4.9209
ENSG00000250616	AC012645.1	2.85746	1.41382	0	0	0	0	0	0	0	0
ENSG00000272148	AC013403.2	0	0	0	0	4.21806	2.48552	0	0	0	0
ENSG00000253875	AC013643.2	3.07727	1.73187	0	0	0	0	0	0	0	0
ENSG00000255387	AC015689.2	0	0	0	0	0	0	3.64476	2.10987	0	0
ENSG00000267078	AC015802.1	0	0	0	0	4.21806	2.48552	0	0	0	0
ENSG00000225868	AC016582.1	3.29707	2.0916	0	0	5.42321	4.31311	0	0	0	0
ENSG00000267605	AC016590.1	5.23161	8.09931	0	0	8.17398	9.89174	6.24816	9.78167	4.1072	4.52273
ENSG00000264281	AC016596.2	5.16313	7.60879	0	0	0	0	0	0	0	0
ENSG00000225392	AC016700.1	3.51688	2.50104	0	0	0	0	0	0	0	0
ENSG00000280335	AC016866.3	3.8365	3.35721	0	0	0	0	0	0	0	0
ENSG00000274346	AC016999.2	0	0	0	0	3.61548	1.67702	0	0	0	0
ENSG00000279981	AC018445.4	0	0	0	0	4.21806	2.48552	0	0	0	0
ENSG00000280075	AC018692.3	3.07965	2.50104	0	0	6.62837	6.41794	0	0	0	0
ENSG00000267004	AC018761.1	0	0	0	0	3.66444	1.80488	0	0	0	0
ENSG00000248770	AC019235.1	0	0	0	0	0	0	3.11591	2.10987	0	0
ENSG00000273123	AC020634.1	0	0	0	0	5.42321	4.31311	0	0	0	0
ENSG00000278725	AC020765.4	2.85194	1.54564	0	0	0	0	0	0	0	0
ENSG00000285020	AC020765.5	2.87747	1.73187	0	0	0	0	0	0	0	0
ENSG00000268623	AC020904.1	2.85746	1.41382	0	0	0	0	0	0	0	0
ENSG00000273654	AC020904.2	0	0	0	0	3.22711	1.34901	0	0	0	0
ENSG00000268854	AC020909.3	0	0	0	0	0	0	0	0	3.79778	2.46273
ENSG00000262160	AC020978.5	3.73668	2.98013	0	0	0	0	0	0	0	0
ENSG00000279347	AC021945.1	3.05801	2.17447	0	0	0	0	0	0	0	0
ENSG00000249639	AC022092.1	3.30237	2.43292	0	0	0	0	0	0	0	0
ENSG00000267670	AC022098.2	0	0	0	0	4.16971	2.5154	0	0	0	0
ENSG00000279035	AC022211.4	3.29707	2.0916	0	0	0	0	0	0	0	0
ENSG00000234713	AC022616.1	3.08197	1.88082	0	0	0	0	0	0	0	0
ENSG00000254444	AC022762.1	2.98394	1.73187	0	0	0	0	0	0	0	0
ENSG00000258797	AC023310.3	0	0	0	0	3.86732	2.06947	3.60281	2.45573	3.08598	1.51514
ENSG00000278066	AC023491.1	0	0	0	0	4.21806	2.48552	0	0	0	0
ENSG00000236833	AC024560.1	3.73668	2.98013	0	0	0	0	0	0	0	0
ENSG00000177359	AC024940.2	3.51688	2.50104	0	0	0	0	0	0	0	0
ENSG00000277532	AC025048.5	3.51688	2.50104	0	0	0	0	0	0	0	0
ENSG00000279222	AC025183.4	2.85746	1.41382	0	0	0	0	0	0	0	0
ENSG00000259445	AC025219.1	0	0	0	0	4.23078	2.58728	0	0	0	0
ENSG00000257181	AC025423.4	3.29707	2.0916	0	0	0	0	0	0	0	0
ENSG00000261081	AC025678.2	0	0	0	0	3.44349	1.54362	0	0	0	0
ENSG00000279092	AC025678.3	3.08197	1.88082	0	0	0	0	0	0	0	0
ENSG00000249722	AC025752.1	2.6834	1.74295	0	0	0	0	0	0	0	0
ENSG00000258732	AC025884.1	3.88284	4.08334	0	0	0	0	0	0	0	0
ENSG00000259393	AC025918.2	3.29707	2.0916	0	0	0	0	0	0	0	0
ENSG00000260693	AC026150.1	0	0	0	0	3.61548	1.67702	0	0	0	0
ENSG00000260371	AC026464.3	2.98394	1.73187	0	0	0	0	0	0	0	0
ENSG00000261474	AC026471.4	3.4929	2.64048	0	0	0	0	0	0	0	0
ENSG00000258654	AC026495.1	4.29942	5.71913	0	0	0	0	0	0	0	0
ENSG00000253886	AC026688.1	3.46307	2.60051	0	0	0	0	0	0	0	0
ENSG00000259540	AC027020.1	0	0	0	0	5.42321	4.31311	0	0	0	0
ENSG00000268798	AC027307.3	0	0	0	0	0	0	3.9051	2.67407	0	0
ENSG00000253445	AC027309.1	3.94609	3.52654	0	0	0	0	0	0	0	0
ENSG00000260093	AC034111.1	2.85746	1.41382	0	0	0	0	0	0	0	0
ENSG00000250939	AC034198.1	0	0	0	0	5.42321	4.31311	0	0	0	0
ENSG00000253404	AC034243.1	0	0	0	0	3.90334	2.11943	0	0	0	0
ENSG00000251034	AC037459.2	2.85746	1.41382	0	0	0	0	0	0	0	0
ENSG00000274064	AC040978.1	2.85746	1.41382	0	0	0	0	0	0	0	0
ENSG00000255426	AC044839.4	0	0	0	0	5.16523	3.9726	0	0	0	0
ENSG00000259302	AC048382.3	3.4929	2.64048	0	0	0	0	0	0	0	0
ENSG00000280323	AC053503.6	2.85746	1.41382	0	0	0	0	0	0	0	0
ENSG00000257500	AC055736.1	3.07727	1.73187	0	0	0	0	0	0	0	0
ENSG00000284667	AC064853.5	4.0742	4.19714	0	0	0	0	0	0	0	0
ENSG00000254144	AC067930.1	3.38812	2.50104	0	0	0	0	0	0	0	0
ENSG00000279605	AC067930.6	3.06918	1.73187	0	0	0	0	0	0	0	0
ENSG00000280326	AC067931.2	0	0	0	0	0	0	3.94864	3.21404	0	0
ENSG00000268055	AC067969.1	3.51688	2.50104	0	0	0	0	0	0	0	0
ENSG00000283217	AC068205.1	0	0	0	0	0	0	3.38442	1.61788	0	0
ENSG00000258883	AC068446.3	2.65628	1.92605	0	0	0	0	0	0	0	0
ENSG00000270190	AC068491.3	0	0	0	0	3.61548	1.67702	0	0	0	0
ENSG00000235027	AC068580.3	3.07727	1.73187	0	0	0	0	0	0	0	0
ENSG00000284746	AC068587.8	3.07727	1.73187	0	0	0	0	0	0	0	0
ENSG00000254468	AC069287.1	0	0	0	0	9.64127	12.5812	0	0	0	0
ENSG00000255229	AC069287.3	0	0	0	0	3.61548	1.67702	0	0	0	0
ENSG00000279121	AC073592.5	3.51688	2.50104	0	0	0	0	0	0	0	0
ENSG00000225146	AC073957.1	2.85746	1.41382	0	0	0	0	0	0	0	0
ENSG00000284644	AC074386.1	0	0	0	0	4.5029	2.97201	0	0	0	0
ENSG00000256963	AC079602.2	0	0	0	0	3.90334	2.11943	0	0	0	0
ENSG00000232097	AC079781.3	3.29707	2.0916	0	0	0	0	0	0	0	0
ENSG00000229964	AC080129.1	2.87651	1.56949	0	0	0	0	0	0	0	0
ENSG00000253196	AC083841.1	4.2826	4.60348	0	0	0	0	0	0	0	0
ENSG00000253715	AC083841.2	3.19456	2.24172	0	0	0	0	0	0	0	0
ENSG00000283686	AC083841.4	2.98394	1.73187	0	0	0	0	0	0	0	0
ENSG00000204745	AC083899.1	0	0	0	0	4.11359	2.58728	0	0	0	0
ENSG00000255182	AC084125.2	0	0	0	0	0	0	3.9051	2.67407	0	0
ENSG00000255456	AC084125.3	2.85746	1.41382	0	0	0	0	0	0	0	0
ENSG00000283977	AC084337.2	2.85746	1.41382	0	0	0	0	0	0	0	0
ENSG00000235530	AC087294.1	3.07727	1.73187	0	0	0	0	0	0	0	0
ENSG00000255368	AC087373.1	0	0	0	0	4.41309	2.99231	0	0	0	0
ENSG00000253286	AC090193.1	2.80644	1.85066	0	0	0	0	0	0	0	0
ENSG00000259418	AC091117.2	2.85746	1.41382	0	0	0	0	0	0	0	0
ENSG00000261561	AC091304.5	0	0	0	0	3.61548	1.67702	0	0	0	0
ENSG00000273720	AC091812.2	3.51688	2.50104	0	0	0	0	0	0	0	0
ENSG00000231228	AC091874.1	0	0	0	0	0	0	3.80976	2.96997	0	0
ENSG00000187185	AC092118.1	2.85746	1.41382	0	0	0	0	0	0	0	0
ENSG00000261235	AC092142.1	0	0	0	0	8.66699	10.6646	0	0	0	0
ENSG00000282416	AC092299.1	0	0	0	0	10.3305	14.4628	0	0	0	0
ENSG00000276721	AC092375.3	0	0	0	0	4.21806	2.48552	0	0	0	0
ENSG00000256101	AC092745.1	3.28744	2.2315	0	0	0	0	0	0	0	0
ENSG00000232628	AC092809.2	3.21215	2.83781	0	0	0	0	0	0	0	0
ENSG00000234476	AC092811.1	2.51237	1.66473	0	0	0	0	0	0	0	0
ENSG00000282418	AC092811.2	3.04798	2.29826	0	0	0	0	0	0	0	0
ENSG00000284452	AC093326.2	0	0	0	0	13.8593	22.6559	0	0	0	0
ENSG00000266844	AC093330.1	2.85746	1.41382	0	0	0	0	0	0	0	0
ENSG00000229996	AC093585.1	2.85746	1.41382	0	0	0	0	0	0	0	0
ENSG00000242474	AC093627.5	3.29707	2.0916	0	0	0	0	0	0	0	0
ENSG00000272949	AC093668.2	3.25936	2.19759	0	0	3.92275	2.25546	0	0	0	0
ENSG00000251401	AC093729.1	0	0	0	0	6.02579	5.33535	0	0	0	0
ENSG00000233384	AC096537.1	2.94537	2.11324	0	0	3.33021	1.40615	0	0	0	0
ENSG00000227048	AC096677.3	3.3447	2.50104	0	0	0	0	0	0	0	0
ENSG00000248863	AC097376.1	0	0	0	0	7.23095	7.5553	0	0	0	0
ENSG00000251095	AC097478.1	0	0	0	0	0	0	4.41319	4.53171	0	0
ENSG00000214796	AC098934.1	3.4301	3.39184	0	0	0	0	0	0	0	0
ENSG00000260021	AC098934.4	2.79978	1.84525	0	0	4.94944	3.67635	3.55587	2.5774	0	0
ENSG00000224717	AC098936.1	3.21207	2.43961	0	0	0	0	0	0	0	0
ENSG00000234112	AC099066.3	2.4769	1.41382	0	0	0	0	0	0	0	0
ENSG00000241651	AC099340.1	3.29707	2.0916	0	0	0	0	0	0	0	0
ENSG00000261218	AC099524.1	0	0	0	0	4.82064	3.36295	0	0	0	0
ENSG00000260399	AC100756.1	0	0	0	0	4.21806	2.48552	0	0	0	0
ENSG00000273756	AC100756.3	0	0	0	0	4.21806	2.48552	0	0	0	0
ENSG00000273679	AC100757.1	0	0	0	0	4.18598	2.48552	0	0	0	0
ENSG00000263938	AC100832.2	3.73668	2.98013	0	0	0	0	0	0	0	0
ENSG00000260919	AC100835.1	3.07727	1.73187	0	0	0	0	0	0	0	0
ENSG00000263443	AC100872.1	0	0	0	0	0	0	0	0	3.87154	3.02182
ENSG00000283176	AC103706.2	2.69593	1.32895	0	0	0	0	0	0	0	0
ENSG00000270177	AC104109.2	2.50445	1.42666	0	0	0	0	0	0	0	0
ENSG00000282718	AC104333.4	3.20269	2.10636	0	0	0	0	0	0	0	0
ENSG00000225620	AC104463.1	2.83667	1.73187	0	0	0	0	0	0	0	0
ENSG00000231851	AC104655.1	0	0	0	0	3.61548	1.67702	0	0	0	0
ENSG00000181097	AC105219.1	2.80644	1.85066	0	0	0	0	0	0	0	0
ENSG00000284603	AC105233.4	2.85746	1.41382	0	0	0	0	0	0	0	0
ENSG00000223649	AC105275.1	2.70827	1.6884	0	0	0	0	0	0	0	0
ENSG00000261314	AC105275.2	2.93882	2.38692	0	0	0	0	0	0	0	0
ENSG00000245213	AC105285.1	0	0	0	0	3.61548	1.67702	0	0	0	0
ENSG00000226277	AC105393.1	0	0	0	0	9.64127	12.5812	0	0	0	0
ENSG00000284042	AC106774.5	3.76999	14.7191	2.13698	4.54721	7.90853	12.3816	3.89864	11.2402	3.17714	8.90241
ENSG00000284234	AC106774.6	3.43196	11.5717	2.10768	1.37635	8.63803	18.1086	0	0	2.50491	2.39484
ENSG00000284283	AC106774.7	2.92736	7.69364	0	0	6.54246	11.2724	2.7424	4.13496	3.66735	7.37602
ENSG00000284439	AC106774.9	3.21544	8.27639	0	0	5.91637	10.8218	2.45195	3.68881	2.41312	1.51514
ENSG00000258130	AC106782.1	3.28845	2.23258	0	0	3.94932	2.18382	3.4786	2.43715	0	0
ENSG00000261203	AC106782.3	3.54584	3.23734	0	0	0	0	0	0	3.29141	1.51514
ENSG00000278887	AC106782.7	2.49461	1.34387	0	0	0	0	0	0	0	0
ENSG00000170089	AC106795.1	0	0	0	0	4.75963	3.40315	0	0	0	0
ENSG00000260082	AC106886.1	3.69837	3.11231	0	0	0	0	0	0	0	0
ENSG00000255325	AC108136.1	3.13908	2.31056	0	0	0	0	0	0	0	0
ENSG00000249505	AC108673.1	2.65938	1.41382	0	0	0	0	0	0	0	0
ENSG00000253163	AC109479.1	2.85746	1.41382	0	0	0	0	0	0	0	0
ENSG00000272255	AC113361.1	3.69951	3.11326	0	0	0	0	0	0	0	0
ENSG00000251446	AC113391.2	2.85746	1.41382	0	0	0	0	0	0	0	0
ENSG00000279691	AC113410.3	2.96586	2.43726	0	0	0	0	0	0	0	0
ENSG00000250049	AC114316.2	0	0	0	0	4.59132	3.07761	0	0	0	0
ENSG00000259181	AC114546.1	0	0	0	0	4.21806	2.48552	0	0	0	0
ENSG00000231625	AC115989.1	0	0	0	0	4.21806	2.48552	0	0	0	0
ENSG00000249413	AC116049.2	3.51688	2.50104	0	0	0	0	0	0	0	0
ENSG00000143429	AC116050.1	0	0	0	0	4.82064	3.36295	0	0	0	0
ENSG00000223751	AC116609.1	2.46739	2.5949	0	0	2.96231	1.40637	0	0	0	0
ENSG00000249079	AC118282.2	0	0	0	0	0	0	0	0	4.00449	3.68294
ENSG00000235096	AC118555.1	0	0	0	0	2.87868	1.42742	0	0	0	0
ENSG00000253392	AC119403.1	3.29707	2.0916	0	0	0	0	0	0	0	0
ENSG00000282221	AC119427.1	0	0	0	0	0	0	3.09541	2.41098	0	0
ENSG00000260182	AC120498.2	0	0	0	0	0	0	3.4841	2.10987	0	0
ENSG00000257829	AC121757.1	0	0	0	0	3.61548	1.67702	0	0	0	0
ENSG00000253480	AC122713.1	3.51688	2.50104	0	0	0	0	0	0	0	0
ENSG00000262979	AC124319.1	0	0	0	0	5.42321	4.31311	0	0	0	0
ENSG00000260261	AC124944.3	3.36855	2.78843	0	0	0	0	0	0	0	0
ENSG00000233031	AC125238.1	0	0	0	0	4.0174	2.26259	0	0	0	0
ENSG00000260498	AC126696.3	0	0	0	0	4.82064	3.36295	0	0	0	0
ENSG00000205746	AC126755.1	2.85746	1.41382	0	0	3.81453	1.9977	4.68612	4.7361	0	0
ENSG00000233024	AC126755.2	3.51688	2.50104	0	0	4.90439	3.61122	0	0	0	0
ENSG00000257391	AC126763.1	0	0	0	0	0	0	0	0	4.05096	3.04403
ENSG00000248994	AC126768.2	0	0	0	0	0	0	3.5806	2.10987	0	0
ENSG00000275383	AC126773.4	3.95649	3.52654	0	0	0	0	0	0	0	0
ENSG00000278441	AC126915.3	3.87234	3.41963	0	0	0	0	0	0	0	0
ENSG00000266490	AC127024.5	3.07727	1.73187	0	0	0	0	0	0	0	0
ENSG00000251158	AC131392.2	2.41693	1.4706	0	0	4.94736	4.07244	0	0	0	0
ENSG00000255158	AC131934.1	3.29707	2.0916	0	0	6.37446	6.5479	0	0	0	0
ENSG00000183562	AC131971.1	2.85746	1.41382	0	0	0	0	0	0	0	0
ENSG00000213519	AC132008.1	0	0	0	0	4.21806	2.48552	0	0	0	0
ENSG00000268403	AC132192.2	0	0	0	0	4.82064	3.36295	0	0	0	0
ENSG00000251031	AC132803.1	0	0	0	0	0	0	0	0	3.15491	1.46221
ENSG00000270385	AC133539.2	3.07727	1.73187	0	0	0	0	0	0	0	0
ENSG00000257506	AC133555.1	3.90383	3.65564	0	0	4.82064	3.36295	0	0	0	0
ENSG00000279228	AC133555.5	0	0	0	0	4.59132	3.07761	0	0	0	0
ENSG00000261172	AC133919.2	3.12128	2.0916	0	0	5.39545	4.30832	0	0	0	0
ENSG00000279204	AC134043.2	0	0	0	0	0	0	3.38442	1.61788	0	0
ENSG00000284617	AC134684.3	3.28744	2.2315	0	0	0	0	0	0	0	0
ENSG00000255439	AC135050.2	3.29707	2.0916	0	0	0	0	0	0	0	0
ENSG00000269947	AC135178.5	3.07727	1.73187	0	0	0	0	0	0	0	0
ENSG00000277895	AC135279.3	3.29707	2.0916	0	0	0	0	0	0	0	0
ENSG00000277666	AC136352.3	0	0	0	0	0	0	4.54701	5.07044	0	0
ENSG00000253698	AC136601.1	0	0	0	0	0	0	3.13745	1.54998	0	0
ENSG00000253652	AC136628.4	0	0	0	0	4.80799	3.36295	0	0	0	0
ENSG00000238035	AC138035.1	0	0	0	0	4.0174	2.26259	0	0	0	0
ENSG00000250765	AC138035.2	0	0	0	0	10.2439	13.9353	0	0	0	0
ENSG00000274553	AC138035.3	0	0	0	0	4.21806	2.48552	0	0	0	0
ENSG00000215156	AC138409.1	2.63545	5.72478	0	0	2.97974	1.67702	4.00164	13.3173	2.40507	2.86723
ENSG00000215158	AC138409.2	0	0	0	0	0	0	3.8	10.7999	0	0
ENSG00000227717	AC138749.1	4.17629	4.14076	0	0	4.59132	3.07761	0	0	0	0
ENSG00000260444	AC138749.2	0	0	0	0	3.61548	1.67702	0	0	0	0
ENSG00000254701	AC138866.2	3.12476	1.95035	0	0	5.77799	4.98873	0	0	3.79778	2.46273
ENSG00000260845	AC138907.2	0	0	0	0	7.23095	7.5553	0	0	0	0
ENSG00000183458	AC138932.1	0	0	0	0	0	0	3.38442	1.61788	0	0
ENSG00000258354	AC138932.2	3.90042	4.33167	0	0	4.70819	3.75061	3.2799	2.6319	3.63788	2.46273
ENSG00000233974	AC138951.1	2.9291	6.826	0	0	0	0	2.91174	4.3215	2.24293	1.4392
ENSG00000279107	AC138951.2	2.38692	3.3007	0	0	3.6512	3.34726	0	0	0	0
ENSG00000250909	AC138956.1	2.80644	1.85066	0	0	0	0	0	0	0	0
ENSG00000183889	AC138969.1	3.07727	1.73187	0	0	4.11359	2.58728	0	0	0	0
ENSG00000262094	AC139099.1	0	0	0	0	4.82064	3.36295	0	0	0	0
ENSG00000262952	AC139099.3	0	0	0	0	4.82064	3.36295	0	0	0	0
ENSG00000270580	AC139256.2	2.85746	1.41382	0	0	0	0	0	0	0	0
ENSG00000248596	AC139491.2	0	0	0	0	3.64849	1.7816	0	0	0	0
ENSG00000251623	AC139491.5	0	0	0	0	0	0	0	0	3.88296	2.81847
ENSG00000248769	AC139495.2	0	0	0	0	6.85095	6.98025	0	0	0	0
ENSG00000250138	AC139495.3	0	0	0	0	6.34617	6.23794	0	0	0	0
ENSG00000251600	AC139713.2	0	0	0	0	4.21806	2.48552	0	0	0	0
ENSG00000272588	AC139887.4	0	0	0	0	6.62837	6.41794	0	0	0	0
ENSG00000271309	AC140113.2	3.29707	2.0916	0	0	0	0	0	0	0	0
ENSG00000271365	AC140113.3	0	0	0	0	0	0	3.64476	2.10987	0	0
ENSG00000259553	AC140725.1	0	0	0	0	3.92275	2.25546	0	0	0	0
ENSG00000275771	AC140725.3	0	0	0	0	0	0	0	0	3.87876	3.20929
ENSG00000256673	AC141557.1	3.28744	2.2315	0	0	0	0	0	0	0	0
ENSG00000261259	AC142086.5	4.29176	5.15297	0	0	0	0	0	0	0	0
ENSG00000262213	AC144836.1	0	0	0	0	0	0	4.42578	3.99625	0	0
ENSG00000248996	AC145098.1	2.85746	1.41382	0	0	0	0	0	0	0	0
ENSG00000251417	AC145285.2	2.85746	1.41382	0	0	0	0	0	0	0	0
ENSG00000269983	AC146944.4	3.07727	1.73187	0	0	0	0	0	0	0	0
ENSG00000276399	AC209154.2	3.07727	1.73187	0	0	0	0	0	0	0	0
ENSG00000282572	AC215522.2	3.07727	1.73187	0	0	4.79595	3.36295	0	0	0	0
ENSG00000274343	AC232323.1	0	0	0	0	5.6916	7.49563	0	0	2.65821	3.44109
ENSG00000230964	AC233266.1	3.0263	3.49039	0	0	0	0	0	0	0	0
ENSG00000282206	AC233280.19	3.87049	3.5957	0	0	4.41309	2.99231	3.31723	2.06047	0	0
ENSG00000283967	AC233724.17	4.1059	14.116	0	0	3.85618	3.25026	0	0	0	0
ENSG00000283988	AC233724.18	3.20485	15.3378	2.11327	2.59883	3.72512	3.64152	0	0	4.82546	15.2099
ENSG00000284356	AC233724.19	2.12925	4.26043	0	0	4.25472	5.66458	0	0	2.57213	7.43838
ENSG00000284465	AC233724.20	0	0	0	0	6.53468	10.853	0	0	0	0
ENSG00000263590	AC239800.3	0	0	0	0	4.82064	3.36295	0	0	0	0
ENSG00000223728	AC239801.1	0	0	0	0	4.59132	3.07761	0	0	0	0
ENSG00000274927	AC239859.5	0	0	0	0	3.81289	2.118	0	0	0	0
ENSG00000277702	AC239859.6	0	0	0	0	5.13821	3.9383	0	0	0	0
ENSG00000278182	AC239860.2	3.4304	2.90506	0	0	5.16283	3.9726	0	0	0	0
ENSG00000230832	AC241584.1	3.26403	2.60228	0	0	0	0	0	0	0	0
ENSG00000272419	AC241585.2	3.46165	3.0798	0	0	3.27758	1.41715	0	0	0	0
ENSG00000283259	AC242022.1	0	0	0	0	7.23095	7.5553	0	0	0	0
ENSG00000277095	AC242852.2	3.01396	2.07078	0	0	4.21806	2.48552	0	0	4.05096	3.04403
ENSG00000278431	AC243547.2	0	0	0	0	0	0	3.71637	2.6455	0	0
ENSG00000233030	AC243772.2	0	0	0	0	3.41733	1.52181	0	0	0	0
ENSG00000234232	AC243772.3	0	0	0	0	0	0	0	0	3.50373	1.95611
ENSG00000275767	AC244015.2	2.85746	1.41382	0	0	5.42321	4.31311	0	0	0	0
ENSG00000226780	AC244035.1	2.6393	1.68442	0	0	0	0	0	0	0	0
ENSG00000274487	AC244154.1	2.85746	1.41382	0	0	0	0	0	0	0	0
ENSG00000279458	AC244230.1	2.85746	1.41382	0	0	0	0	0	0	0	0
ENSG00000233029	AC244453.2	3.73668	2.98013	0	0	0	0	0	0	0	0
ENSG00000279047	AC244517.5	3.51688	2.50104	0	0	0	0	0	0	0	0
ENSG00000269524	AC245052.7	3.31636	2.45168	0	0	0	0	0	0	0	0
ENSG00000238107	AC245100.6	2.59624	1.41368	0	0	0	0	0	0	0	0
ENSG00000215861	AC245297.1	0	0	0	0	0	0	0	0	3.68075	2.90475
ENSG00000277406	AC245407.1	0	0	0	0	5.32809	4.34112	0	0	0	0
ENSG00000232527	AC245595.1	3.9016	3.88401	0	0	4.59132	3.07761	2.9415	1.37526	0	0
ENSG00000276756	AC245595.2	0	0	0	0	3.83579	2.14668	0	0	0	0
ENSG00000229002	AC246785.1	2.41916	1.73187	0	0	0	0	0	0	0	0
ENSG00000233586	AC246785.2	0	0	0	0	0	0	3.13777	2.14985	0	0
ENSG00000111271	ACAD10	3.51688	2.50104	0	0	0	0	0	0	0	0
ENSG00000182827	ACBD3	0	0	0	0	0	0	0	0	2.95271	1.59758
ENSG00000168306	ACOX2	0	0	0	0	3.61548	1.67702	0	0	0	0
ENSG00000164398	ACSL6	3.73668	2.98013	0	0	0	0	0	0	0	0
ENSG00000183549	ACSM5	2.85746	1.41382	0	0	0	0	0	0	0	0
ENSG00000184009	ACTG1	0	0	0	0	0	0	3.38442	1.61788	0	0
ENSG00000077522	ACTN2	2.83332	2.0916	0	0	0	0	0	0	0	0
ENSG00000267439	AD000671.3	3.51688	2.50104	0	0	0	0	0	0	0	0
ENSG00000143537	ADAM15	2.59624	1.41368	0	0	0	0	0	0	0	0
ENSG00000149451	ADAM33	4.17629	4.14076	0	0	0	0	0	0	0	0
ENSG00000145808	ADAMTS19	2.73286	1.38517	0	0	0	0	4.18092	3.84437	0	0
ENSG00000143382	ADAMTSL4	3.29707	2.0916	0	0	0	0	0	0	0	0
ENSG00000184060	ADAP2	3.07727	1.73187	0	0	0	0	0	0	0	0
ENSG00000173137	ADCK5	0	0	0	0	0	0	0	0	4.09262	3.60023
ENSG00000155897	ADCY8	0	0	0	0	0	0	0	0	3.55948	2.36859
ENSG00000181790	ADGRB1	2.85746	1.41382	0	0	0	0	0	0	0	0
ENSG00000182885	ADGRG3	2.85746	1.41382	0	0	0	0	0	0	0	0
ENSG00000072071	ADGRL1	3.51688	2.50104	0	0	4.06421	2.32614	0	0	0	0
ENSG00000164199	ADGRV1	0	0	0	0	4.41309	2.99231	0	0	0	0
ENSG00000163485	ADORA1	3.30038	2.84024	0	0	3.72966	1.88492	0	0	0	0
ENSG00000281961	AF067845.4	0	0	0	0	9.03869	11.2643	0	0	0	0
ENSG00000263612	AF186192.3	3.46307	2.60051	0	0	0	0	0	0	0	0
ENSG00000278106	AF254983.2	2.75196	4.53205	0	0	0	0	2.98071	4.40482	0	0
ENSG00000253642	AF279873.3	0	0	0	0	3.61548	1.67702	0	0	0	0
ENSG00000223959	AFG3L1P	3.07727	1.73187	0	0	0	0	0	0	0	0
ENSG00000183077	AFMID	3.29707	2.0916	0	0	0	0	0	0	0	0
ENSG00000119844	AFTPH	0	0	0	0	4.02517	2.27405	0	0	0	0
ENSG00000279058	AGAP14P	3.29707	2.0916	0	0	0	0	0	0	0	0
ENSG00000133612	AGAP3	0	0	0	0	0	0	3.64476	2.10987	0	0
ENSG00000188234	AGAP4	0	0	0	0	4.21806	2.48552	0	0	0	0
ENSG00000172650	AGAP5	0	0	0	0	3.61548	1.67702	0	0	0	0
ENSG00000229122	AGBL5-IT1	0	0	0	0	5.42321	4.31311	0	0	0	0
ENSG00000123908	AGO2	3.11069	1.92681	0	0	0	0	4.16544	3.3058	0	0
ENSG00000101444	AHCY	2.83581	1.7666	0	0	0	0	0	0	0	0
ENSG00000185567	AHNAK2	2.85746	1.41382	0	0	0	0	0	0	0	0
ENSG00000156709	AIFM1	3.51688	2.50104	0	0	0	0	0	0	0	0
ENSG00000232434	AJM1	2.85746	1.41382	0	0	0	0	0	0	0	0
ENSG00000105127	AKAP8	3.51688	2.50104	0	0	0	0	0	0	0	0
ENSG00000011243	AKAP8L	3.29707	2.0916	0	0	0	0	0	0	0	0
ENSG00000142208	AKT1	3.95649	3.52654	0	0	0	0	0	0	0	0
ENSG00000105221	AKT2	3.29707	2.0916	0	0	0	0	0	0	0	0
ENSG00000117020	AKT3	2.49268	1.41382	0	0	0	0	0	0	0	0
ENSG00000273424	AL008582.1	3.07727	1.73187	0	0	0	0	0	0	0	0
ENSG00000282740	AL021920.3	3.78416	4.54888	0	0	3.22711	1.34901	2.67262	1.30526	0	0
ENSG00000227722	AL022100.1	2.65053	1.57508	0	0	0	0	0	0	0	0
ENSG00000227413	AL022238.1	2.85746	1.41382	0	0	0	0	0	0	0	0
ENSG00000225867	AL022315.1	2.85746	1.41382	0	0	0	0	0	0	0	0
ENSG00000224794	AL022326.1	3.07727	1.73187	0	0	0	0	0	0	0	0
ENSG00000270638	AL023806.1	0	0	0	0	3.61548	1.67702	0	0	0	0
ENSG00000261189	AL031058.1	0	0	0	0	0	0	3.52957	2.12498	0	0
ENSG00000231953	AL031432.1	3.07727	1.73187	0	0	0	0	0	0	0	0
ENSG00000276026	AL031665.2	3.00252	1.7666	0	0	0	0	0	0	0	0
ENSG00000260425	AL031709.1	0	0	0	0	0	0	3.38442	1.61788	0	0
ENSG00000275092	AL031710.2	0	0	0	0	3.61548	1.67702	0	0	0	0
ENSG00000272465	AL031768.1	3.07727	1.73187	0	0	0	0	0	0	0	0
ENSG00000285407	AL033530.1	0	0	0	0	4.82064	3.36295	0	0	0	0
ENSG00000260536	AL035071.2	2.65053	1.57508	0	0	0	0	0	0	0	0
ENSG00000237063	AL035420.2	3.36872	2.61874	0	0	0	0	0	0	0	0
ENSG00000223651	AL049812.1	3.29707	2.0916	0	0	0	0	0	0	0	0
ENSG00000229188	AL050349.1	3.51688	2.50104	0	0	0	0	0	0	0	0
ENSG00000232358	AL050404.1	2.80644	1.85066	0	0	0	0	0	0	0	0
ENSG00000144158	AL078621.1	2.65938	1.41382	0	0	0	0	0	0	0	0
ENSG00000240591	AL096701.3	2.85746	1.41382	0	0	0	0	0	0	0	0
ENSG00000220694	AL096711.1	0	0	0	0	0	0	4.16544	3.3058	0	0
ENSG00000231977	AL096828.1	2.85746	1.41382	0	0	0	0	0	0	0	0
ENSG00000232528	AL109809.1	3.51688	2.50104	0	0	0	0	0	0	0	0
ENSG00000266908	AL109935.2	3.73668	2.98013	0	0	0	0	0	0	0	0
ENSG00000274364	AL110115.1	3.51688	2.50104	0	0	0	0	0	0	0	0
ENSG00000233376	AL117382.2	3.51688	2.50104	0	0	0	0	0	0	0	0
ENSG00000230387	AL118508.1	2.78369	1.41382	0	0	0	0	0	0	0	0
ENSG00000261582	AL121753.1	2.7782	1.42299	0	0	0	0	0	0	0	0
ENSG00000233895	AL121761.1	3.87049	3.5957	0	0	0	0	0	0	0	0
ENSG00000268628	AL121761.2	3.36855	2.78843	0	0	0	0	0	0	0	0
ENSG00000274507	AL121772.2	3.25936	2.19759	0	0	0	0	0	0	0	0
ENSG00000275437	AL121832.3	4.26278	4.56431	0	0	0	0	0	0	0	0
ENSG00000229299	AL121845.1	3.08197	1.88082	0	0	0	0	0	0	3.29141	1.51514
ENSG00000273154	AL121845.3	3.51688	2.50104	0	0	0	0	0	0	0	0
ENSG00000276768	AL121890.2	5.71493	9.50012	0	0	0	0	0	0	0	0
ENSG00000271803	AL121906.1	4.17629	4.14076	0	0	0	0	0	0	0	0
ENSG00000238194	AL121908.1	2.85746	1.41382	0	0	0	0	0	0	0	0
ENSG00000225279	AL121987.1	3.29707	2.0916	0	0	0	0	0	0	0	0
ENSG00000278041	AL133325.3	3.73668	2.98013	0	0	0	0	0	0	0	0
ENSG00000233293	AL133343.2	3.29707	2.2315	0	0	0	0	0	0	0	0
ENSG00000225208	AL133387.1	0	0	0	0	4.21806	2.48552	0	0	0	0
ENSG00000218107	AL136131.1	3.73668	2.98013	0	0	0	0	0	0	0	0
ENSG00000269846	AL136172.1	3.38812	2.50104	0	0	0	0	0	0	0	0
ENSG00000278068	AL136317.3	0	0	0	0	0	0	0	0	4.32702	4.26449
ENSG00000272033	AL136984.1	2.96469	1.98827	0	0	0	0	0	0	0	0
ENSG00000272226	AL136985.2	2.85746	1.41382	0	0	0	0	0	0	0	0
ENSG00000271732	AL137798.1	2.75038	2.6756	0	0	0	0	0	0	0	0
ENSG00000282143	AL137798.2	0	0	0	0	0	0	0	0	3.54502	2.65148
ENSG00000261135	AL137802.2	3.21961	2.68053	0	0	0	0	0	0	0	0
ENSG00000260193	AL138781.1	3.29707	2.0916	0	0	0	0	0	0	0	0
ENSG00000232750	AL139132.1	0	0	0	0	3.26959	1.31886	0	0	0	0
ENSG00000229291	AL139161.1	2.63338	2.0916	0	0	0	0	0	0	0	0
ENSG00000258851	AL139300.2	0	0	0	0	3.61548	1.67702	0	0	0	0
ENSG00000236947	AL139412.1	2.68714	1.41382	0	0	0	0	0	0	0	0
ENSG00000237463	AL157714.2	2.87651	1.56949	0	0	0	0	0	0	3.1733	1.51514
ENSG00000258458	AL160314.2	2.91645	1.63296	0	0	0	0	0	0	0	0
ENSG00000224307	AL161785.1	3.29707	2.0916	0	0	0	0	0	0	0	0
ENSG00000228153	AL161793.1	2.67672	1.41382	0	0	0	0	0	0	0	0
ENSG00000285115	AL162588.1	0	0	0	0	4.82064	3.36295	0	0	0	0
ENSG00000225337	AL353608.1	3.33308	2.31056	0	0	0	0	0	0	0	0
ENSG00000230506	AL354824.1	2.98394	1.73187	0	0	0	0	0	0	0	0
ENSG00000229065	AL354893.2	0	0	0	0	3.70193	1.84918	0	0	0	0
ENSG00000213028	AL354983.1	3.05919	2.4745	0	0	0	0	0	0	0	0
ENSG00000259723	AL354993.2	0	0	0	0	4.23078	2.58728	0	0	0	0
ENSG00000224810	AL355482.1	2.59624	1.41368	0	0	0	0	0	0	0	0
ENSG00000236713	AL356292.1	2.76236	1.53892	0	0	0	0	0	0	0	0
ENSG00000237781	AL356356.1	3.51688	2.50104	0	0	0	0	0	0	0	0
ENSG00000236206	AL356441.1	2.48869	1.33535	0	0	0	0	0	0	0	0
ENSG00000272195	AL356512.1	2.37718	1.41382	0	0	0	0	0	0	0	0
ENSG00000227728	AL356583.1	3.554	3.61395	0	0	0	0	0	0	0	0
ENSG00000278367	AL356652.1	3.28744	2.2315	0	0	0	0	0	0	0	0
ENSG00000271727	AL357054.2	0	0	0	0	0	0	3.03628	1.37615	0	0
ENSG00000257759	AL357153.2	0	0	0	0	7.23095	7.5553	0	0	0	0
ENSG00000285177	AL357556.4	3.99021	5.52581	0	0	0	0	0	0	0	0
ENSG00000272654	AL358472.2	2.9424	1.94547	0	0	0	0	0	0	0	0
ENSG00000229191	AL358473.1	3.5414	2.72455	0	0	0	0	0	0	0	0
ENSG00000234132	AL358473.2	2.73667	1.73187	0	0	0	0	0	0	0	0
ENSG00000233645	AL358876.2	0	0	0	0	4.21806	2.48552	0	0	0	0
ENSG00000227625	AL359510.1	2.50445	1.42666	0	0	0	0	0	0	0	0
ENSG00000279623	AL359697.1	0	0	0	0	3.44349	1.54362	0	0	0	0
ENSG00000273058	AL359921.2	2.63799	1.88372	0	0	0	0	0	0	0	0
ENSG00000273160	AL359962.2	2.86628	1.73187	0	0	0	0	0	0	0	0
ENSG00000236846	AL359979.2	0	0	0	0	3.85215	2.30919	0	0	0	0
ENSG00000279261	AL360294.1	0	0	0	0	0	0	3.68691	2.74353	0	0
ENSG00000236948	AL365255.1	0	0	0	0	4.14459	2.4401	0	0	0	0
ENSG00000231434	AL365440.1	0	0	0	0	7.26598	7.86468	0	0	0	0
ENSG00000258592	AL391152.1	0	0	0	0	4.21806	2.48552	0	0	0	0
ENSG00000236782	AL391650.1	3.73668	2.98013	0	0	0	0	0	0	0	0
ENSG00000229808	AL391825.1	2.90161	1.73187	0	0	0	0	0	0	0	0
ENSG00000277624	AL391987.6	2.22853	4.77391	2.00696	1.87436	3.03409	2.48552	3.45574	9.88766	3.82356	10.4717
ENSG00000230739	AL392003.2	2.80644	1.85066	0	0	0	0	0	0	0	0
ENSG00000213036	AL445305.1	2.39524	1.37447	0	0	0	0	0	0	0	0
ENSG00000259135	AL445363.2	5.05551	7.04516	0	0	0	0	0	0	0	0
ENSG00000176134	AL445665.1	0	0	0	0	4.21806	2.48552	0	0	0	0
ENSG00000284763	AL449105.1	0	0	0	0	4.82064	3.36295	0	0	0	0
ENSG00000284867	AL449105.2	0	0	0	0	5.42321	4.31311	0	0	0	0
ENSG00000285076	AL449105.4	0	0	0	0	4.21806	2.48552	0	0	0	0
ENSG00000285370	AL449105.5	0	0	0	0	0	0	3.18903	2.25297	0	0
ENSG00000282265	AL450990.1	3.64681	4.22668	0	0	0	0	0	0	0	0
ENSG00000234614	AL450992.2	2.83667	1.73187	0	0	0	0	0	0	0	0
ENSG00000282317	AL451007.2	2.98968	2.33918	0	0	0	0	0	0	0	0
ENSG00000215838	AL451074.1	3.3729	2.98013	0	0	0	0	0	0	0	0
ENSG00000240710	AL512306.3	3.08074	2.2145	0	0	0	0	0	0	0	0
ENSG00000257751	AL512310.5	4.67075	7.7951	0	0	0	0	3.09626	1.61788	3.23055	1.9307
ENSG00000257884	AL512310.7	0	0	0	0	0	0	0	0	5.06983	6.9098
ENSG00000234041	AL512326.3	0	0	0	0	3.50058	1.61544	0	0	0	0
ENSG00000237365	AL512330.1	3.29707	2.0916	0	0	0	0	0	0	0	0
ENSG00000270598	AL512343.1	3.06058	2.8433	0	0	0	0	0	0	0	0
ENSG00000280244	AL512356.3	0	0	0	0	6.31306	5.95094	0	0	0	0
ENSG00000225952	AL512444.1	3.07727	1.73187	0	0	0	0	0	0	0	0
ENSG00000276997	AL513314.2	3.69088	3.31068	0	0	4.06421	2.32614	4.41319	4.53171	0	0
ENSG00000278849	AL513478.2	0	0	0	0	4.05438	2.31106	0	0	0	0
ENSG00000231827	AL513523.2	3.28744	2.2315	0	0	0	0	0	0	0	0
ENSG00000277156	AL589743.6	0	0	0	0	0	0	3.79172	2.93555	0	0
ENSG00000270090	AL590235.2	0	0	0	0	3.61548	1.67702	0	0	0	0
ENSG00000256029	AL590560.1	3.95649	3.52654	0	0	0	0	0	0	0	0
ENSG00000272668	AL590560.2	3.68307	3.09287	0	0	0	0	0	0	0	0
ENSG00000226036	AL590648.1	2.84019	2.04855	0	0	0	0	0	0	3.30009	2.46273
ENSG00000237980	AL590648.3	3.05801	2.17447	0	0	0	0	0	0	0	0
ENSG00000223356	AL590666.1	0	0	0	0	0	0	2.92307	1.34072	0	0
ENSG00000238085	AL590682.1	0	0	0	0	0	0	4.94369	7.454	0	0
ENSG00000285219	AL591485.1	0	0	0	0	0	0	4.16544	3.3058	0	0
ENSG00000228955	AL591623.2	2.74347	2.23183	0	0	0	0	0	0	0	0
ENSG00000272865	AL591686.2	3.28862	2.98013	0	0	0	0	0	0	0	0
ENSG00000275239	AL591926.2	3.46307	2.60051	0	0	0	0	0	0	0	0
ENSG00000273980	AL592071.1	2.85746	1.41382	0	0	0	0	0	0	0	0
ENSG00000219133	AL592114.1	2.89765	2.01301	0	0	0	0	0	0	0	0
ENSG00000225522	AL592114.2	0	0	0	0	0	0	2.85335	1.51872	0	0
ENSG00000261065	AL592146.1	2.58473	1.41382	0	0	0	0	3.62034	3.05816	0	0
ENSG00000267305	AL592148.2	3.76152	4.73271	0	0	0	0	0	0	0	0
ENSG00000215840	AL592295.1	2.99442	1.88372	0	0	0	0	0	0	0	0
ENSG00000283360	AL592295.3	0	0	0	0	7.27401	10.4677	3.47506	5.707	0	0
ENSG00000261168	AL592424.1	3.46307	2.60051	0	0	0	0	3.9051	2.67407	0	0
ENSG00000229400	AL596330.1	3.13595	2.8462	0	0	0	0	0	0	0	0
ENSG00000231512	AL606534.2	0	0	0	0	0	0	3.51202	2.10987	0	0
ENSG00000272167	AL606537.1	0	0	0	0	0	0	3.11794	1.70479	0	0
ENSG00000231100	AL606752.1	0	0	0	0	4.48183	2.94063	0	0	0	0
ENSG00000228982	AL627095.1	2.98731	2.03156	0	0	0	0	0	0	0	0
ENSG00000274100	AL627230.1	4.34223	12.8622	0	0	5.0327	4.93825	3.49169	7.56341	3.25361	4.65307
ENSG00000278735	AL627230.8	3.07727	1.73187	0	0	4.82064	3.36295	0	0	0	0
ENSG00000238009	AL627309.1	0	0	0	0	8.799	11.2233	4.42578	3.99625	5.36312	8.2048
ENSG00000268903	AL627309.6	0	0	0	0	5.42321	4.31311	0	0	0	0
ENSG00000272217	AL645940.1	2.85746	1.41382	0	0	0	0	0	0	0	0
ENSG00000230021	AL669831.3	0	0	0	0	8.43611	9.98501	0	0	0	0
ENSG00000233021	AL669841.1	0	0	0	0	3.61548	1.67702	0	0	0	0
ENSG00000274628	AL669942.1	0	0	0	0	5.42321	4.31311	0	0	0	0
ENSG00000270094	AL670729.2	3.08211	2.04465	0	0	0	0	0	0	0	0
ENSG00000273192	AL671710.1	3.23716	2.48463	0	0	0	0	0	0	0	0
ENSG00000232296	AL691482.1	2.4769	1.41382	0	0	0	0	0	0	0	0
ENSG00000273599	AL731571.1	0	0	0	0	0	0	3.9051	2.67407	0	0
ENSG00000213863	AL731661.1	0	0	0	0	5.42321	4.31311	0	0	0	0
ENSG00000270745	AL731768.1	3.73668	2.98013	0	0	0	0	0	0	0	0
ENSG00000237094	AL732372.2	4.4323	6.31027	0	0	9.03869	11.2643	4.94646	5.51214	3.29141	1.51514
ENSG00000203987	AL772363.1	0	0	0	0	3.65652	1.90401	0	0	0	0
ENSG00000283317	AL831711.1	3.12369	8.59639	0	0	9.84907	19.8246	3.50436	6.70398	2.86337	3.71257
ENSG00000236327	AL831737.1	3.82146	3.95392	0	0	0	0	0	0	0	0
ENSG00000253364	AL928742.1	3.29707	2.0916	0	0	0	0	0	0	0	0
ENSG00000227518	AL928970.1	0	0	0	0	4.09398	2.36766	0	0	0	0
ENSG00000164904	ALDH7A1	2.8655	1.69537	0	0	0	0	0	0	0	0
ENSG00000159063	ALG8	2.85746	1.41382	0	0	0	0	0	0	0	0
ENSG00000125652	ALKBH7	3.95649	3.52654	0	0	0	0	0	0	0	0
ENSG00000052850	ALX4	3.07727	1.73187	0	0	0	0	0	0	0	0
ENSG00000162066	AMDHD2	3.07727	1.73187	0	0	0	0	0	0	0	0
ENSG00000176248	ANAPC2	2.85746	1.41382	0	0	0	0	0	0	0	0
ENSG00000130173	ANGPTL8	2.85746	1.41382	0	0	0	0	0	0	0	0
ENSG00000131503	ANKHD1	2.78272	2.06943	0	0	0	0	0	0	0	0
ENSG00000176915	ANKLE2	2.85746	1.41382	0	0	0	0	0	0	0	0
ENSG00000167522	ANKRD11	0	0	0	0	0	0	4.42578	3.99625	0	0
ENSG00000230453	ANKRD18B	3.59684	3.33826	0	0	4.90439	3.61122	4.16544	3.3058	0	0
ENSG00000163046	ANKRD30BL	3.62336	2.86194	0	0	0	0	0	0	0	0
ENSG00000198483	ANKRD35	3.44208	2.48463	0	0	0	0	0	0	0	0
ENSG00000186106	ANKRD46	3.15968	2.72696	0	0	0	0	0	0	0	0
ENSG00000131620	ANO1	3.95649	3.52654	0	0	0	0	0	0	0	0
ENSG00000143401	ANP32E	0	0	0	0	3.38513	1.47606	0	0	0	0
ENSG00000143412	ANXA9	2.73286	1.38517	0	0	0	0	0	0	0	0
ENSG00000206142	AP000552.1	0	0	0	0	6.6297	6.64249	0	0	0	0
ENSG00000274446	AP001005.2	0	0	0	0	4.21806	2.48552	3.41026	2.03257	0	0
ENSG00000232124	AP001057.1	3.07727	1.73187	0	0	0	0	0	0	0	0
ENSG00000250230	AP002754.1	0	0	0	0	3.61548	1.67702	0	0	0	0
ENSG00000256898	AP002770.2	2.85746	1.41382	0	0	0	0	0	0	0	0
ENSG00000250519	AP002784.1	2.70761	9.68854	0	0	0	0	2.72621	6.67858	2.67015	7.99878
ENSG00000255173	AP003068.3	3.05565	1.85066	0	0	0	0	0	0	0	0
ENSG00000254632	AP003119.1	2.85746	1.41382	0	0	0	0	0	0	0	0
ENSG00000253395	AP003469.2	2.86461	1.56784	0	0	0	0	0	0	0	0
ENSG00000256403	AP003785.1	3.07727	1.73187	0	0	0	0	0	0	0	0
ENSG00000237704	AP004289.2	3.49899	2.98013	0	0	0	0	0	0	0	0
ENSG00000255155	AP004371.1	0	0	0	0	0	0	0	0	3.3722	2.0493
ENSG00000264189	AP005262.1	3.51688	2.50104	0	0	0	0	0	0	0	0
ENSG00000267733	AP005264.5	0	0	0	0	6.02579	5.33535	0	0	0	0
ENSG00000072958	AP1M1	4.31476	4.92573	0	0	0	0	0	0	0	0
ENSG00000065000	AP3D1	2.85746	1.41382	0	0	0	0	0	0	0	0
ENSG00000157823	AP3S2	0	0	0	0	4.21806	2.48552	0	0	0	0
ENSG00000125843	AP5S1	3.12128	2.0916	0	0	0	0	0	0	0	0
ENSG00000115266	APC2	3.28744	2.2315	0	0	0	0	0	0	0	0
ENSG00000117362	APH1A	2.76236	1.53892	0	0	0	0	0	0	0	0
ENSG00000101474	APMAP	2.9823	1.88082	0	0	0	0	0	0	0	0
ENSG00000128394	APOBEC3F	0	0	0	0	4.82064	3.36295	0	0	0	0
ENSG00000234906	APOC2	3.07727	1.73187	0	0	0	0	0	0	0	0
ENSG00000165272	AQP3	2.85746	1.41382	0	0	0	0	0	0	0	0
ENSG00000186466	AQP7P1	0	0	0	0	3.61548	1.67702	0	0	0	0
ENSG00000176115	AQP7P4	0	0	0	0	4.82064	3.36295	0	0	0	0
ENSG00000120318	ARAP3	2.97028	1.86002	0	0	0	0	0	0	0	0
ENSG00000143761	ARF1	3.92193	4.62386	0	0	4.10714	2.48552	3.57447	2.7482	0	0
ENSG00000149182	ARFGAP2	0	0	0	0	3.61548	1.67702	0	0	0	0
ENSG00000101246	ARFRP1	4.17629	4.14076	0	0	0	0	0	0	0	0
ENSG00000186517	ARHGAP30	3.36872	2.61874	0	0	0	0	0	0	0	0
ENSG00000004777	ARHGAP33	2.85746	1.41382	0	0	0	0	0	0	0	0
ENSG00000147799	ARHGAP39	0	0	0	0	0	0	4.16544	3.3058	0	0
ENSG00000235759	ARHGAP42P3	2.65053	1.57508	0	0	0	0	3.64476	2.10987	0	0
ENSG00000116584	ARHGEF2	3.94021	3.72384	0	0	0	0	0	0	0	0
ENSG00000213214	ARHGEF35	0	0	0	0	5.16523	3.9726	0	0	0	0
ENSG00000183111	ARHGEF37	3.94021	3.72384	0	0	0	0	0	0	0	0
ENSG00000050327	ARHGEF5	3.51688	2.50104	0	0	0	0	0	0	0	0
ENSG00000125449	ARMC7	2.83645	1.41382	0	0	0	0	0	0	0	0
ENSG00000238137	ARPC3P2	2.51237	1.66473	0	0	0	0	0	0	0	0
ENSG00000117407	ARTN	3.07727	1.73187	0	0	0	0	0	0	0	0
ENSG00000116539	ASH1L	3.45824	2.50104	0	0	0	0	0	0	0	0
ENSG00000162772	ATF3	0	0	0	0	0	0	3.25836	2.21239	0	0
ENSG00000175224	ATG13	2.85746	1.41382	0	0	0	0	0	0	0	0
ENSG00000130734	ATG4D	0	0	0	0	3.41774	1.75498	0	0	0	0
ENSG00000018625	ATP1A2	2.87651	1.56949	3.17211	1.59775	0	0	0	0	0	0
ENSG00000058668	ATP2B4	0	0	0	0	3.65652	1.90401	0	0	0	0
ENSG00000064270	ATP2C2	0	0	0	0	4.21806	2.48552	0	0	0	0
ENSG00000166377	ATP9B	0	0	0	0	6.62837	6.41794	0	0	0	0
ENSG00000171953	ATPAF2	2.85746	1.41382	0	0	0	0	0	0	0	0
ENSG00000087152	ATXN7L3	3.07727	1.73187	0	0	0	0	0	0	0	0
ENSG00000162779	AXDND1	3.19126	2.40372	0	0	0	0	0	0	0	0
ENSG00000168646	AXIN2	0	0	0	0	3.42548	1.53021	0	0	0	0
ENSG00000253320	AZIN1-AS1	0	0	0	0	0	0	3.79172	2.93555	0	0
ENSG00000027847	B4GALT7	0	0	0	0	0	0	3.32484	1.61788	0	0
ENSG00000182240	BACE2	2.85746	1.41382	0	0	0	0	0	0	0	0
ENSG00000175866	BAIAP2	0	0	0	0	5.42321	4.31311	0	0	0	0
ENSG00000172530	BANP	3.51688	2.50104	0	0	4.21806	2.48552	0	0	0	0
ENSG00000123685	BATF3	4.36173	6.72397	0	0	0	0	0	0	0	0
ENSG00000174483	BBS1	2.7708	1.41382	0	0	3.59697	1.67702	0	0	0	0
ENSG00000132692	BCAN	3.95649	3.52654	0	0	0	0	0	0	0	0
ENSG00000153094	BCL2L11	3.51688	2.50104	0	0	0	0	0	0	0	0
ENSG00000113916	BCL6	2.85746	1.41382	0	0	0	0	0	0	0	0
ENSG00000116128	BCL9	0	0	0	0	3.92275	2.25546	0	0	0	0
ENSG00000186174	BCL9L	3.01396	2.07078	0	0	0	0	0	0	0	0
ENSG00000169668	BCRP2	0	0	0	0	3.61548	1.67702	3.64476	2.10987	0	0
ENSG00000183092	BEGAIN	0	0	0	0	3.61548	1.67702	0	0	0	0
ENSG00000242252	BGLAP	3.36351	2.36152	0	0	0	0	0	0	0	0
ENSG00000123095	BHLHE41	3.95649	3.52654	0	0	0	0	0	0	0	0
ENSG00000281406	BLACAT1	3.62112	3.54881	0	0	0	0	0	0	0	0
ENSG00000204960	BLACE	3.07727	1.73187	0	0	0	0	0	0	0	0
ENSG00000166619	BLCAP	3.00252	1.7666	0	0	0	0	0	0	0	0
ENSG00000101144	BMP7	2.85746	1.41382	0	0	0	0	0	0	0	0
ENSG00000232775	BMS1P22	0	0	0	0	0	0	4.16544	3.3058	0	0
ENSG00000113734	BNIP1	3.29707	2.0916	0	0	0	0	3.62034	3.05816	0	0
ENSG00000169627	BOLA2B	3.31636	2.45168	0	0	0	0	0	0	0	0
ENSG00000131050	BPIFA2	3.51688	2.50104	0	0	0	0	0	0	0	0
ENSG00000125999	BPIFB1	3.07727	1.73187	0	0	0	0	0	0	0	0
ENSG00000235106	BRD3OS	3.51688	2.50104	0	0	0	0	0	0	0	0
ENSG00000185024	BRF1	3.51688	2.50104	0	0	0	0	0	0	0	0
ENSG00000162670	BRINP3	0	0	0	0	0	0	0	0	3.06215	1.32444
ENSG00000274973	BSNDP2	3.72313	3.75195	0	0	0	0	0	0	0	0
ENSG00000109743	BST1	2.85746	1.41382	0	0	0	0	0	0	0	0
ENSG00000113303	BTNL8	3.50965	2.67112	0	0	0	0	0	0	0	0
ENSG00000276462	BX255923.2	2.85194	1.54564	0	0	0	0	0	0	0	0
ENSG00000235893	BX284632.1	0	0	0	0	4.82064	3.36295	0	0	0	0
ENSG00000223643	BX284668.1	0	0	0	0	4.21806	2.48552	0	0	0	0
ENSG00000285417	BX571818.1	2.08075	1.57508	0	0	0	0	0	0	2.4704	1.41741
ENSG00000176236	C10orf111	3.95649	3.52654	0	0	0	0	0	0	0	0
ENSG00000154493	C10orf90	0	0	0	0	7.23095	7.5553	0	0	0	0
ENSG00000185306	C12orf56	0	0	0	0	3.44349	1.54362	0	0	0	0
ENSG00000257137	C12orf80	3.29707	2.0916	0	0	0	0	0	0	0	0
ENSG00000188277	C15orf62	3.19126	2.40372	0	0	0	0	0	0	0	0
ENSG00000108666	C17orf75	2.85746	1.41382	0	0	0	0	0	0	0	0
ENSG00000119559	C19orf25	2.87651	1.56949	0	0	0	0	0	0	0	0
ENSG00000162817	C1orf115	3.11086	2.50104	0	0	0	0	0	0	0	0
ENSG00000143633	C1orf131	2.71596	2.06484	0	0	0	0	0	0	0	0
ENSG00000215910	C1orf167	0	0	0	0	3.44349	1.54362	0	0	0	0
ENSG00000198520	C1orf228	0	0	0	0	4.82064	3.36295	0	0	0	0
ENSG00000221953	C1orf229	2.64423	1.56949	0	0	4.75963	3.40315	0	0	0	0
ENSG00000143793	C1orf35	2.93138	1.92554	0	0	0	0	0	0	0	0
ENSG00000143443	C1orf56	2.59624	1.41368	0	0	0	0	0	0	0	0
ENSG00000125462	C1orf61	3.89052	3.45412	0	0	0	0	0	0	0	0
ENSG00000144119	C1QL2	2.85746	1.41382	0	0	0	0	0	0	0	0
ENSG00000173918	C1QTNF1	2.85746	1.41382	0	0	0	0	0	0	0	0
ENSG00000182326	C1S	2.83667	1.73187	0	0	0	0	0	0	0	0
ENSG00000101084	C20orf24	3.45824	2.50104	0	0	0	0	0	0	0	0
ENSG00000172375	C2CD2L	3.07727	1.73187	0	0	0	0	0	0	0	0
ENSG00000183186	C2CD4C	0	0	0	0	3.21952	1.4623	0	0	0	0
ENSG00000155754	C2CD6	2.85746	1.41382	0	0	0	0	0	0	0	0
ENSG00000168887	C2orf68	3.07727	1.73187	0	0	0	0	0	0	0	0
ENSG00000232621	C4BPAP2	3.75851	5.42817	0	0	0	0	0	0	0	0
ENSG00000181904	C5orf24	2.4769	1.41382	0	0	0	0	3.90137	2.89799	0	0
ENSG00000224186	C5orf66	4.49163	6.15438	0	0	0	0	0	0	0	0
ENSG00000196821	C6orf106	3.51688	2.50104	0	0	0	0	0	0	0	0
ENSG00000221821	C6orf226	3.51688	2.50104	0	0	0	0	0	0	0	0
ENSG00000112936	C7	0	0	0	0	3.61548	1.67702	0	0	0	0
ENSG00000146540	C7orf50	0	0	0	0	3.61548	1.67702	0	0	0	0
ENSG00000250733	C8orf17	2.9262	1.73187	0	0	0	0	0	0	0	0
ENSG00000177335	C8orf31	0	0	0	0	0	0	3.50768	2.67407	0	0
ENSG00000169085	C8orf46	0	0	0	0	0	0	4.18859	3.60365	0	0
ENSG00000160345	C9orf116	2.85746	1.41382	0	0	0	0	0	0	0	0
ENSG00000180539	C9orf139	2.85746	1.41382	0	0	0	0	0	0	0	0
ENSG00000120159	CAAP1	3.29707	2.0916	0	0	0	0	0	0	0	0
ENSG00000102547	CAB39L	0	0	0	0	9.03869	11.2643	0	0	0	0
ENSG00000160325	CACFD1	3.29707	2.0916	0	0	0	0	0	0	0	0
ENSG00000100346	CACNA1I	3.29707	2.0916	0	0	0	0	0	0	0	0
ENSG00000105298	CACTIN	2.85746	1.41382	0	0	0	0	0	0	0	0
ENSG00000162706	CADM3	0	0	0	0	0	0	3.86137	2.82841	0	0
ENSG00000225670	CADM3-AS1	3.69171	2.97802	0	0	0	0	0	0	0	0
ENSG00000110680	CALCA	3.51688	2.50104	0	0	0	0	0	0	0	0
ENSG00000179218	CALR	3.4929	2.64048	0	0	0	0	0	0	0	0
ENSG00000070808	CAMK2A	3.51688	2.50104	0	0	0	0	0	0	0	0
ENSG00000148660	CAMK2G	3.07727	1.73187	0	0	0	0	0	0	0	0
ENSG00000127022	CANX	0	0	0	0	3.42548	1.53021	0	0	0	0
ENSG00000014216	CAPN1	4.16531	4.14076	0	0	0	0	0	0	0	0
ENSG00000103326	CAPN15	3.07727	1.73187	0	0	0	0	0	0	0	0
ENSG00000162909	CAPN2	3.62649	3.98309	0	0	0	0	0	0	0	0
ENSG00000165233	CARD19	0	0	0	0	4.23078	2.58728	0	0	0	0
ENSG00000153048	CARHSP1	2.85746	1.41382	0	0	0	0	0	0	0	0
ENSG00000134905	CARS2	3.95649	3.52654	0	0	0	0	0	0	0	0
ENSG00000254166	CASC19	0	0	0	0	4.42685	3.36295	0	0	0	0
ENSG00000164305	CASP3	2.85746	1.41382	0	0	0	0	0	0	0	0
ENSG00000138794	CASP6	0	0	0	0	0	0	4.16544	3.3058	0	0
ENSG00000274070	CASTOR2	0	0	0	0	4.82064	3.36295	0	0	0	0
ENSG00000239521	CASTOR3	3.28744	2.2315	0	0	0	0	0	0	0	0
ENSG00000130940	CASZ1	0	0	0	0	3.61548	1.67702	0	0	0	0
ENSG00000078699	CBFA2T2	2.65938	1.41382	0	0	0	0	0	0	0	0
ENSG00000196873	CBWD3	0	0	0	0	5.06576	3.83374	0	0	0	0
ENSG00000147996	CBWD5	0	0	0	0	4.20699	2.48552	0	0	0	0
ENSG00000215126	CBWD6	0	0	0	0	5.16523	3.9726	0	0	0	0
ENSG00000132024	CC2D1A	0	0	0	0	4.97399	3.88831	0	0	0	0
ENSG00000205212	CCDC144NL	3.28744	2.2315	0	0	0	0	0	0	0	0
ENSG00000255181	CCDC166	3.95649	3.52654	0	0	0	0	0	0	0	0
ENSG00000213213	CCDC183	0	0	0	0	6.4334	6.13981	4.1961	5.73426	0	0
ENSG00000196118	CCDC189	3.07727	1.73187	0	0	4.21806	2.48552	0	0	0	0
ENSG00000186409	CCDC30	2.85746	1.41382	0	0	0	0	0	0	0	0
ENSG00000152492	CCDC50	0	0	0	0	4.82064	3.36295	0	0	0	0
ENSG00000198624	CCDC69	3.11069	1.92681	0	0	0	0	0	0	0	0
ENSG00000163040	CCDC74A	0	0	0	0	4.82064	3.36295	0	0	0	0
ENSG00000015133	CCDC88C	0	0	0	0	3.61548	1.67702	0	0	0	0
ENSG00000188549	CCDC9B	3.29707	2.0916	0	0	0	0	3.9051	2.67407	0	0
ENSG00000112237	CCNC	0	0	0	0	3.34572	1.42346	0	0	0	0
ENSG00000110092	CCND1	0	0	0	0	0	0	3.38442	1.61788	0	0
ENSG00000118816	CCNI	0	0	0	0	4.21806	2.48552	0	0	0	0
ENSG00000221978	CCNL2	3.51688	2.50104	0	0	0	0	0	0	0	0
ENSG00000163468	CCT3	2.71887	1.4579	0	0	0	0	0	0	0	0
ENSG00000122674	CCZ1	2.87651	1.56949	0	0	0	0	0	0	0	0
ENSG00000146574	CCZ1B	0	0	0	0	0	0	0	0	3.29141	1.51514
ENSG00000177697	CD151	2.85746	1.41382	0	0	0	0	0	0	0	0
ENSG00000116824	CD2	0	0	0	0	4.67884	3.20437	0	0	0	0
ENSG00000198821	CD247	0	0	0	0	3.44349	1.54362	0	0	0	0
ENSG00000004468	CD38	3.51688	2.50104	0	0	0	0	0	0	0	0
ENSG00000244703	CD46P1	2.41916	1.73187	0	0	0	0	3.06555	1.77425	0	0
ENSG00000007312	CD79B	0	0	0	0	3.44349	1.54362	0	0	0	0
ENSG00000125810	CD93	3.51688	2.50104	0	0	0	0	0	0	0	0
ENSG00000164045	CDC25A	3.29707	2.0916	0	0	0	0	0	0	0	0
ENSG00000101224	CDC25B	3.94021	3.72384	0	0	0	0	0	0	0	0
ENSG00000283005	CDC27P3	0	0	0	0	0	0	0	0	3.54459	1.95611
ENSG00000099804	CDC34	0	0	0	0	4.95777	5.36683	0	0	0	0
ENSG00000143776	CDC42BPA	2.96175	2.50104	0	0	0	0	0	0	0	0
ENSG00000171219	CDC42BPG	3.29707	2.0916	0	0	0	0	0	0	0	0
ENSG00000253971	CDC42P3	2.50445	1.42666	0	0	0	0	0	0	0	0
ENSG00000197622	CDC42SE1	2.2899	1.35188	0	0	0	0	0	0	0	0
ENSG00000158985	CDC42SE2	2.92185	2.3488	0	0	0	0	0	0	0	0
ENSG00000149654	CDH22	2.85746	1.41382	0	0	0	0	0	0	0	0
ENSG00000074276	CDHR2	3.70652	3.33826	0	0	0	0	0	0	0	0
ENSG00000117266	CDK18	3.06936	2.34077	0	0	0	0	2.62793	1.4723	4.61102	4.77815
ENSG00000278647	CDK2AP2P1	3.13536	2.46052	0	0	0	0	0	0	3.64746	3.43203
ENSG00000237451	CDK2AP2P2	0	0	0	0	0	0	4.32975	7.78744	3.15194	4.15536
ENSG00000124762	CDKN1A	6.15453	11.2264	0	0	7.23095	7.5553	0	0	0	0
ENSG00000064309	CDON	0	0	0	0	3.95427	2.76019	0	0	0	0
ENSG00000204539	CDSN	3.29707	2.0916	0	0	0	0	0	0	0	0
ENSG00000277449	CEBPB-AS1	2.87651	1.56949	0	0	0	0	0	0	0	0
ENSG00000159409	CELF3	3.51688	2.50104	0	0	0	0	0	0	0	0
ENSG00000213753	CENPBD1P1	0	0	0	0	7.83353	8.74428	0	0	0	0
ENSG00000120334	CENPL	3.23985	2.5576	0	0	0	0	0	0	0	0
ENSG00000166451	CENPN	3.73668	2.98013	0	0	0	0	0	0	0	0
ENSG00000116198	CEP104	3.51688	2.50104	0	0	0	0	0	0	0	0
ENSG00000143702	CEP170	3.20291	3.25635	0	0	0	0	0	0	0	0
ENSG00000258890	CEP95	3.45824	2.50104	0	0	0	0	0	0	0	0
ENSG00000160401	CFAP157	3.29707	2.0916	0	0	0	0	0	0	0	0
ENSG00000283361	CFAP97D2	0	0	0	0	4.82064	3.36295	0	0	0	0
ENSG00000134389	CFHR5	0	0	0	0	4.16971	2.5154	0	0	0	0
ENSG00000143375	CGN	3.12476	1.95035	0	0	0	0	0	0	0	0
ENSG00000163528	CHCHD4	2.85746	1.41382	0	0	0	0	0	0	0	0
ENSG00000111642	CHD4	2.85746	1.41382	0	0	0	0	0	0	0	0
ENSG00000089199	CHGB	2.65938	1.41382	0	0	0	0	0	0	0	0
ENSG00000133048	CHI3L1	3.19126	2.40372	0	0	0	0	0	0	2.98019	1.51514
ENSG00000133063	CHIT1	0	0	0	0	0	0	3.77305	3.31295	0	0
ENSG00000131165	CHMP1A	3.07727	1.73187	0	0	6.87502	7.28182	4.16544	3.3058	0	0
ENSG00000176108	CHMP6	2.85746	1.41382	0	0	0	0	0	0	0	0
ENSG00000133019	CHRM3	3.96599	4.72378	0	0	5.46175	4.53848	0	0	0	0
ENSG00000160716	CHRNB2	3.73668	2.98013	0	0	0	0	0	0	0	0
ENSG00000122863	CHST3	3.07727	1.73187	0	0	0	0	0	0	0	0
ENSG00000270921	CICP23	0	0	0	0	3.4324	1.59704	0	0	0	0
ENSG00000233771	CICP5	0	0	0	0	3.50913	1.62535	0	0	0	0
ENSG00000230304	CICP6	0	0	0	0	5.42321	4.31311	0	0	0	0
ENSG00000253146	CIR1P1	4.14558	4.10931	0	0	0	0	0	0	0	0
ENSG00000099622	CIRBP	2.87651	1.56949	0	0	0	0	3.03628	1.37615	0	0
ENSG00000114737	CISH	0	0	0	0	4.0174	2.26259	0	0	0	0
ENSG00000136108	CKAP2	3.51688	2.50104	0	0	0	0	0	0	0	0
ENSG00000173207	CKS1B	3.01896	1.9291	0	0	0	0	0	0	0	0
ENSG00000104859	CLASRP	0	0	0	0	4.82064	3.36295	0	0	0	0
ENSG00000186510	CLCNKA	0	0	0	0	6.02579	5.33535	0	0	0	0
ENSG00000184908	CLCNKB	3.51688	2.50104	0	0	0	0	0	0	0	0
ENSG00000013297	CLDN11	3.29707	2.0916	0	0	0	0	0	0	0	0
ENSG00000184113	CLDN5	2.85746	1.41382	0	0	0	0	0	0	0	0
ENSG00000157335	CLEC18C	3.07727	1.73187	0	0	0	0	0	0	0	0
ENSG00000163815	CLEC3B	0	0	0	0	3.61548	1.67702	0	0	0	0
ENSG00000176444	CLK2	2.63081	1.34413	0	0	0	0	0	0	0	0
ENSG00000104853	CLPTM1	2.87651	1.56949	0	0	0	0	0	0	0	0
ENSG00000049656	CLPTM1L	3.29707	2.0916	0	0	6.84828	8.23356	0	0	0	0
ENSG00000175416	CLTB	2.87651	1.56949	0	0	0	0	3.31081	1.68727	0	0
ENSG00000070371	CLTCL1	3.07727	1.73187	0	0	0	0	0	0	0	0
ENSG00000103351	CLUAP1	2.85746	1.41382	0	0	0	0	0	0	0	0
ENSG00000230468	CLUHP5	3.51688	2.50104	0	0	0	0	0	0	0	0
ENSG00000133313	CNDP2	3.73668	2.98013	0	0	0	0	0	0	0	0
ENSG00000184144	CNTN2	4.0923	4.23249	0	0	3.29206	1.35086	0	0	0	0
ENSG00000136152	COG3	0	0	0	0	3.61548	1.67702	0	0	0	0
ENSG00000050767	COL23A1	3.51688	2.50104	0	0	0	0	0	0	0	0
ENSG00000130635	COL5A1	0	0	0	0	0	0	3.38442	1.61788	0	0
ENSG00000092758	COL9A3	3.95649	3.52654	0	0	0	0	0	0	0	0
ENSG00000130309	COLGALT1	2.85746	1.41382	0	0	0	0	0	0	0	0
ENSG00000170619	COMMD5	3.54584	3.23734	0	0	0	0	0	0	0	0
ENSG00000105664	COMP	0	0	0	0	4.6002	3.09025	0	0	0	0
ENSG00000115520	COQ10B	0	0	0	0	4.41309	2.99231	0	0	0	0
ENSG00000119723	COQ6	0	0	0	0	3.61548	1.67702	0	0	0	0
ENSG00000163050	COQ8A	3.72313	3.75195	0	0	0	0	3.70255	3.21404	3.26775	2.04902
ENSG00000106789	CORO2A	3.29707	2.0916	0	0	0	0	0	0	0	0
ENSG00000262246	CORO7	2.80644	1.85066	0	0	0	0	0	0	0	0
ENSG00000163626	COX18	4.3961	4.81179	0	0	0	0	0	0	0	0
ENSG00000225242	COX6B1P7	3.95649	3.52654	0	0	0	0	0	0	0	0
ENSG00000235957	COX7CP1	0	0	0	0	4.66744	3.1881	0	0	0	0
ENSG00000108582	CPD	0	0	0	0	3.4324	1.59704	0	0	0	0
ENSG00000247624	CPEB2-AS1	0	0	0	0	3.61548	1.67702	0	0	0	0
ENSG00000214078	CPNE1	2.65938	1.41382	0	0	0	0	0	0	0	0
ENSG00000178773	CPNE7	0	0	0	0	5.42321	4.31311	0	0	0	0
ENSG00000160917	CPSF4	3.29707	2.0916	0	0	3.61548	1.67702	0	0	0	0
ENSG00000169169	CPT1C	0	0	0	0	4.21806	2.48552	0	0	0	0
ENSG00000203710	CR1	0	0	0	0	0	0	3.93841	3.88325	0	0
ENSG00000278932	CR381653.1	2.74057	1.97731	0	0	0	0	0	0	0	0
ENSG00000270533	CR382285.1	0	0	0	0	0	0	3.47004	2.21812	0	0
ENSG00000279062	CR382287.1	2.59624	1.41368	0	0	0	0	3.38442	1.61788	0	0
ENSG00000279414	CR392039.2	2.60355	1.73187	0	0	0	0	0	0	0	0
ENSG00000231527	CR769775.1	3.51688	2.50104	0	0	0	0	0	0	0	0
ENSG00000143320	CRABP2	0	0	0	0	0	0	3.9051	2.67407	0	0
ENSG00000164463	CREBRF	0	0	0	0	0	0	4.15247	3.79711	0	0
ENSG00000058453	CROCC	3.33047	2.47753	0	0	0	0	0	0	0	0
ENSG00000215908	CROCCP2	3.03168	4.13768	0	0	0	0	2.80809	2.28087	3.10055	2.49052
ENSG00000227684	CROCCP4	0	0	0	0	0	0	0	0	3.78854	3.27179
ENSG00000105662	CRTC1	0	0	0	0	4.48183	2.94063	0	0	0	0
ENSG00000164400	CSF2	2.85746	1.41382	0	0	0	0	0	0	0	0
ENSG00000133275	CSNK1G2	0	0	0	0	5.16523	3.9726	0	0	0	0
ENSG00000101266	CSNK2A1	3.61464	3.16734	0	0	0	0	0	0	0	0
ENSG00000276710	CSPG4P10	3.95649	3.52654	0	0	3.70193	1.84918	0	0	0	0
ENSG00000259726	CSPG4P11	0	0	0	0	4.23078	2.58728	0	0	0	0
ENSG00000259295	CSPG4P12	2.85746	1.41382	0	0	4.21806	2.48552	0	0	0	0
ENSG00000260139	CSPG4P13	2.85746	1.41382	0	0	0	0	0	0	0	0
ENSG00000159176	CSRP1	0	0	0	0	0	0	4.56118	5.68658	0	0
ENSG00000268940	CT45A1	0	0	0	0	3.61548	1.67702	0	0	0	0
ENSG00000271449	CT45A2	3.72313	3.75195	0	0	0	0	3.38442	1.61788	0	0
ENSG00000278289	CT45A6	3.07727	1.73187	0	0	4.21806	2.48552	0	0	0	0
ENSG00000226685	CT47A12	0	0	0	0	3.61548	1.67702	0	0	0	0
ENSG00000271079	CTAGE15	0	0	0	0	0	0	3.71637	2.6455	4.64392	6.02194
ENSG00000244693	CTAGE8	0	0	0	0	0	0	3.47743	2.10987	0	0
ENSG00000102974	CTCF	3.04023	1.73187	0	0	0	0	0	0	0	0
ENSG00000044115	CTNNA1	3.01396	2.07078	0	0	0	0	0	0	0	0
ENSG00000196188	CTSE	2.93256	2.2315	0	0	0	0	0	0	0	0
ENSG00000279973	CU104787.1	3.1921	4.81179	0	0	0	0	0	0	2.4776	1.31393
ENSG00000165182	CXorf58	3.07727	1.73187	0	0	0	0	0	0	0	0
ENSG00000171604	CXXC5	3.69837	3.11231	0	0	0	0	0	0	0	0
ENSG00000179091	CYC1	2.49461	1.34387	0	0	0	0	0	0	0	0
ENSG00000257648	CYCSP30	0	0	0	0	5.25087	4.10173	0	0	0	0
ENSG00000235700	CYCSP52	3.50306	3.35229	0	0	0	0	0	0	0	0
ENSG00000273749	CYFIP1	0	0	0	0	0	0	3.9051	2.67407	0	0
ENSG00000055163	CYFIP2	3.01396	2.07078	0	0	0	0	0	0	0	0
ENSG00000095596	CYP26A1	2.85746	1.41382	0	0	0	0	0	0	0	0
ENSG00000224106	CYP4F25P	0	0	0	0	6.02579	5.33535	0	0	0	0
ENSG00000239402	CYP4F62P	2.85746	1.41382	0	0	0	0	0	0	0	0
ENSG00000120306	CYSTM1	3.46165	3.0798	0	0	0	0	0	0	0	0
ENSG00000008256	CYTH3	2.85746	1.41382	0	0	0	0	0	0	0	0
ENSG00000100055	CYTH4	0	0	0	0	3.44349	1.54362	0	0	0	0
ENSG00000164535	DAGLB	2.85746	1.41382	0	0	0	0	0	0	0	0
ENSG00000132676	DAP3	2.52278	1.40151	0	0	0	0	0	0	0	0
ENSG00000071626	DAZAP1	3.07727	1.73187	0	0	0	0	0	0	0	0
ENSG00000155368	DBI	0	0	0	0	5.42321	4.31311	0	0	0	0
ENSG00000003249	DBNDD1	0	0	0	0	4.75963	3.40315	0	0	0	0
ENSG00000146038	DCDC2	0	0	0	0	4.21806	2.48552	0	0	0	0
ENSG00000163354	DCST2	3.19708	2.06943	0	0	0	0	0	0	0	0
ENSG00000132912	DCTN4	3.09356	2.0916	0	0	0	0	0	0	3.43256	2.64015
ENSG00000169738	DCXR	0	0	0	0	0	0	3.64476	2.10987	0	0
ENSG00000134574	DDB2	4.0742	4.19714	0	0	0	0	0	0	0	0
ENSG00000100523	DDHD1	0	0	0	0	0	0	3.64476	2.10987	0	0
ENSG00000198171	DDRGK1	3.51688	2.50104	0	0	0	0	0	0	0	0
ENSG00000223972	DDX11L1	0	0	0	0	4.41309	2.99231	0	0	0	0
ENSG00000256263	DDX11L8	0	0	0	0	6.42026	7.25226	0	0	0	0
ENSG00000168872	DDX19A	2.85194	1.54564	0	0	0	0	0	0	0	0
ENSG00000124228	DDX27	2.64423	1.56949	0	0	0	0	0	0	0	0
ENSG00000185163	DDX51	2.85746	1.41382	0	0	0	0	0	0	0	0
ENSG00000123064	DDX54	3.29707	2.0916	0	0	0	0	0	0	0	0
ENSG00000118197	DDX59	2.63799	1.88372	0	0	0	0	0	0	0	0
ENSG00000177030	DEAF1	3.29707	2.0916	0	0	0	0	0	0	0	0
ENSG00000198129	DEFB107B	0	0	0	0	3.44349	1.54362	0	0	0	0
ENSG00000131068	DEFB118	3.41022	2.43346	0	0	0	0	0	0	0	0
ENSG00000143753	DEGS1	2.52979	1.70358	0	0	0	0	0	0	0	0
ENSG00000119522	DENND1A	0	0	0	0	7.45933	8.45834	0	0	0	0
ENSG00000213047	DENND1B	0	0	0	0	0	0	3.60488	2.8066	0	0
ENSG00000205744	DENND1C	3.51688	2.50104	0	0	4.16065	2.50406	0	0	0	0
ENSG00000105339	DENND3	3.87049	3.5957	0	0	0	0	0	0	0	0
ENSG00000198837	DENND4B	3.20013	3.0798	0	0	0	0	0	0	0	0
ENSG00000023697	DERA	2.80235	1.46397	0	0	0	0	0	0	0	0
ENSG00000121644	DESI2	0	0	0	0	0	0	3.43382	2.35288	0	0
ENSG00000185000	DGAT1	3.51688	2.50104	0	0	0	0	0	0	0	0
ENSG00000273311	DGCR11	2.85746	1.41382	0	0	0	0	0	0	0	0
ENSG00000077044	DGKD	3.07727	1.73187	0	0	0	0	0	0	0	0
ENSG00000095059	DHPS	0	0	0	0	3.42414	1.67702	0	0	0	0
ENSG00000278535	DHRS11	3.29707	2.0916	0	0	0	0	0	0	0	0
ENSG00000204560	DHX16	3.07727	1.73187	0	0	0	0	0	0	0	0
ENSG00000089876	DHX32	3.06934	2.19742	0	0	0	0	0	0	0	0
ENSG00000150990	DHX37	2.85746	1.41382	0	0	0	0	0	0	0	0
ENSG00000285244	DINOL	0	0	0	0	5.42321	4.31311	0	0	0	0
ENSG00000162946	DISC1	3.43813	3.56584	0	0	0	0	0	0	0	0
ENSG00000176124	DLEU1	0	0	0	0	4.57065	3.36295	0	0	0	0
ENSG00000198010	DLGAP2	0	0	0	0	8.43611	9.98501	0	0	0	0
ENSG00000080845	DLGAP4	2.72044	1.3639	0	0	0	0	0	0	0	0
ENSG00000232907	DLGAP4-AS1	3.31807	2.28381	0	0	0	0	0	0	0	0
ENSG00000267395	DM1-AS	3.07727	1.73187	0	0	0	0	0	0	0	0
ENSG00000161249	DMKN	3.29707	2.0916	0	0	0	0	0	0	0	0
ENSG00000138346	DNA2	2.85746	1.41382	0	0	0	0	0	0	0	0
ENSG00000158486	DNAH3	3.51688	2.50104	0	0	0	0	0	0	0	0
ENSG00000118997	DNAH7	0	0	0	0	4.21806	2.48552	0	0	0	0
ENSG00000148719	DNAJB12	2.85746	1.41382	0	0	0	0	0	0	0	0
ENSG00000213946	DNAJB1P1	4.3961	4.81179	0	0	0	0	0	0	0	0
ENSG00000105993	DNAJB6	2.85746	1.41382	0	0	0	0	0	0	0	0
ENSG00000170464	DNAJC18	0	0	0	0	0	0	4.16544	3.3058	0	0
ENSG00000177692	DNAJC28	3.51688	2.50104	0	0	0	0	0	0	0	0
ENSG00000110011	DNAJC4	3.19708	2.06943	0	0	0	0	0	0	0	0
ENSG00000264070	DND1P1	0	0	0	0	5.63524	4.99243	0	0	0	0
ENSG00000146094	DOK3	0	0	0	0	0	0	3.1099	1.61788	0	0
ENSG00000011332	DPF1	3.29707	2.0916	0	0	0	0	0	0	0	0
ENSG00000134146	DPH6	0	0	0	0	0	0	3.25182	1.61788	0	0
ENSG00000148399	DPH7	3.29707	2.0916	0	0	0	0	0	0	0	0
ENSG00000142002	DPP9	0	0	0	0	3.89031	2.22252	0	0	0	0
ENSG00000147647	DPYS	0	0	0	0	0	0	0	0	3.63437	2.81847
ENSG00000113657	DPYSL3	3.19126	2.40372	0	0	0	0	3.5473	2.15091	0	0
ENSG00000113360	DROSHA	0	0	0	0	4.82064	3.36295	0	0	0	0
ENSG00000091073	DTX2	3.51688	2.50104	0	0	0	0	0	0	0	0
ENSG00000169718	DUS1L	0	0	0	0	3.61548	1.67702	0	0	0	0
ENSG00000141994	DUS3L	0	0	0	0	3.79725	1.97484	0	0	0	0
ENSG00000120129	DUSP1	0	0	0	0	4.02441	2.65107	0	0	0	0
ENSG00000260596	DUX4	0	0	1.43214	28.8901	3.4758	4.9798	0	0	0	0
ENSG00000280757	DUX4L1	3.82559	14.5282	0	0	0	0	4.4739	6.388	3.93051	9.88356
ENSG00000278664	DUX4L10	4.60959	7.02641	0	0	15.0645	25.7465	5.84613	11.3161	0	0
ENSG00000278761	DUX4L11	2.63088	1.42768	0	0	0	0	0	0	5.33907	7.10609
ENSG00000278790	DUX4L12	0	0	0	0	10.012	14.3719	0	0	0	0
ENSG00000276046	DUX4L13	3.38542	3.8341	0	0	8.13233	11.4027	0	0	3.64746	3.43203
ENSG00000276904	DUX4L14	0	0	0	0	11.417	18.0729	0	0	0	0
ENSG00000278641	DUX4L15	0	0	0	0	6.0632	8.10602	0	0	0	0
ENSG00000258567	DUX4L16	2.75494	13.601	2.4668	11.7707	1.76379	1.7356	0	0	3.12354	14.4444
ENSG00000259154	DUX4L17	0	0	2.87385	42.3808	2.91845	7.68533	1.58105	8.56386	0	0
ENSG00000259029	DUX4L18	3.86041	23.5589	2.63539	7.1409	0	0	0	0	1.84554	1.35056
ENSG00000280457	DUX4L2	3.4044	5.92937	0	0	0	0	4.42612	11.067	3.46317	4.26211
ENSG00000276164	DUX4L20	0	0	0	0	2.94041	1.37326	0	0	4.84425	7.08086
ENSG00000275610	DUX4L21	3.30097	2.66252	0	0	7.16653	10.7122	0	0	0	0
ENSG00000277274	DUX4L22	2.62649	1.54934	2.80432	2.59296	0	0	5.04828	10.7544	0	0
ENSG00000276964	DUX4L23	0	0	0	0	0	0	4.88971	7.0093	3.35748	2.02385
ENSG00000274599	DUX4L24	2.80436	3.31044	0	0	14.22	26.6443	0	0	0	0
ENSG00000280337	DUX4L25	2.53297	2.32544	0	0	10.9455	16.8081	4.83235	6.56292	3.1264	1.95758
ENSG00000281627	DUX4L3	2.767	2.50104	3.4532	5.99644	7.90853	12.3816	4.94602	9.45847	3.05129	2.14423
ENSG00000283020	DUX4L37	0	0	0	0	0	0	0	0	2.73609	1.95611
ENSG00000258834	DUX4L4	2.53947	2.69607	0	0	10.9359	18.8866	3.28491	3.49575	3.62401	3.78991
ENSG00000280799	DUX4L5	3.35984	4.14182	0	0	4.95777	5.36683	0	0	0	0
ENSG00000281058	DUX4L6	3.16621	5.09843	0	0	10.4249	20.2781	4.15781	5.64309	3.19192	2.08471
ENSG00000281652	DUX4L7	4.19721	10.4546	0	0	10.3537	14.9206	4.42202	12.9008	0	0
ENSG00000281720	DUX4L8	4.18552	6.28177	0	0	6.37446	6.5479	0	0	0	0
ENSG00000225210	DUXAP9	0	0	0	0	0	0	3.11794	1.70479	0	0
ENSG00000230614	DYNLL1P7	0	0	0	0	4.5673	3.05193	0	0	0	0
ENSG00000127334	DYRK2	2.85746	1.41382	0	0	0	0	0	0	0	0
ENSG00000143479	DYRK3	0	0	0	0	0	0	4.85589	7.58358	0	0
ENSG00000134874	DZIP1	3.51688	2.50104	0	0	0	0	0	0	0	0
ENSG00000101412	E2F1	2.73112	1.41382	0	0	0	0	0	0	0	0
ENSG00000234764	E2F6P1	0	0	0	0	4.82064	3.36295	0	0	0	0
ENSG00000130159	ECSIT	0	0	0	0	4.81402	3.67504	0	0	0	0
ENSG00000186197	EDARADD	0	0	0	0	0	0	3.89119	4.00899	0	0
ENSG00000038358	EDC4	3.29707	2.0916	0	0	0	0	0	0	0	0
ENSG00000104529	EEF1D	0	0	0	0	0	0	4.15991	3.3058	3.55948	2.36859
ENSG00000124802	EEF1E1	0	0	0	0	3.61548	1.67702	0	0	0	0
ENSG00000228237	EFCAB14-AS1	2.85746	1.41382	0	0	0	0	0	0	0	0
ENSG00000215529	EFCAB8	4.17629	4.14076	0	0	0	0	0	0	0	0
ENSG00000169242	EFNA1	3.12128	2.0916	0	0	0	0	0	0	0	0
ENSG00000143590	EFNA3	2.85875	2.07429	0	0	0	0	0	0	0	0
ENSG00000120738	EGR1	3.25936	2.19759	0	0	0	0	0	0	0	0
ENSG00000173442	EHBP1L1	3.29707	2.0916	0	0	0	0	0	0	0	0
ENSG00000110047	EHD1	3.07727	1.73187	0	0	0	0	0	0	0	0
ENSG00000181090	EHMT1	0	0	0	0	4.21806	2.48552	0	0	0	0
ENSG00000173812	EIF1	3.51688	2.50104	0	0	0	0	0	0	0	0
ENSG00000070785	EIF2B3	3.73668	2.98013	0	0	0	0	0	0	0	0
ENSG00000143486	EIF2D	3.23736	3.83929	0	0	0	0	0	0	0	0
ENSG00000175766	EIF4E1B	3.07727	1.73187	0	0	0	0	4.16544	3.3058	0	0
ENSG00000135930	EIF4E2	2.85746	1.41382	0	0	0	0	0	0	0	0
ENSG00000242372	EIF6	3.51688	2.50104	0	0	0	0	0	0	0	0
ENSG00000224885	EIPR1-IT1	2.85746	1.41382	0	0	0	0	0	0	0	0
ENSG00000163435	ELF3	2.77709	1.91399	0	0	0	0	3.11794	1.70479	0	0
ENSG00000183791	ELOA3	2.69208	2.78566	2.80248	1.62575	0	0	0	0	0	0
ENSG00000278674	ELOA3B	3.6491	6.52718	0	0	3.19542	1.67702	0	0	3.30346	4.02644
ENSG00000274744	ELOA3D	0	0	0	0	5.23492	4.24564	4.59619	6.66918	0	0
ENSG00000012660	ELOVL5	2.85746	1.41382	0	0	0	0	0	0	0	0
ENSG00000066629	EML1	3.73668	2.98013	0	0	0	0	0	0	0	0
ENSG00000125746	EML2	2.87651	1.56949	0	0	0	0	0	0	0	0
ENSG00000154380	ENAH	2.8866	2.14522	0	0	0	0	0	0	0	0
ENSG00000188316	ENO4	3.51688	2.50104	0	0	0	0	0	0	0	0
ENSG00000145293	ENOPH1	3.29707	2.0916	0	0	0	0	0	0	0	0
ENSG00000249188	ENPP7P1	0	0	0	0	0	0	4.10177	3.95461	0	0
ENSG00000168032	ENTPD3	3.29707	2.0916	0	0	0	0	0	0	0	0
ENSG00000197586	ENTPD6	2.73112	1.41382	0	0	0	0	0	0	0	0
ENSG00000163378	EOGT	0	0	0	0	4.46096	2.90939	0	0	0	0
ENSG00000231993	EP300-AS1	3.41022	2.43346	0	0	0	0	0	0	0	0
ENSG00000143819	EPHX1	3.24449	2.902	0	0	0	0	0	0	0	0
ENSG00000261150	EPPK1	3.66678	3.06585	0	0	0	0	0	0	0	0
ENSG00000136628	EPRS	2.80379	1.97124	0	0	0	0	0	0	0	0
ENSG00000012061	ERCC1	3.95649	3.52654	0	0	0	0	0	0	0	0
ENSG00000104884	ERCC2	3.28744	2.2315	0	0	0	0	0	0	0	0
ENSG00000268869	ESPNP	2.85746	1.41382	0	0	0	0	0	0	3.07553	1.66355
ENSG00000103067	ESRP2	3.29707	2.0916	0	0	0	0	0	0	0	0
ENSG00000120705	ETF1	2.66342	1.40443	0	0	0	0	0	0	0	0
ENSG00000140374	ETFA	2.85746	1.41382	0	0	0	0	0	0	0	0
ENSG00000105755	ETHE1	2.65938	1.41382	0	0	0	0	0	0	0	0
ENSG00000143845	ETNK2	0	0	0	0	0	0	3.97707	3.46782	0	0
ENSG00000196405	EVL	3.07727	1.73187	0	0	0	0	0	0	0	0
ENSG00000171824	EXOSC10	3.51688	2.50104	0	0	0	0	0	0	0	0
ENSG00000178896	EXOSC4	2.9424	1.94547	0	0	0	0	0	0	0	0
ENSG00000110723	EXPH5	3.36872	2.61874	0	0	0	0	0	0	0	0
ENSG00000064655	EYA2	2.83645	1.41382	0	0	0	0	0	0	0	0
ENSG00000158769	F11R	4.03847	4.14076	0	0	0	0	0	0	0	0
ENSG00000131187	F12	3.07727	1.73187	0	0	0	0	0	0	0	0
ENSG00000181104	F2R	0	0	0	0	4.82064	3.36295	0	0	0	0
ENSG00000277203	F8A1	0	0	0	0	3.61548	1.67702	0	0	0	0
ENSG00000113194	FAF2	2.85366	1.85066	0	0	4.23057	2.74651	0	0	0	0
ENSG00000144199	FAHD2B	3.95649	3.52654	0	0	0	0	0	0	0	0
ENSG00000125898	FAM110A	3.27384	2.22418	0	0	0	0	0	0	0	0
ENSG00000166801	FAM111A	3.73668	2.98013	0	0	0	0	0	0	0	0
ENSG00000237613	FAM138A	0	0	0	0	4.14266	2.48552	0	0	0	0
ENSG00000226516	FAM138B	0	0	0	0	3.42548	1.53021	0	0	0	0
ENSG00000282591	FAM138F	0	0	0	0	3.57078	1.67702	0	0	0	0
ENSG00000031003	FAM13B	0	0	0	0	0	0	3.85058	3.27119	0	0
ENSG00000182230	FAM153B	4.10431	5.01715	0	0	0	0	0	0	0	0
ENSG00000204677	FAM153C	3.57039	3.09155	0	0	0	0	4.35386	4.97085	0	0
ENSG00000268350	FAM156A	2.85746	1.41382	0	0	0	0	0	0	0	0
ENSG00000236438	FAM157A	0	0	0	0	4.21806	2.48552	0	0	0	0
ENSG00000260528	FAM157C	0	0	0	0	4.41309	2.99231	0	0	0	0
ENSG00000151327	FAM177A1	0	0	0	0	3.34572	1.42346	0	0	0	0
ENSG00000125804	FAM182A	3.07727	1.73187	0	0	0	0	0	0	0	0
ENSG00000175170	FAM182B	2.83667	1.73187	0	0	0	0	0	0	0	0
ENSG00000160767	FAM189B	3.49899	2.98013	0	0	0	0	0	0	0	0
ENSG00000146067	FAM193B	3.65721	2.91932	0	0	0	0	0	0	0	0
ENSG00000230992	FAM201B	0	0	0	0	3.34572	1.42346	0	0	0	0
ENSG00000215498	FAM230B	0	0	0	0	3.62197	2.01782	0	0	0	0
ENSG00000279516	FAM230C	0	0	0	0	0	0	0	0	3.54459	1.95611
ENSG00000167930	FAM234A	3.51688	2.50104	0	0	0	0	0	0	0	0
ENSG00000276430	FAM25C	0	0	0	0	4.82064	3.36295	0	0	0	0
ENSG00000204805	FAM27E4	3.4929	2.64048	0	0	0	0	0	0	0	0
ENSG00000188610	FAM72B	0	0	0	0	4.41309	2.99231	0	0	0	0
ENSG00000263513	FAM72C	3.14046	3.28074	0	0	5.02772	4.17684	0	0	0	0
ENSG00000147689	FAM83A	3.24757	2.33853	0	0	0	0	0	0	0	0
ENSG00000186523	FAM86B1	3.93018	4.15494	0	0	0	0	0	0	0	0
ENSG00000145002	FAM86B2	3.66678	3.06585	0	0	0	0	0	0	0	0
ENSG00000254597	FAM90A10P	3.51688	2.50104	0	0	0	0	0	0	0	0
ENSG00000233115	FAM90A11P	2.9262	1.73187	0	0	3.99639	2.25054	0	0	0	0
ENSG00000254229	FAM90A12P	0	0	0	0	4.82064	3.36295	0	0	0	0
ENSG00000215365	FAM90A22P	0	0	0	0	5.42321	4.31311	0	0	0	0
ENSG00000241737	FAM90A23P	0	0	0	0	4.21806	2.48552	0	0	0	0
ENSG00000242352	FAM91A3P	0	0	0	0	0	0	0	0	4.49748	4.56584
ENSG00000223839	FAM95B1	0	0	0	0	5.73915	4.93825	0	0	0	0
ENSG00000187741	FANCA	3.29707	2.0916	0	0	0	0	0	0	0	0
ENSG00000221829	FANCG	3.07727	1.73187	0	0	0	0	0	0	0	0
ENSG00000006607	FARP2	0	0	0	0	7.83353	8.74428	0	0	0	0
ENSG00000164896	FASTK	0	0	0	0	0	0	3.38442	1.61788	0	0
ENSG00000086570	FAT2	3.12128	2.0916	0	0	0	0	0	0	0	0
ENSG00000077942	FBLN1	2.62012	1.3291	0	0	0	0	0	0	0	0
ENSG00000144152	FBLN7	3.51688	2.50104	0	0	0	0	0	0	0	0
ENSG00000127585	FBXL16	0	0	0	0	5.48478	5.02859	0	0	0	0
ENSG00000153558	FBXL2	0	0	0	0	3.61548	1.67702	0	0	0	0
ENSG00000182325	FBXL6	3.01396	2.07078	0	0	0	0	0	0	0	0
ENSG00000214050	FBXO16	0	0	0	0	0	0	0	0	4.45837	4.23416
ENSG00000135108	FBXO21	3.73668	2.98013	0	0	0	0	0	0	0	0
ENSG00000116663	FBXO6	3.95649	3.52654	0	0	0	0	0	0	0	0
ENSG00000119402	FBXW2	3.51688	2.50104	0	0	0	0	0	0	0	0
ENSG00000150337	FCGR1A	0	0	0	0	4.69092	3.36295	0	0	0	0
ENSG00000198019	FCGR1B	0	0	0	0	3.81453	1.9977	0	0	0	0
ENSG00000265531	FCGR1CP	0	0	0	0	4.8275	3.49968	0	0	0	0
ENSG00000203747	FCGR3A	2.77169	1.7869	0	0	0	0	0	0	0	0
ENSG00000130475	FCHO1	0	0	0	0	4.40343	2.98557	0	0	0	0
ENSG00000157107	FCHO2	3.05565	1.85066	0	0	0	0	0	0	3.54459	1.95611
ENSG00000163534	FCRL1	3.90383	3.65564	0	0	0	0	0	0	0	0
ENSG00000160856	FCRL3	0	0	0	0	0	0	3.67308	2.57528	0	0
ENSG00000088340	FER1L4	2.70813	1.41382	0	0	0	0	0	0	0	0
ENSG00000128610	FEZF1	3.51688	2.50104	0	0	0	0	0	0	0	0
ENSG00000126262	FFAR2	0	0	0	0	4.82064	3.36295	0	0	0	0
ENSG00000075388	FGF4	3.29707	2.0916	0	0	0	0	0	0	0	0
ENSG00000077782	FGFR1	3.29707	2.0916	0	0	0	0	0	0	0	0
ENSG00000127418	FGFRL1	2.85746	1.41382	0	0	0	0	0	0	0	0
ENSG00000100442	FKBP3	0	0	0	0	3.61548	1.67702	0	0	0	0
ENSG00000122642	FKBP9	4.04964	3.92615	0	0	0	0	0	0	0	0
ENSG00000160688	FLAD1	2.87651	1.56949	0	0	0	0	0	0	0	0
ENSG00000177731	FLII	2.85746	1.41382	0	0	0	0	3.38442	1.61788	0	0
ENSG00000196924	FLNA	2.83667	1.73187	0	0	0	0	0	0	0	0
ENSG00000185070	FLRT2	2.85746	1.41382	0	0	0	0	0	0	0	0
ENSG00000037280	FLT4	0	0	0	0	6.62837	6.41794	0	0	0	0
ENSG00000162769	FLVCR1	3.00609	2.23095	0	0	0	0	0	0	0	0
ENSG00000198468	FLVCR1-AS1	3.15968	2.72696	0	0	0	0	0	0	0	0
ENSG00000059122	FLYWCH1	2.85746	1.41382	0	0	0	0	0	0	0	0
ENSG00000052795	FNIP2	0	0	0	0	4.82064	3.36295	0	0	0	0
ENSG00000250210	FO082796.1	0	0	0	0	4.21806	2.48552	0	0	0	0
ENSG00000285382	FO393400.1	2.73112	1.41382	0	0	0	0	0	0	0	0
ENSG00000279457	FO538757.1	0	0	0	0	4.23078	2.58728	0	0	0	0
ENSG00000279928	FO538757.2	4.3961	4.81179	0	0	3.07137	1.41079	0	0	0	0
ENSG00000141568	FOXK2	3.29707	2.0916	0	0	5.42321	4.31311	0	0	0	0
ENSG00000111206	FOXM1	3.07727	1.73187	0	0	0	0	0	0	0	0
ENSG00000053254	FOXN3	2.85746	1.41382	0	0	0	0	0	0	0	0
ENSG00000259073	FOXN3-AS2	4.17629	4.14076	0	0	0	0	0	0	0	0
ENSG00000280441	FP236383.1	3.07727	1.73187	0	0	5.05388	3.81537	3.25413	1.56617	0	0
ENSG00000280614	FP236383.2	2.67878	30.5559	0	0	7.12639	54.0706	3.97088	49.787	3.05819	23.1772
ENSG00000281181	FP236383.3	2.15235	10.1463	0	0	10.0912	58.325	2.72922	16.8072	0	0
ENSG00000278881	FP325331.1	0	0	0	0	9.03869	11.2643	0	0	0	0
ENSG00000278996	FP671120.1	3.95649	3.52654	0	0	5.13821	3.9383	0	0	0	0
ENSG00000280800	FP671120.3	2.9041	38.4664	0	0	6.39516	46.6591	3.32667	39.4838	2.32134	13.5436
ENSG00000281383	FP671120.4	2.05257	7.26755	0	0	12.4641	74.6042	3.58786	30.7148	2.64095	10.6036
ENSG00000273825	FP700111.2	3.28744	2.2315	0	0	3.61548	1.67702	0	0	0	0
ENSG00000282995	FRG1EP	4.09087	11.5388	0	0	0	0	0	0	0	0
ENSG00000075618	FSCN1	2.85746	1.41382	0	0	0	0	0	0	0	0
ENSG00000053108	FSTL4	3.73668	2.98013	0	0	5.39378	4.65167	0	0	0	0
ENSG00000107164	FUBP3	2.49461	1.34387	0	0	0	0	0	0	0	0
ENSG00000089280	FUS	0	0	0	0	3.4324	1.59704	0	0	0	0
ENSG00000010361	FUZ	2.85746	1.41382	0	0	0	0	0	0	0	0
ENSG00000114416	FXR1	0	0	0	0	3.61548	1.67702	0	0	0	0
ENSG00000150201	FXYD4	2.85746	1.41382	0	0	0	0	0	0	0	0
ENSG00000105325	FZR1	3.73668	2.98013	0	0	0	0	0	0	0	0
ENSG00000257636	G2E3-AS1	0	0	0	0	3.61548	1.67702	0	0	0	0
ENSG00000145907	G3BP1	0	0	0	0	3.92275	2.25546	0	0	0	0
ENSG00000143458	GABPB2	3.04219	1.83736	0	0	0	0	0	0	0	0
ENSG00000130222	GADD45G	3.51688	2.50104	0	0	0	0	0	0	0	0
ENSG00000205777	GAGE1	0	0	0	0	9.18029	12.2034	2.92307	1.34072	3.63072	2.60388
ENSG00000236737	GAGE12B	0	0	0	0	5.16523	3.9726	0	0	0	0
ENSG00000237671	GAGE12C	3.27418	2.96248	0	0	6.34617	6.23794	0	0	0	0
ENSG00000227488	GAGE12D	2.87753	1.97389	0	0	0	0	0	0	0	0
ENSG00000216649	GAGE12E	0	0	0	0	8.03481	9.34532	4.7476	6.38507	0	0
ENSG00000236362	GAGE12F	3.75061	5.63961	0	0	5.83547	5.50498	3.2799	2.6319	0	0
ENSG00000215269	GAGE12G	3.19726	2.64048	0	0	6.92652	7.36107	0	0	3.93872	3.76655
ENSG00000224902	GAGE12H	0	0	0	0	7.32889	8.2619	3.78029	3.56231	0	0
ENSG00000224659	GAGE12J	0	0	0	0	5.47423	4.55252	0	0	3.53897	2.84434
ENSG00000274274	GAGE13	2.66138	1.83153	0	0	5.20132	4.38696	3.8379	7.12563	3.50414	3.12839
ENSG00000189064	GAGE2A	0	0	0	0	6.7532	7.41165	0	0	0	0
ENSG00000275113	GAGE2E	0	0	0	0	6.8054	7.1803	0	0	0	0
ENSG00000108479	GALK1	2.85746	1.41382	0	0	0	0	0	0	0	0
ENSG00000143641	GALNT2	3.21961	2.68053	0	0	0	0	0	0	0	0
ENSG00000115339	GALNT3	2.85746	1.41382	0	0	0	0	0	0	0	0
ENSG00000106648	GALNTL5	3.95649	3.52654	0	0	0	0	0	0	0	0
ENSG00000185221	GAPDHP24	0	0	0	0	5.24639	4.26016	0	0	0	0
ENSG00000105679	GAPDHS	2.85746	1.41382	0	0	0	0	0	0	0	0
ENSG00000165219	GAPVD1	3.29707	2.0916	0	0	0	0	0	0	0	0
ENSG00000183087	GAS6	4.17629	4.14076	0	0	0	0	0	0	0	0
ENSG00000179348	GATA2	0	0	0	0	0	0	3.38442	1.61788	0	0
ENSG00000143614	GATAD2B	2.79978	1.84525	0	0	0	0	0	0	0	0
ENSG00000089154	GCN1	0	0	0	0	3.4324	1.59704	0	0	0	0
ENSG00000131459	GFPT2	3.11069	1.92681	0	0	0	0	0	0	0	0
ENSG00000100083	GGA1	3.29707	2.0916	0	0	0	0	0	0	0	0
ENSG00000171115	GIMAP8	0	0	0	0	4.82064	3.36295	0	0	0	0
ENSG00000198835	GJC2	0	0	0	0	0	0	4.09229	4.43613	0	0
ENSG00000090863	GLG1	2.49461	1.34387	0	0	0	0	0	0	0	0
ENSG00000250571	GLI4	3.18235	2.05042	0	0	0	0	0	0	0	0
ENSG00000198715	GLMP	3.18157	2.2315	0	0	0	0	0	0	0	0
ENSG00000145888	GLRA1	2.7708	1.41382	0	0	0	0	0	0	0	0
ENSG00000135821	GLUL	2.80644	1.85066	0	0	0	0	0	0	0	0
ENSG00000250903	GMDS-AS1	0	0	0	0	0	0	4.25676	3.98559	0	0
ENSG00000101216	GMEB2	3.51688	2.50104	0	0	0	0	0	0	0	0
ENSG00000060558	GNA15	0	0	0	0	4.99473	3.9189	0	0	0	0
ENSG00000114353	GNAI2	2.85746	1.41382	0	0	0	0	0	0	0	0
ENSG00000087258	GNAO1	2.85746	1.41382	0	0	3.61548	1.67702	0	0	0	0
ENSG00000087460	GNAS	3.51688	2.50104	0	0	0	0	0	0	0	0
ENSG00000114349	GNAT1	0	0	0	0	4.0174	2.26259	0	0	0	0
ENSG00000069966	GNB5	3.16943	2.50104	0	0	0	0	0	0	0	0
ENSG00000255769	GOLGA2P10	0	0	0	0	6.62837	6.41794	0	0	0	0
ENSG00000225151	GOLGA2P7	3.29707	2.0916	0	0	6.02579	5.33535	0	0	0	0
ENSG00000159289	GOLGA6A	0	0	0	0	4.38942	2.80746	0	0	0	0
ENSG00000215186	GOLGA6B	3.66987	3.86337	0	0	3.95427	2.76019	0	0	0	0
ENSG00000273976	GOLGA6L1	3.74192	4.44898	0	0	4.21806	2.48552	0	0	0	0
ENSG00000277865	GOLGA6L22	0	0	0	0	3.61548	1.67702	0	0	0	0
ENSG00000184206	GOLGA6L4	0	0	0	0	4.21806	2.48552	0	0	0	0
ENSG00000181984	GOLGA8CP	0	0	0	0	4.5673	3.05193	0	0	0	0
ENSG00000185182	GOLGA8DP	2.7708	1.41382	0	0	5.64188	4.79558	3.25182	1.61788	0	0
ENSG00000175676	GOLGA8EP	0	0	0	0	4.21806	2.48552	0	0	0	0
ENSG00000153684	GOLGA8F	0	0	0	0	5.16523	3.9726	0	0	0	0
ENSG00000183629	GOLGA8G	0	0	0	0	4.21806	2.58728	0	0	0	0
ENSG00000179938	GOLGA8J	0	0	0	0	3.61548	1.67702	0	0	0	0
ENSG00000232653	GOLGA8N	0	0	0	0	5.42321	4.31311	0	0	0	0
ENSG00000178115	GOLGA8Q	0	0	0	0	4.82064	3.36295	0	0	0	0
ENSG00000261739	GOLGA8S	0	0	0	0	4.82064	3.36295	0	0	0	0
ENSG00000116580	GON4L	2.63088	1.42768	0	0	0	0	0	0	0	0
ENSG00000143147	GPR161	3.16776	2.02437	0	0	0	0	0	0	0	0
ENSG00000204882	GPR20	0	0	0	0	0	0	0	0	4.05096	3.04403
ENSG00000178623	GPR35	0	0	0	0	4.21806	2.48552	0	0	0	0
ENSG00000170075	GPR37L1	4.21497	6.08095	0	0	0	0	0	0	0	0
ENSG00000188092	GPR89B	3.90383	3.65564	0	0	0	0	0	0	0	0
ENSG00000167701	GPT	3.29707	2.0916	0	0	0	0	0	0	0	0
ENSG00000166123	GPT2	2.85746	1.41382	0	0	0	0	0	0	0	0
ENSG00000158055	GRHL3	0	0	0	0	0	0	4.94646	5.51214	0	0
ENSG00000164418	GRIK2	3.07727	1.73187	0	0	0	0	0	0	0	0
ENSG00000176884	GRIN1	0	0	0	0	0	0	3.38442	1.61788	0	0
ENSG00000185974	GRK1	0	0	0	0	6.02579	5.33535	0	0	0	0
ENSG00000173020	GRK2	3.51688	2.50104	0	0	4.21806	2.48552	0	0	0	0
ENSG00000114124	GRK7	0	0	0	0	4.21806	2.48552	0	0	0	0
ENSG00000113262	GRM6	3.29707	2.0916	0	0	0	0	0	0	0	0
ENSG00000226258	GRM7-AS3	0	0	0	0	3.61548	1.67702	0	0	0	0
ENSG00000253618	GRPEL2-AS1	3.05565	1.85066	0	0	0	0	0	0	0	0
ENSG00000132463	GRSF1	0	0	0	0	5.88412	5.57201	0	0	0	0
ENSG00000104518	GSDMD	3.51688	2.50104	0	0	0	0	3.82218	2.75862	0	0
ENSG00000100744	GSKIP	3.51688	2.50104	0	0	0	0	0	0	0	0
ENSG00000174156	GSTA3	0	0	0	0	4.82064	3.36295	0	0	0	0
ENSG00000099984	GSTT2	0	0	0	0	4.21806	2.48552	0	0	0	0
ENSG00000133433	GSTT2B	0	0	0	0	4.21806	2.48552	0	0	0	0
ENSG00000263001	GTF2I	3.27384	2.22418	0	0	0	0	0	0	0	0
ENSG00000277053	GTF2IP1	0	0	0	0	4.21806	2.5154	0	0	0	0
ENSG00000272645	GTF2IP20	2.62952	2.23141	0	0	0	0	0	0	0	0
ENSG00000233369	GTF2IP4	0	0	0	0	3.61548	1.67702	0	0	0	0
ENSG00000006704	GTF2IRD1	3.95649	3.52654	0	0	0	0	0	0	0	0
ENSG00000077235	GTF3C1	3.51688	2.50104	0	0	0	0	0	0	0	0
ENSG00000115207	GTF3C2	0	0	0	0	0	0	0	0	3.29141	1.51514
ENSG00000155115	GTF3C6	0	0	0	0	0	0	3.38442	1.61788	0	0
ENSG00000143774	GUK1	4.07074	6.52496	0	0	4.41309	2.99231	0	0	0	0
ENSG00000241549	GUSBP2	0	0	0	0	0	0	0	0	4.81052	5.13259
ENSG00000215630	GUSBP9	2.97034	2.0916	0	0	5.99425	5.48374	0	0	0	0
ENSG00000232433	GXYLT1P3	3.06099	2.68053	0	0	0	0	0	0	3.29141	1.51514
ENSG00000113648	H2AFY	3.02191	2.08565	0	0	0	0	0	0	0	0
ENSG00000132702	HAPLN2	2.65053	1.57508	0	0	0	0	0	0	0	0
ENSG00000170445	HARS	0	0	0	0	0	0	0	0	4.05096	3.04403
ENSG00000225914	HCG23	0	0	0	0	4.21806	2.48552	0	0	0	0
ENSG00000143630	HCN3	3.01396	2.07078	0	0	0	0	0	0	3.60389	2.2451
ENSG00000068024	HDAC4	3.51688	2.50104	0	0	0	0	0	0	0	0
ENSG00000143321	HDGF	4.30448	5.45928	0	0	0	0	0	0	0	0
ENSG00000155393	HEATR3	0	0	0	0	3.61548	1.67702	0	0	0	0
ENSG00000013583	HEBP1	2.85746	1.41382	0	0	0	0	0	0	0	0
ENSG00000130589	HELZ2	2.98394	1.73187	0	0	0	0	0	0	0	0
ENSG00000128731	HERC2	0	0	0	0	4.21806	2.48552	0	0	0	0
ENSG00000261581	HERC2P11	0	0	0	0	0	0	0	0	3.29141	1.51514
ENSG00000276550	HERC2P2	0	0	0	0	4.0174	2.26259	0	0	0	0
ENSG00000180229	HERC2P3	0	0	0	0	3.34572	1.42346	0	0	0	0
ENSG00000206149	HERC2P9	0	0	0	0	3.19946	1.31335	0	0	0	0
ENSG00000069812	HES2	2.85746	1.41382	0	0	0	0	0	0	0	0
ENSG00000152804	HHEX	2.85746	1.41382	0	0	0	0	0	0	0	0
ENSG00000130787	HIP1R	0	0	0	0	0	0	3.9051	2.67407	0	0
ENSG00000276903	HIST1H2AL	0	0	0	0	4.21806	2.48552	0	0	0	0
ENSG00000203814	HIST2H2BF	3.76199	3.83492	0	0	0	0	0	0	0	0
ENSG00000203811	HIST2H3C	2.669	1.50282	0	0	0	0	0	0	0	0
ENSG00000196890	HIST3H2BB	3.06945	2.86194	0	0	0	0	0	0	0	0
ENSG00000168148	HIST3H3	2.80644	1.85066	0	0	0	0	0	0	3.4324	2.15547
ENSG00000156515	HK1	3.51688	2.50104	0	0	0	0	0	0	0	0
ENSG00000160883	HK3	2.85746	1.41382	0	0	0	0	0	0	0	0
ENSG00000204257	HLA-DMA	3.29707	2.0916	0	0	0	0	0	0	0	0
ENSG00000242574	HLA-DMB	0	0	0	0	4.21806	2.48552	0	0	0	0
ENSG00000204592	HLA-E	0	0	0	0	3.61548	1.67702	0	0	0	0
ENSG00000136630	HLX	4.02841	4.35457	0	0	0	0	4.98818	6.88978	0	0
ENSG00000257551	HLX-AS1	0	0	0	0	0	0	4.32189	4.0834	0	0
ENSG00000101294	HM13	3.49662	2.83919	0	0	0	0	0	0	0	0
ENSG00000064961	HMG20B	3.95649	3.52654	0	0	0	0	0	0	0	0
ENSG00000225051	HMGB3P22	2.80727	1.58969	0	0	0	0	0	0	0	0
ENSG00000260602	HMGN2P40	0	0	0	0	3.61548	1.67702	0	0	0	0
ENSG00000153187	HNRNPU	2.86862	2.1063	0	0	0	0	0	0	0	0
ENSG00000152413	HOMER1	3.07727	1.73187	0	0	0	0	0	0	0	0
ENSG00000103942	HOMER2	2.85746	1.41382	0	0	0	0	0	0	0	0
ENSG00000260027	HOXB7	2.85746	1.41382	0	0	0	0	0	0	0	0
ENSG00000105707	HPN	0	0	0	0	0	0	3.38442	1.61788	0	0
ENSG00000107521	HPS1	0	0	0	0	0	0	4.42578	3.99625	0	0
ENSG00000166530	HSBP1P2	2.85746	1.41382	0	0	0	0	0	0	0	0
ENSG00000149084	HSD17B12	3.51688	2.50104	0	0	0	0	0	0	0	0
ENSG00000185122	HSF1	3.47846	2.62713	0	0	0	0	4.02649	3.11312	0	0
ENSG00000132622	HSPA12B	3.73668	2.98013	0	0	0	0	0	0	0	0
ENSG00000204390	HSPA1L	0	0	0	0	4.1242	2.41301	0	0	0	0
ENSG00000144381	HSPD1	0	0	0	0	4.59132	3.07761	0	0	0	0
ENSG00000249768	HSPE1P10	2.9424	1.94547	0	0	0	0	0	0	0	0
ENSG00000232917	HSPE1P6	2.46422	1.46119	0	0	0	0	0	0	0	0
ENSG00000142798	HSPG2	3.07727	1.73187	0	0	0	0	0	0	0	0
ENSG00000149305	HTR3B	0	0	0	0	0	0	4.02649	3.11312	0	0
ENSG00000238020	HTR3E-AS1	3.73668	2.98013	0	0	0	0	0	0	0	0
ENSG00000197386	HTT	0	0	0	0	11.449	16.7384	0	0	0	0
ENSG00000276975	HYDIN2	0	0	0	0	0	0	3.27152	1.58959	0	0
ENSG00000149428	HYOU1	0	0	0	0	4.82064	3.36295	0	0	0	0
ENSG00000181873	IBA57	4.11733	4.79719	0	0	0	0	3.89742	3.80201	0	0
ENSG00000203684	IBA57-AS1	3.33926	3.53052	0	0	0	0	0	0	0	0
ENSG00000159110	IFNAR2	0	0	0	0	4.82064	3.36295	0	0	0	0
ENSG00000138002	IFT172	0	0	0	0	4.82064	3.36295	0	0	0	0
ENSG00000101052	IFT52	3.73668	2.98013	0	0	0	0	0	0	0	0
ENSG00000140443	IGF1R	3.07727	1.73187	0	0	0	0	0	0	0	0
ENSG00000163395	IGFN1	0	0	0	0	3.90334	2.11943	0	0	0	0
ENSG00000271317	IGHD4OR15-4A	3.95649	3.52654	0	0	0	0	0	0	0	0
ENSG00000211896	IGHG1	0	0	0	0	4.82064	3.36295	0	0	0	0
ENSG00000270685	IGHV1OR15-6	3.47123	2.98013	0	0	0	0	0	0	0	0
ENSG00000253587	IGHV3-30-2	2.91645	1.63296	0	0	0	0	0	0	0	0
ENSG00000259842	IGHV3OR16-16	0	0	0	0	4.21806	2.48552	0	0	0	0
ENSG00000211677	IGLC2	2.85746	1.41382	0	0	0	0	0	0	3.54459	1.95611
ENSG00000211679	IGLC3	0	0	0	0	3.61548	1.67702	0	0	0	0
ENSG00000211678	IGLJ3	2.85746	1.41382	0	0	0	0	0	0	0	0
ENSG00000211637	IGLV4-69	0	0	0	0	4.21806	2.48552	0	0	0	0
ENSG00000164136	IL15	3.07727	1.73187	0	0	0	0	0	0	0	0
ENSG00000127743	IL17B	2.68385	1.30752	0	0	0	0	0	0	0	0
ENSG00000142224	IL19	3.58601	3.89192	0	0	0	0	0	0	0	0
ENSG00000174564	IL20RB	0	0	0	0	7.23095	7.5553	0	0	0	0
ENSG00000100385	IL2RB	2.85746	1.41382	0	0	0	0	0	0	0	0
ENSG00000077238	IL4R	3.07727	1.73187	0	0	0	0	0	0	0	0
ENSG00000160712	IL6R	3.31225	2.86194	0	0	0	0	0	0	0	0
ENSG00000254294	IMPDH1P6	3.28845	2.23258	0	0	0	0	0	0	0	0
ENSG00000163362	INAVA	3.33926	3.53052	0	0	0	0	0	0	0	0
ENSG00000165458	INPPL1	3.07727	1.73187	0	0	0	0	0	0	0	0
ENSG00000143624	INTS3	3.29707	2.0916	0	0	0	0	0	0	0	0
ENSG00000203499	IQANK1	3.90383	3.65564	0	0	0	0	0	0	0	0
ENSG00000232893	IQCA1-AS1	3.28744	2.2315	0	0	0	0	0	0	0	0
ENSG00000140575	IQGAP1	0	0	0	0	4.21806	2.48552	0	0	0	0
ENSG00000183856	IQGAP3	3.81979	3.52654	0	0	0	0	0	0	0	0
ENSG00000124313	IQSEC2	3.07727	1.73187	0	0	0	0	0	0	0	0
ENSG00000168264	IRF2BP2	0	0	0	0	0	0	3.60488	2.8066	0	0
ENSG00000169047	IRS1	2.85746	1.41382	0	0	0	0	0	0	0	0
ENSG00000170549	IRX1	3.29707	2.0916	0	0	0	0	0	0	0	0
ENSG00000172183	ISG20	3.73668	2.98013	0	0	0	0	0	0	0	0
ENSG00000101230	ISM1	2.85746	1.41382	0	0	0	0	0	0	0	0
ENSG00000078747	ITCH	2.86461	1.56784	0	0	0	0	0	0	0	0
ENSG00000135424	ITGA7	0	0	0	0	4.82064	3.36295	0	0	0	0
ENSG00000160255	ITGB2	0	0	0	0	5.42321	4.31311	0	0	0	0
ENSG00000142856	ITGB3BP	0	0	0	0	4.82064	3.36295	0	0	0	0
ENSG00000179914	ITLN1	2.99442	1.88372	0	0	0	0	0	0	0	0
ENSG00000043143	JADE2	3.40285	2.50104	0	0	0	0	0	0	0	0
ENSG00000234336	JAZF1-AS1	2.85746	1.41382	0	0	0	0	0	0	0	0
ENSG00000149596	JPH2	3.31636	2.45168	0	0	0	0	0	0	0	0
ENSG00000234616	JRK	3.28744	2.2315	0	0	0	0	0	0	0	0
ENSG00000160145	KALRN	3.29707	2.0916	0	0	0	0	0	0	0	0
ENSG00000186994	KANK3	0	0	0	0	3.48361	1.59704	0	0	0	0
ENSG00000139620	KANSL2	0	0	0	0	4.82064	3.36295	0	0	0	0
ENSG00000114982	KANSL3	3.51688	2.50104	0	0	0	0	0	0	0	0
ENSG00000065427	KARS	4.3961	4.81179	0	0	0	0	0	0	0	0
ENSG00000149474	KAT14	3.90042	4.33167	0	0	0	0	0	0	0	0
ENSG00000083168	KAT6A	3.51688	2.50104	0	0	0	0	0	0	0	0
ENSG00000158445	KCNB1	2.78369	1.41382	0	0	0	0	0	0	0	0
ENSG00000182132	KCNIP1	3.22695	2.0916	0	0	0	0	0	0	0	0
ENSG00000177807	KCNJ10	3.80319	3.51988	0	0	0	0	0	0	0	0
ENSG00000187486	KCNJ11	0	0	0	0	3.61548	1.67702	0	0	0	0
ENSG00000135750	KCNK1	0	0	0	0	0	0	3.69137	3.37398	0	0
ENSG00000143603	KCNN3	3.07727	1.73187	0	0	0	0	0	0	0	0
ENSG00000053918	KCNQ1	2.85746	1.41382	0	0	0	0	0	0	0	0
ENSG00000075043	KCNQ2	3.07727	1.73187	0	0	3.61548	1.67702	0	0	0	0
ENSG00000120733	KDM3B	3.52795	3.2054	0	0	0	0	0	0	0	0
ENSG00000079999	KEAP1	0	0	0	0	0	0	3.71637	2.6455	0	0
ENSG00000235750	KIAA0040	2.76932	1.66503	0	0	0	0	0	0	0	0
ENSG00000166398	KIAA0355	0	0	0	0	3.61548	1.67702	0	0	0	0
ENSG00000100578	KIAA0586	3.51688	2.50104	0	0	0	0	0	0	0	0
ENSG00000135835	KIAA1614	3.07727	1.73187	0	0	0	0	0	0	0	0
ENSG00000162849	KIF26B	3.06943	2.69957	0	0	0	0	0	0	0	0
ENSG00000223519	KIF28P	0	0	0	0	0	0	3.28341	1.81819	0	0
ENSG00000131437	KIF3A	0	0	0	0	0	0	3.30268	2.03422	0	0
ENSG00000167702	KIFC2	2.84995	1.41382	0	0	0	0	3.9051	2.67407	0	0
ENSG00000126214	KLC1	3.07727	1.73187	0	0	0	0	0	0	0	0
ENSG00000104892	KLC3	2.85746	1.41382	0	0	0	0	0	0	0	0
ENSG00000102554	KLF5	0	0	0	0	4.21806	2.48552	0	0	0	0
ENSG00000165516	KLHDC2	0	0	0	0	4.21806	2.48552	0	0	0	0
ENSG00000162873	KLHDC8A	2.23717	1.41382	0	0	0	0	0	0	0	0
ENSG00000162755	KLHDC9	2.62012	1.3291	0	0	0	0	0	0	0	0
ENSG00000178502	KLHL11	0	0	0	0	5.39545	4.30832	0	0	0	0
ENSG00000174010	KLHL15	3.29707	2.0916	0	0	0	0	0	0	0	0
ENSG00000099910	KLHL22	0	0	0	0	4.21806	2.48552	0	0	0	0
ENSG00000167487	KLHL26	0	0	0	0	4.28017	2.99857	0	0	0	0
ENSG00000055609	KMT2C	0	0	0	0	4.23078	2.58728	0	0	0	0
ENSG00000137812	KNL1	0	0	0	0	3.99639	2.25054	0	0	0	0
ENSG00000103550	KNOP1	0	0	0	0	0	0	3.38442	1.61788	0	0
ENSG00000131885	KRT17P1	0	0	0	0	4.21806	2.48552	0	0	0	0
ENSG00000205312	KRT17P4	0	0	0	0	3.61548	1.67702	0	0	0	0
ENSG00000205266	KRT17P5	0	0	0	0	3.61548	1.67702	0	0	0	0
ENSG00000228666	KRT18P1	3.29707	2.0916	0	0	0	0	0	0	0	0
ENSG00000167767	KRT80	0	0	0	0	4.82064	3.36295	0	0	0	0
ENSG00000229485	KSR1P1	2.70813	1.34387	0	0	0	0	0	0	0	0
ENSG00000265746	KYNUP2	2.49461	1.34387	0	0	4.19646	2.48552	0	0	0	0
ENSG00000263206	KYNUP3	0	0	0	0	4.21806	2.48552	0	0	0	0
ENSG00000159166	LAD1	3.31014	3.13629	0	0	0	0	0	0	0	0
ENSG00000167613	LAIR1	2.85746	1.41382	0	0	0	0	0	0	0	0
ENSG00000101680	LAMA1	2.65938	1.41382	0	0	0	0	0	0	0	0
ENSG00000130702	LAMA5	3.08197	1.88082	0	0	0	0	0	0	0	0
ENSG00000228812	LAMA5-AS1	4.6159	5.52571	0	0	0	0	0	0	0	0
ENSG00000091136	LAMB1	3.51688	2.50104	0	0	0	0	0	0	0	0
ENSG00000155506	LARP1	3.01396	2.07078	0	0	0	0	0	0	0	0
ENSG00000133706	LARS	3.27418	2.96248	0	0	0	0	0	0	0	0
ENSG00000011376	LARS2	0	0	0	0	5.42321	4.31311	0	0	0	0
ENSG00000086730	LAT2	2.85746	1.41382	0	0	0	0	0	0	0	0
ENSG00000122188	LAX1	3.11827	2.50104	0	0	0	0	0	0	0	0
ENSG00000130164	LDLR	0	0	0	0	3.68812	1.94889	0	0	0	0
ENSG00000182195	LDOC1	0	0	0	0	3.26959	1.31886	0	0	0	0
ENSG00000186007	LEMD1	2.6159	1.41382	0	0	0	0	0	0	3.44779	2.1833
ENSG00000133067	LGR6	3.51449	3.17678	0	0	0	0	0	0	0	0
ENSG00000197753	LHFPL5	3.29707	2.0916	0	0	0	0	0	0	0	0
ENSG00000107902	LHPP	3.70652	3.33826	0	0	0	0	0	0	0	0
ENSG00000121454	LHX4	3.16146	2.0916	0	0	0	0	0	0	0	0
ENSG00000143355	LHX9	3.25739	2.0916	0	0	0	0	0	0	0	0
ENSG00000204577	LILRB3	3.60666	2.83721	0	0	0	0	0	0	0	0
ENSG00000203896	LIME1	3.95649	3.52654	0	0	0	0	0	0	0	0
ENSG00000072163	LIMS2	3.29707	2.0916	0	0	0	0	0	0	0	0
ENSG00000125514	LINC00029	3.28744	2.2315	0	0	0	0	0	0	0	0
ENSG00000179406	LINC00174	0	0	0	0	0	0	4.16544	3.3058	0	0
ENSG00000223768	LINC00205	3.29707	2.0916	0	0	0	0	0	0	0	0
ENSG00000149656	LINC00266-1	0	0	0	0	9.64127	12.5812	0	0	0	0
ENSG00000256642	LINC00273	3.73668	2.98013	0	0	0	0	0	0	0	0
ENSG00000153363	LINC00467	2.58663	1.73187	0	0	0	0	0	0	0	0
ENSG00000279770	LINC00552	0	0	0	0	6.02579	5.33535	0	0	0	0
ENSG00000226067	LINC00623	0	0	0	0	3.61548	1.67702	0	0	0	0
ENSG00000259070	LINC00639	2.85746	1.41382	0	0	0	0	0	0	0	0
ENSG00000259129	LINC00648	0	0	0	0	4.82064	3.36295	0	0	0	0
ENSG00000228705	LINC00659	2.48869	1.33535	0	0	0	0	0	0	0	0
ENSG00000236383	LINC00854	3.36399	10.746	0	0	3.58798	1.67702	5.45226	16.3135	3.32493	7.37061
ENSG00000230724	LINC01001	0	0	0	0	3.70193	1.84918	0	0	0	0
ENSG00000282508	LINC01002	3.73668	2.98013	0	0	4.23078	2.58728	0	0	0	0
ENSG00000233791	LINC01136	0	0	0	0	0	0	4.22366	4.71116	0	0
ENSG00000284543	LINC01226	3.73668	2.98013	0	0	0	0	0	0	0	0
ENSG00000281769	LINC01230	0	0	0	0	4.82064	3.36295	0	0	0	0
ENSG00000203999	LINC01270	3.28849	2.40676	0	0	0	0	0	0	0	0
ENSG00000233077	LINC01271	3.0693	2.0916	0	0	0	0	0	0	0	0
ENSG00000231742	LINC01273	2.88947	1.73187	0	0	0	0	0	0	0	0
ENSG00000227953	LINC01341	3.00664	1.90595	0	0	4.46096	2.90939	0	0	0	0
ENSG00000238078	LINC01352	3.19529	2.97167	0	0	0	0	0	0	0	0
ENSG00000238113	LINC01410	0	0	0	0	0	0	4.0312	7.74192	0	0
ENSG00000279141	LINC01451	2.85746	1.41382	0	0	0	0	0	0	0	0
ENSG00000261008	LINC01572	0	0	0	0	6.62837	6.41794	0	0	0	0
ENSG00000168746	LINC01620	3.45751	2.95679	0	0	0	0	0	0	0	0
ENSG00000224718	LINC01657	3.07727	1.73187	0	0	0	0	0	0	0	0
ENSG00000182824	LINC01662	0	0	0	0	5.31648	5.33535	0	0	0	0
ENSG00000279579	LINC01666	3.05732	2.0916	0	0	0	0	2.85335	1.51872	0	0
ENSG00000280081	LINC01667	3.5827	12.1873	2.51842	4.11689	5.7209	5.11489	5.33918	9.02925	3.12452	2.46273
ENSG00000227043	LINC01682	3.06945	2.86194	0	0	0	0	0	0	0	0
ENSG00000261504	LINC01686	0	0	0	0	0	0	3.36156	1.95494	0	0
ENSG00000225518	LINC01703	3.4606	3.61219	0	0	4.50465	3.10349	0	0	0	0
ENSG00000225657	LINC01716	3.245	2.17726	0	0	0	0	0	0	0	0
ENSG00000233396	LINC01719	0	0	0	0	5.66859	4.83607	0	0	0	0
ENSG00000225919	LINC01745	0	0	0	0	0	0	4.39045	6.19469	0	0
ENSG00000234546	LINC01759	0	0	0	0	5.39378	4.65167	0	0	0	0
ENSG00000267530	LINC01836	0	0	0	0	0	0	4.16544	3.3058	0	0
ENSG00000251169	LINC01843	2.9424	1.94547	0	0	0	0	0	0	0	0
ENSG00000223647	LINC01946	3.73668	2.98013	0	0	0	0	0	0	0	0
ENSG00000235493	LINC01967	0	0	0	0	6.02579	5.33535	0	0	0	0
ENSG00000267123	LINC02081	2.85746	1.41382	0	0	0	0	0	0	0	0
ENSG00000250417	LINC02116	2.85746	1.41382	0	0	4.59132	3.07761	0	0	0	0
ENSG00000262155	LINC02175	2.87651	1.56949	0	0	0	0	0	0	0	0
ENSG00000260923	LINC02193	0	0	0	0	8.43611	9.98501	0	0	3.30009	2.46273
ENSG00000259473	LINC02205	0	0	0	0	3.44349	1.54362	0	0	0	0
ENSG00000189067	LITAF	2.85746	1.41382	0	0	0	0	0	0	0	0
ENSG00000073350	LLGL2	3.73668	2.98013	0	0	0	0	0	0	0	0
ENSG00000227110	LMCD1-AS1	0	0	0	0	6.02579	5.33535	0	0	0	0
ENSG00000160789	LMNA	2.65246	1.38401	0	0	0	0	0	0	0	0
ENSG00000113368	LMNB1	0	0	0	0	4.13437	2.42448	0	0	0	0
ENSG00000176619	LMNB2	0	0	0	0	3.92275	2.25546	0	0	0	0
ENSG00000166407	LMO1	2.85746	1.41382	0	0	0	0	0	0	0	0
ENSG00000163431	LMOD1	3.7371	4.67227	0	0	0	0	0	0	0	0
ENSG00000196365	LONP1	2.65938	1.41382	0	0	0	0	0	0	0	0
ENSG00000198670	LPA	2.62418	1.9822	0	0	4.64223	3.65727	0	0	0	0
ENSG00000111684	LPCAT3	0	0	0	0	4.19646	2.48552	0	0	0	0
ENSG00000110031	LPXN	0	0	0	0	0	0	3.9051	2.67407	0	0
ENSG00000198589	LRBA	0	0	0	0	4.19646	2.48552	0	0	0	0
ENSG00000123384	LRP1	0	0	0	0	4.21806	2.48552	0	0	0	0
ENSG00000254402	LRRC24	0	0	0	0	0	0	3.9051	2.67407	0	0
ENSG00000148814	LRRC27	3.29707	2.0916	0	0	5.53218	5.09721	0	0	0	0
ENSG00000168904	LRRC28	3.07727	1.73187	0	0	0	0	0	0	0	0
ENSG00000214425	LRRC37A4P	0	0	0	0	0	0	3.39113	3.77219	0	0
ENSG00000130764	LRRC47	2.85746	1.41382	0	0	0	0	0	0	0	0
ENSG00000180979	LRRC57	3.9016	3.88401	0	0	0	0	0	0	0	0
ENSG00000130592	LSP1	3.29707	2.0916	0	0	0	0	0	0	0	0
ENSG00000213903	LTB4R	0	0	0	0	3.61548	1.67702	0	0	0	0
ENSG00000213316	LTC4S	0	0	0	0	4.21806	2.48552	0	0	0	0
ENSG00000108848	LUC7L3	0	0	0	0	4.79595	3.36295	0	0	0	0
ENSG00000167656	LY6D	0	0	0	0	0	0	3.4841	2.10987	0	0
ENSG00000160932	LY6E	0	0	0	0	3.61548	1.67702	0	0	0	0
ENSG00000247317	LY6E-DT	0	0	0	0	6.62837	6.41794	0	0	3.39759	1.85013
ENSG00000160886	LY6K	0	0	0	0	0	0	3.20881	1.69623	0	0
ENSG00000163155	LYSMD1	2.87651	1.56949	0	0	0	0	0	0	0	0
ENSG00000163818	LZTFL1	2.85746	1.41382	0	0	0	0	0	0	0	0
ENSG00000002822	MAD1L1	3.29707	2.0916	0	0	0	0	0	0	0	0
ENSG00000110514	MADD	3.29707	2.0916	0	0	0	0	0	0	0	0
ENSG00000185022	MAFF	3.07727	1.73187	0	0	0	0	0	0	0	0
ENSG00000198042	MAK16	2.85746	1.41382	0	0	0	0	0	0	0	0
ENSG00000161021	MAML1	4.15107	4.85607	0	0	0	0	0	0	0	0
ENSG00000177239	MAN1B1	3.73668	2.98013	0	0	0	0	0	0	0	0
ENSG00000169032	MAP2K1	0	0	0	0	4.46096	2.90939	0	0	0	0
ENSG00000034152	MAP2K3	3.29707	2.0916	0	0	0	0	0	0	0	0
ENSG00000073803	MAP3K13	3.95649	3.52654	0	0	0	0	0	0	0	0
ENSG00000143674	MAP3K21	3.13301	2.98013	0	0	0	0	0	0	0	0
ENSG00000104814	MAP4K1	2.85746	1.41382	0	0	0	0	0	0	0	0
ENSG00000138834	MAPK8IP3	3.07727	1.73187	0	0	0	0	0	0	0	0
ENSG00000050748	MAPK9	3.51688	2.50104	0	0	0	0	0	0	0	0
ENSG00000162889	MAPKAPK2	2.63081	1.34413	0	0	0	0	0	0	0	0
ENSG00000099785	MARCHF2	3.29707	2.0916	0	0	0	0	0	0	0	0
ENSG00000072518	MARK2	0	0	0	0	5.42321	4.31311	0	0	0	0
ENSG00000124159	MATN4	3.95649	3.52654	0	0	0	0	0	0	0	0
ENSG00000129933	MAU2	2.85746	1.41382	0	0	0	0	0	0	0	0
ENSG00000141644	MBD1	4.17629	4.14076	0	0	0	0	0	0	0	0
ENSG00000171444	MCC	0	0	0	0	4.21806	2.48552	0	0	0	0
ENSG00000234602	MCIDAS	0	0	0	0	0	0	4.42578	3.99625	0	0
ENSG00000178460	MCMDC2	2.65938	1.41382	0	0	0	0	0	0	0	0
ENSG00000116353	MECR	0	0	0	0	3.59697	1.67702	0	0	0	0
ENSG00000099917	MED15	0	0	0	0	0	0	3.38442	1.61788	0	0
ENSG00000175221	MED16	0	0	0	0	4.41309	2.99231	0	0	0	0
ENSG00000116604	MEF2D	2.80644	1.85066	0	0	0	0	0	0	0	0
ENSG00000167077	MEI1	3.29707	2.0916	0	0	0	0	0	0	0	0
ENSG00000105976	MET	0	0	0	0	4.21806	2.48552	0	0	0	0
ENSG00000010165	METTL13	3.4103	2.68125	0	0	0	0	0	0	0	0
ENSG00000100060	MFNG	3.28744	2.2315	0	0	0	0	0	0	0	0
ENSG00000092931	MFSD11	3.51688	2.50104	0	0	0	0	0	0	0	0
ENSG00000161091	MFSD12	3.51688	2.50104	0	0	0	0	0	0	0	0
ENSG00000174514	MFSD4A	3.31959	3.34327	0	0	3.9464	2.27929	0	0	0	0
ENSG00000161013	MGAT4B	0	0	0	0	0	0	3.71637	2.6455	0	0
ENSG00000135596	MICAL1	3.51688	2.50104	0	0	0	0	0	0	0	0
ENSG00000243156	MICAL3	3.51688	2.50104	0	0	5.79392	9.08544	0	0	0	0
ENSG00000165175	MID1IP1	0	0	0	0	3.61548	1.67702	0	0	0	0
ENSG00000167470	MIDN	0	0	0	0	5.84855	5.09296	0	0	0	0
ENSG00000105556	MIER2	2.85746	1.41382	0	0	0	0	0	0	0	0
ENSG00000253716	MINCR	3.40285	2.50104	0	0	0	0	0	0	0	0
ENSG00000143409	MINDY1	2.64358	1.73187	0	0	0	0	0	0	0	0
ENSG00000221533	MIR1184-1	3.73668	2.98013	0	0	0	0	0	0	0	0
ENSG00000221065	MIR1233-2	0	0	0	0	4.0174	2.26259	0	0	0	0
ENSG00000221641	MIR1268A	2.7708	1.41382	0	0	0	0	0	0	0	0
ENSG00000283801	MIR1302-11	0	0	0	0	7.46089	8.16652	0	0	0	0
ENSG00000284332	MIR1302-2	0	0	0	0	3.44349	1.54362	0	0	0	0
ENSG00000243485	MIR1302-2HG	0	0	0	0	6.57797	6.353	0	0	0	0
ENSG00000221055	MIR1302-3	2.4769	1.41382	0	0	0	0	0	0	0	0
ENSG00000221091	MIR1302-5	2.62012	1.3291	0	0	0	0	0	0	0	0
ENSG00000199059	MIR135B	3.04677	2.15273	0	0	0	0	0	0	0	0
ENSG00000267195	MIR212	0	0	0	0	6.02579	5.33535	0	0	0	0
ENSG00000252695	MIR2276	0	0	0	0	0	0	0	0	3.79778	2.46273
ENSG00000186594	MIR22HG	2.87651	1.56949	0	0	0	0	0	0	0	0
ENSG00000203709	MIR29B2CHG	3.27418	2.96248	0	0	0	0	0	0	0	0
ENSG00000265539	MIR3164	2.85746	1.41382	0	0	0	0	0	0	0	0
ENSG00000257381	MIR3179-2	3.51688	2.50104	0	0	0	0	0	0	0	0
ENSG00000265537	MIR3180-1	0	0	0	0	4.5135	2.98655	0	0	0	0
ENSG00000265134	MIR3190	0	0	0	0	3.70193	1.84918	0	0	0	0
ENSG00000264395	MIR3193	2.8903	1.58938	0	0	0	0	0	0	0	0
ENSG00000198995	MIR340	0	0	0	0	4.59132	3.07761	0	0	0	0
ENSG00000275708	MIR3648-1	3.43919	26.4105	0	0	0	0	3.35904	37.4501	2.96937	19.1252
ENSG00000265776	MIR3670-3	4.3961	4.81179	0	0	0	0	0	0	0	0
ENSG00000265462	MIR3680-1	0	0	0	0	0	0	3.93921	3.6424	0	0
ENSG00000277437	MIR3687-1	0	0	0	0	5.04099	17.3995	3.00964	20.7437	0	0
ENSG00000264063	MIR3687-2	0	0	0	0	3.48705	6.44725	3.64982	15.2061	0	0
ENSG00000198973	MIR375	3.08197	1.88082	0	0	0	0	0	0	0	0
ENSG00000199047	MIR378A	3.97602	3.79035	0	0	0	0	0	0	3.54309	2.34013
ENSG00000265847	MIR4287	3.07727	1.73187	0	0	0	0	0	0	0	0
ENSG00000265368	MIR4476	0	0	0	0	3.61548	1.67702	0	0	0	0
ENSG00000266017	MIR4477B	2.79267	4.70718	0	0	0	0	2.22522	2.12411	2.94669	5.5289
ENSG00000266583	MIR4478	3.51688	2.50104	0	0	0	0	0	0	0	0
ENSG00000276941	MIR4509-1	3.69021	3.68571	0	0	0	0	0	0	2.4119	1.66149
ENSG00000263453	MIR4532	3.95649	3.52654	0	0	0	0	0	0	0	0
ENSG00000264357	MIR4648	2.85746	1.41382	0	0	0	0	0	0	0	0
ENSG00000265976	MIR4725	3.29707	2.0916	0	0	0	0	0	0	0	0
ENSG00000266756	MIR5680	0	0	0	0	0	0	0	0	2.95271	1.59758
ENSG00000207701	MIR597	0	0	0	0	6.40213	6.09067	0	0	0	0
ENSG00000207719	MIR623	0	0	0	0	0	0	0	0	3.54459	1.95611
ENSG00000275109	MIR6504	2.65938	1.41382	0	0	0	0	0	0	0	0
ENSG00000284184	MIR6506	0	0	0	0	3.35632	1.51794	0	0	0	0
ENSG00000281696	MIR664A	3.55301	4.03105	0	0	0	0	0	0	0	0
ENSG00000275692	MIR6724-4	2.26779	17.2933	0	0	0	0	3.05286	33.9527	2.55123	19.5633
ENSG00000284311	MIR6742	3.90042	4.33167	0	0	0	0	4.16544	3.3058	0	0
ENSG00000275208	MIR6745	2.85746	1.41382	0	0	0	0	0	0	0	0
ENSG00000278465	MIR6769B	4.0263	4.84576	0	0	0	0	0	0	0	0
ENSG00000278265	MIR6770-1	3.11827	2.50104	0	0	0	0	0	0	0	0
ENSG00000277698	MIR6770-2	0	0	0	0	3.61548	1.67702	0	0	0	0
ENSG00000276270	MIR6799	2.85746	1.41382	0	0	4.59132	3.07761	0	0	0	0
ENSG00000278267	MIR6859-1	2.99442	1.88372	0	0	4.21806	2.48552	0	0	0	0
ENSG00000273874	MIR6859-2	0	0	0	0	4.74841	3.30834	0	0	0	0
ENSG00000283721	MIR6884	2.85746	1.41382	0	0	0	0	0	0	0	0
ENSG00000274172	MIR8071-1	3.51688	2.50104	0	0	0	0	3.38442	1.61788	0	0
ENSG00000275810	MIR8082	0	0	0	0	3.61548	1.67702	0	0	0	0
ENSG00000255571	MIR9-3HG	0	0	0	0	3.61548	1.67702	0	0	0	0
ENSG00000197182	MIRLET7BHG	2.83667	1.73187	0	0	0	0	0	0	0	0
ENSG00000141854	MISP3	0	0	0	0	4.71916	3.53837	0	0	0	0
ENSG00000185155	MIXL1	2.9492	2.0916	0	0	0	0	0	0	0	0
ENSG00000076242	MLH1	2.85746	1.41382	0	0	0	0	0	0	0	0
ENSG00000115648	MLPH	3.73668	2.98013	0	0	0	0	0	0	0	0
ENSG00000151611	MMAA	2.83667	1.73187	0	0	0	0	0	0	0	0
ENSG00000070444	MNT	2.85746	1.41382	0	0	0	0	0	0	0	0
ENSG00000172081	MOB3A	3.29707	2.0916	0	0	0	0	0	0	0	0
ENSG00000218283	MORF4L1P1	2.2899	1.35188	0	0	0	0	0	0	0	0
ENSG00000073146	MOV10L1	0	0	0	0	6.02579	5.33535	0	0	0	0
ENSG00000108852	MPP2	0	0	0	0	4.21806	2.48552	0	0	0	0
ENSG00000158186	MRAS	0	0	0	0	3.70193	1.84918	0	0	0	0
ENSG00000161010	MRNIP	2.65938	1.41382	0	0	0	0	0	0	0	0
ENSG00000179832	MROH1	3.66678	3.06585	0	0	4.53487	3.00588	0	0	0	0
ENSG00000233217	MROH3P	0	0	0	0	0	0	3.55185	2.36385	0	0
ENSG00000232722	MROH4P	3.4929	2.64048	0	0	3.61548	1.67702	0	0	0	0
ENSG00000226807	MROH5	0	0	0	0	4.40963	2.83791	0	0	0	0
ENSG00000204839	MROH6	3.07727	1.73187	0	0	0	0	0	0	0	0
ENSG00000101353	MROH8	2.63081	1.34413	0	0	0	0	0	0	0	0
ENSG00000162910	MRPL55	3.56896	3.28326	0	0	0	0	0	0	0	0
ENSG00000149534	MS4A2	0	0	0	0	3.61548	1.67702	0	0	0	0
ENSG00000198736	MSRB1	2.85746	1.41382	0	0	0	0	0	0	0	0
ENSG00000186301	MST1P2	2.53947	2.69607	0	0	3.47937	1.84139	0	0	0	0
ENSG00000125459	MSTO1	0	0	0	0	0	0	3.69108	2.60646	0	0
ENSG00000163132	MSX1	3.95649	3.52654	0	0	0	0	0	0	0	0
ENSG00000198417	MT1F	0	0	0	0	4.23078	2.58728	0	0	0	0
ENSG00000260549	MT1L	0	0	0	0	0	0	3.64476	2.10987	0	0
ENSG00000182979	MTA1	3.51688	2.50104	0	0	5.42321	4.31311	0	0	0	0
ENSG00000148824	MTG1	2.85746	1.41382	0	0	0	0	0	0	0	0
ENSG00000101181	MTG2	2.65938	1.41382	0	0	0	0	0	0	0	0
ENSG00000108389	MTMR4	0	0	0	0	4.82064	3.36295	0	0	0	0
ENSG00000236483	MTND2P40	3.07727	1.73187	0	0	0	0	0	0	0	0
ENSG00000170873	MTSS1	2.9823	1.88082	0	0	0	0	0	0	0	0
ENSG00000185499	MUC1	2.43171	1.87766	0	0	0	0	0	0	0	0
ENSG00000198788	MUC2	2.85746	1.41382	0	0	0	0	0	0	0	0
ENSG00000242086	MUC20-OT1	4.04124	6.18199	0	0	0	0	3.25316	1.76391	0	0
ENSG00000184956	MUC6	2.81478	4.94632	2.76235	1.67654	3.83579	2.14668	2.72613	1.96911	2.85855	3.41215
ENSG00000213347	MXD3	0	0	0	0	0	0	3.25182	1.61788	0	0
ENSG00000123933	MXD4	2.85746	1.41382	0	0	0	0	0	0	0	0
ENSG00000196091	MYBPC1	3.07727	1.73187	0	0	0	0	0	0	0	0
ENSG00000133055	MYBPH	2.67447	1.41382	0	0	0	0	0	0	0	0
ENSG00000005810	MYCBP2	3.07727	1.73187	0	0	0	0	0	0	0	0
ENSG00000092841	MYL6	3.29707	2.0916	0	0	0	0	0	0	0	0
ENSG00000197535	MYO5A	0	0	0	0	3.70193	1.84918	0	0	0	0
ENSG00000167306	MYO5B	2.69593	1.32895	0	0	0	0	0	0	0	0
ENSG00000137474	MYO7A	0	0	0	0	0	0	0	0	3.79778	2.46273
ENSG00000066933	MYO9A	0	0	0	0	4.21806	2.48552	0	0	0	0
ENSG00000099331	MYO9B	0	0	0	0	3.96801	2.21175	0	0	0	0
ENSG00000124920	MYRF	4.17629	4.14076	0	0	0	0	0	0	0	0
ENSG00000173272	MZT2A	3.73668	2.98013	0	0	0	0	0	0	0	0
ENSG00000224816	NAP1L4P2	0	0	0	0	4.82064	3.36295	0	0	0	0
ENSG00000134440	NARS	3.73668	2.98013	0	0	0	0	0	0	0	0
ENSG00000134369	NAV1	3.4654	3.27613	0	0	0	0	0	0	0	0
ENSG00000158747	NBL1	3.07727	1.73187	0	0	0	0	0	0	0	0
ENSG00000219481	NBPF1	3.17842	5.52571	0	0	0	0	0	0	0	0
ENSG00000263956	NBPF11	3.04219	1.83736	0	0	3.94003	2.1698	3.79879	3.17967	0	0
ENSG00000268043	NBPF12	3.52638	2.89022	0	0	0	0	0	0	0	0
ENSG00000271383	NBPF19	0	0	0	0	4.96083	3.69353	0	0	0	0
ENSG00000269713	NBPF9	2.65053	1.57508	0	0	5.07948	4.03312	0	0	0	0
ENSG00000146918	NCAPG2	0	0	0	0	5.42321	4.31311	0	0	0	0
ENSG00000025770	NCAPH2	3.51688	2.50104	0	0	0	0	0	0	0	0
ENSG00000074356	NCBP3	2.85746	1.41382	0	0	0	0	0	0	0	0
ENSG00000182487	NCF1B	0	0	0	0	4.59132	3.07761	0	0	0	0
ENSG00000100365	NCF4	0	0	0	0	0	0	0	0	3.29141	1.51514
ENSG00000239213	NCK1-AS1	3.07727	1.73187	0	0	0	0	0	0	0	0
ENSG00000176771	NCKAP5	0	0	0	0	4.21806	2.48552	0	0	0	0
ENSG00000213212	NCLP1	0	0	0	0	5.42321	4.31311	0	0	0	0
ENSG00000196498	NCOR2	4.17629	4.14076	0	0	0	0	0	0	0	0
ENSG00000104419	NDRG1	3.18157	2.2315	0	0	0	0	0	0	0	0
ENSG00000070614	NDST1	2.69684	1.41382	0	0	0	0	0	0	0	0
ENSG00000166507	NDST2	0	0	0	0	0	0	3.9051	2.67407	0	0
ENSG00000213032	NDUFA3P3	2.40439	1.55112	0	0	0	0	0	0	0	0
ENSG00000137806	NDUFAF1	0	0	0	0	3.61548	1.67702	0	0	0	0
ENSG00000158864	NDUFS2	2.57569	1.41382	0	0	0	0	0	0	0	0
ENSG00000115286	NDUFS7	0	0	0	0	4.0809	2.45616	0	0	0	0
ENSG00000245532	NEAT1	0	0	0	0	7.83353	8.74428	0	0	0	0
ENSG00000125967	NECAB3	2.98394	1.73187	0	0	0	0	0	0	0	0
ENSG00000136098	NEK3	3.07727	1.73187	0	0	0	0	0	0	0	0
ENSG00000117691	NENF	3.05919	2.4745	0	0	0	0	0	0	0	0
ENSG00000132688	NES	2.65938	1.41382	0	0	0	0	0	0	0	0
ENSG00000163531	NFASC	3.09505	2.06841	0	0	0	0	0	0	0	0
ENSG00000123405	NFE2	0	0	0	0	3.61548	1.67702	0	0	0	0
ENSG00000116044	NFE2L2	2.7708	1.41382	0	0	0	0	0	0	0	0
ENSG00000050344	NFE2L3	0	0	0	0	5.42321	4.31311	0	0	0	0
ENSG00000141905	NFIC	2.85746	1.41382	0	0	0	0	0	0	0	0
ENSG00000077150	NFKB2	0	0	0	0	3.61548	1.67702	0	0	0	0
ENSG00000066248	NGEF	0	0	0	0	4.21806	2.48552	0	0	0	0
ENSG00000171786	NHLH1	2.70813	1.34387	0	0	0	0	0	0	0	0
ENSG00000116962	NID1	3.08074	2.2145	0	0	0	0	0	0	0	0
ENSG00000101004	NINL	0	0	0	0	0	0	0	0	4.30415	3.68881
ENSG00000232805	NIP7P1	3.51688	2.50104	0	0	0	0	0	0	0	0
ENSG00000136448	NMT1	3.29707	2.0916	0	0	0	0	0	0	0	0
ENSG00000141101	NOB1	3.51688	2.50104	0	0	0	0	0	0	0	0
ENSG00000184967	NOC4L	0	0	0	0	4.21806	2.48552	0	0	0	0
ENSG00000197183	NOL4L	3.51688	2.50104	0	0	0	0	0	0	0	0
ENSG00000103512	NOMO1	2.85746	1.41382	0	0	0	0	0	0	0	0
ENSG00000103226	NOMO3	0	0	0	0	4.21806	2.48552	0	0	0	0
ENSG00000148400	NOTCH1	3.51688	2.50104	0	0	0	0	0	0	0	0
ENSG00000264343	NOTCH2NL	0	0	0	0	3.35353	1.43313	0	0	0	0
ENSG00000141458	NPC1	3.51688	2.50104	0	0	0	0	0	0	0	0
ENSG00000161270	NPHS1	3.07727	1.73187	0	0	0	0	0	0	0	0
ENSG00000183426	NPIPA1	3.51688	2.50104	0	0	4.82064	3.36295	0	0	0	0
ENSG00000183793	NPIPA5	3.01396	2.07078	0	0	0	0	0	0	0	0
ENSG00000169203	NPIPB12	0	0	0	0	6.02579	5.33535	0	0	0	0
ENSG00000198064	NPIPB13	3.417	2.87946	0	0	5.42321	4.31311	0	0	0	0
ENSG00000196436	NPIPB15	3.69837	3.11231	0	0	0	0	0	0	0	0
ENSG00000169246	NPIPB3	4.49163	6.15438	0	0	5.36857	4.26642	0	0	3.29141	1.51514
ENSG00000185864	NPIPB4	3.09505	2.06841	0	0	5.70913	4.8972	0	0	0	0
ENSG00000243716	NPIPB5	0	0	0	0	5.23015	4.67379	0	0	0	0
ENSG00000196993	NPIPB9	0	0	0	0	4.82064	3.36295	0	0	0	0
ENSG00000188599	NPIPP1	2.9262	1.73187	0	0	4.21806	2.48552	0	0	0	0
ENSG00000169418	NPR1	3.92739	3.521	0	0	0	0	0	0	0	0
ENSG00000103148	NPRL3	3.07727	1.73187	0	0	0	0	0	0	0	0
ENSG00000143257	NR1I3	0	0	0	0	0	0	3.80976	2.96997	0	0
ENSG00000188038	NRN1L	3.29707	2.0916	0	0	0	0	0	0	0	0
ENSG00000021645	NRXN3	0	0	0	0	3.61548	1.67702	0	0	0	0
ENSG00000165671	NSD1	3.87049	3.5957	0	0	0	0	0	0	0	0
ENSG00000223705	NSUN5P1	3.08197	1.88082	0	0	0	0	0	0	0	0
ENSG00000106133	NSUN5P2	0	0	0	0	5.42321	4.31311	0	0	0	0
ENSG00000065320	NTN1	3.95649	3.52654	0	0	0	0	0	0	0	0
ENSG00000198400	NTRK1	3.51688	2.50104	0	0	0	0	3.44351	2.09016	0	0
ENSG00000102900	NUP93	0	0	0	0	3.29962	1.36191	0	0	0	0
ENSG00000143748	NVL	3.129	2.66393	0	0	0	0	0	0	0	0
ENSG00000143450	OAZ3	3.52545	2.69607	0	0	0	0	0	0	0	0
ENSG00000154358	OBSCN	3.85344	3.56798	0	0	0	0	4.18092	3.84437	3.47378	2.91871
ENSG00000162913	OBSCN-AS1	0	0	0	0	0	0	0	0	2.95404	1.45914
ENSG00000124006	OBSL1	2.85746	1.41382	0	0	0	0	0	0	0	0
ENSG00000099330	OCEL1	0	0	0	0	4.14914	2.63429	0	0	0	0
ENSG00000155087	ODF1	2.87651	1.56949	0	0	0	0	0	0	0	0
ENSG00000181396	OGFOD3	3.07727	1.73187	0	0	0	0	0	0	0	0
ENSG00000119900	OGFRL1	0	0	0	0	0	0	3.64476	2.10987	0	0
ENSG00000114026	OGG1	2.85746	1.41382	0	0	0	0	0	0	0	0
ENSG00000130558	OLFM1	0	0	0	0	4.21806	2.48552	0	0	0	0
ENSG00000231332	OOEP-AS1	2.85746	1.41382	0	0	0	0	0	0	0	0
ENSG00000123240	OPTN	0	0	0	0	0	0	0	0	3.29141	1.51514
ENSG00000180475	OR10Q1	2.85746	1.41382	0	0	0	0	0	0	0	0
ENSG00000176198	OR11H4	0	0	0	0	6.02579	5.33535	0	0	0	0
ENSG00000197591	OR11L1	0	0	0	0	0	0	0	0	3.86525	3.01108
ENSG00000228960	OR2A9P	0	0	0	0	5.16283	3.9726	0	0	0	0
ENSG00000188558	OR2G6	4.11411	4.52964	0	0	0	0	0	0	0	0
ENSG00000227152	OR2T7	2.61132	1.73187	0	0	0	0	3.34849	2.38858	3.61217	3.76329
ENSG00000238243	OR2W3	0	0	0	0	4.77206	3.34425	0	0	0	0
ENSG00000224830	OR2X1P	0	0	0	0	0	0	3.2262	2.07963	0	0
ENSG00000180433	OR6K6	0	0	0	0	0	0	3.02119	1.85574	0	0
ENSG00000091651	ORC6	3.29707	2.0916	0	0	0	0	0	0	0	0
ENSG00000229314	ORM1	3.73668	2.98013	0	0	0	0	0	0	0	0
ENSG00000130703	OSBPL2	4.17629	4.14076	0	0	0	0	0	0	0	0
ENSG00000117859	OSBPL9	3.29707	2.0916	0	0	0	0	0	0	0	0
ENSG00000116885	OSCP1	3.47455	2.50104	0	0	0	0	0	0	0	0
ENSG00000249740	OSMR-AS1	0	0	0	0	3.99639	2.25054	0	0	0	0
ENSG00000183034	OTOP2	3.29707	2.0916	0	0	0	0	0	0	0	0
ENSG00000236719	OVAAL	3.16943	2.50104	0	0	0	0	0	0	0	0
ENSG00000255120	OVOL1-AS1	3.07727	1.73187	0	0	0	0	0	0	0	0
ENSG00000101405	OXT	3.07727	1.73187	0	0	0	0	0	0	0	0
ENSG00000109991	P2RX3	2.65938	1.41382	0	0	0	0	0	0	0	0
ENSG00000072682	P4HA2	3.04677	2.15273	0	0	0	0	0	0	0	0
ENSG00000185624	P4HB	4.17629	4.14076	0	0	0	0	0	0	0	0
ENSG00000070756	PABPC1	3.01396	2.07078	0	0	0	0	0	0	0	0
ENSG00000101104	PABPC1L	4.04964	3.92615	0	0	0	0	0	0	0	0
ENSG00000239443	PABPC1P10	0	0	0	0	4.0174	2.26259	0	0	0	0
ENSG00000270455	PABPC1P5	3.23884	26.1349	2.39926	10.2574	6.4078	14.7372	3.84184	32.9693	3.19123	8.36684
ENSG00000229658	PABPC1P9	0	0	0	0	0	0	0	0	3.55181	2.46339
ENSG00000130669	PAK4	0	0	0	0	4.21806	2.48552	0	0	0	0
ENSG00000129116	PALLD	0	0	0	0	3.61548	1.67702	0	0	0	0
ENSG00000120137	PANK3	3.77668	3.86479	0	0	0	0	0	0	0	0
ENSG00000100767	PAPLN	0	0	0	0	3.61548	1.67702	0	0	0	0
ENSG00000160781	PAQR6	3.51688	2.50104	0	0	0	0	0	0	0	0
ENSG00000102981	PARD6A	2.65938	1.41382	0	0	0	0	0	0	0	0
ENSG00000143799	PARP1	3.26528	2.77299	0	0	5.41515	4.68369	3.02984	1.5319	0	0
ENSG00000178685	PARP10	3.42608	2.45768	0	0	0	0	0	0	0	0
ENSG00000258995	PARP1P2	4.17629	4.14076	0	0	7.23095	7.5553	0	0	0	0
ENSG00000198807	PAX9	3.73668	2.98013	0	0	0	0	0	0	0	0
ENSG00000159086	PAXBP1	0	0	0	0	3.61548	1.67702	0	0	0	0
ENSG00000185630	PBX1	3.33047	2.47753	0	0	0	0	0	0	0	0
ENSG00000173599	PC	0	0	0	0	3.61548	1.67702	0	0	3.79778	2.46273
ENSG00000253438	PCAT1	0	0	0	0	0	0	3.65526	2.54268	0	0
ENSG00000132570	PCBD2	3.10811	2.07845	0	0	0	0	4.35386	4.97085	0	0
ENSG00000179818	PCBP1-AS1	3.29707	2.0916	0	0	4.21806	2.48552	0	0	0	0
ENSG00000204963	PCDHA7	0	0	0	0	0	0	3.5833	2.21239	0	0
ENSG00000248383	PCDHAC1	3.08197	1.88082	0	0	0	0	0	0	0	0
ENSG00000113205	PCDHB3	2.65938	1.41382	0	0	0	0	0	0	0	0
ENSG00000253731	PCDHGA6	3.55749	2.75323	0	0	0	0	0	0	0	0
ENSG00000124253	PCK1	3.68307	3.09287	0	0	0	0	0	0	0	0
ENSG00000203880	PCMTD2	2.7708	1.41382	0	0	0	0	0	0	0	0
ENSG00000135749	PCNX2	0	0	0	0	0	0	3.50768	2.67407	4.8428	7.39795
ENSG00000115257	PCSK4	0	0	0	0	4.11359	2.58728	0	0	0	0
ENSG00000090470	PDCD7	0	0	0	0	5.84855	5.09296	0	0	0	0
ENSG00000136940	PDCL	0	0	0	0	4.21806	2.48552	0	0	0	0
ENSG00000229828	PDE4DIPP1	0	0	0	0	4.82064	3.36295	0	0	3.69634	2.50661
ENSG00000132915	PDE6A	2.48869	1.33535	0	0	0	0	0	0	0	0
ENSG00000185527	PDE6G	0	0	0	0	3.61548	1.67702	0	0	0	0
ENSG00000100311	PDGFB	3.07727	1.73187	0	0	0	0	0	0	0	0
ENSG00000113721	PDGFRB	4.3228	4.68243	0	0	0	0	0	0	0	0
ENSG00000175087	PDIK1L	3.51688	2.50104	0	0	0	0	0	0	0	0
ENSG00000005882	PDK2	3.07727	1.73187	0	0	0	0	0	0	0	0
ENSG00000090857	PDPR	4.16531	4.14076	0	0	0	0	0	0	0	0
ENSG00000179889	PDXDC1	3.68327	4.31223	0	0	3.65652	1.90401	0	0	0	0
ENSG00000162366	PDZK1IP1	3.51688	2.50104	0	0	0	0	0	0	0	0
ENSG00000049246	PER3	0	0	0	0	0	0	0	0	3.29141	1.51514
ENSG00000121680	PEX16	2.85746	1.41382	0	0	0	0	0	0	0	0
ENSG00000162735	PEX19	3.35509	2.59758	0	0	0	0	0	0	0	0
ENSG00000143256	PFDN2	0	0	0	0	0	0	3.58566	2.42412	0	0
ENSG00000114268	PFKFB4	0	0	0	0	4.82064	3.36295	0	0	0	0
ENSG00000234367	PFN1P3	0	0	0	0	0	0	3.60281	2.45573	0	0
ENSG00000227212	PFN1P6	2.75376	2.50104	0	0	0	0	2.91476	2.89519	0	0
ENSG00000229859	PGA3	3.51688	2.50104	0	0	4.75963	3.40315	0	0	0	0
ENSG00000229183	PGA4	3.97602	3.79035	0	0	4.80799	3.36295	0	0	0	0
ENSG00000256713	PGA5	3.07727	1.73187	0	0	0	0	0	0	0	0
ENSG00000265273	PGDP1	0	0	0	0	4.21806	2.48552	0	0	0	0
ENSG00000159527	PGLYRP3	2.7196	1.41382	0	0	0	0	0	0	0	0
ENSG00000164902	PHAX	3.37743	2.80705	0	0	0	0	0	0	0	0
ENSG00000262648	PHBP15	2.76932	1.66503	0	0	5.39545	4.30832	0	0	0	0
ENSG00000276592	PHBP6	0	0	0	0	6.31306	5.95094	0	0	0	0
ENSG00000181649	PHLDA2	2.85746	1.41382	0	0	0	0	0	0	0	0
ENSG00000174307	PHLDA3	2.55783	1.41678	0	0	0	0	3.75164	3.96723	0	0
ENSG00000116793	PHTF1	3.73668	2.98013	0	0	0	0	0	0	0	0
ENSG00000103335	PIEZO1	0	0	0	0	5.42321	4.31311	0	0	0	0
ENSG00000174227	PIGG	3.29707	2.0916	0	0	0	0	0	0	0	0
ENSG00000007541	PIGQ	0	0	0	0	4.82064	3.36295	0	0	0	0
ENSG00000124155	PIGT	0	0	0	0	3.61548	1.67702	0	0	0	0
ENSG00000198355	PIM3	3.29707	2.0916	0	0	0	0	0	0	0	0
ENSG00000102309	PIN4	0	0	0	0	3.61548	1.67702	0	0	0	0
ENSG00000186111	PIP5K1C	0	0	0	0	19.8475	65.4092	0	0	4.81052	5.13259
ENSG00000069011	PITX1	3.18157	2.2315	0	0	0	0	0	0	0	0
ENSG00000244257	PKD1P1	4.6159	5.52571	0	0	0	0	0	0	0	0
ENSG00000254681	PKD1P5	3.29707	2.0916	0	0	0	0	0	0	0	0
ENSG00000250251	PKD1P6	0	0	0	0	4.41309	2.99231	0	0	0	0
ENSG00000067225	PKM	2.85746	1.41382	0	0	0	0	0	0	0	0
ENSG00000184363	PKP3	0	0	0	0	5.42321	4.31311	0	0	0	0
ENSG00000100078	PLA2G3	3.29707	2.0916	0	0	0	0	0	0	0	0
ENSG00000124181	PLCG1	2.83645	1.41382	0	0	0	0	0	0	0	0
ENSG00000182378	PLCXD1	4.6159	5.52571	0	0	9.15643	11.7898	3.71637	2.6455	0	0
ENSG00000105223	PLD3	3.07727	1.73187	0	0	0	0	0	0	0	0
ENSG00000180287	PLD5	2.51417	1.38394	0	0	0	0	0	0	0	0
ENSG00000178209	PLEC	3.42439	2.70824	0	0	0	0	4.53884	4.75932	3.79372	3.0552
ENSG00000100558	PLEK2	2.85746	1.41382	0	0	0	0	0	0	0	0
ENSG00000143850	PLEKHA6	3.1214	2.50104	0	0	0	0	0	0	0	0
ENSG00000120278	PLEKHG1	3.73668	2.98013	0	0	0	0	0	0	0	0
ENSG00000126822	PLEKHG3	4.3961	4.81179	0	0	0	0	0	0	0	0
ENSG00000225190	PLEKHM1	3.07727	1.73187	0	0	0	0	0	0	0	0
ENSG00000083444	PLOD1	0	0	0	0	4.21806	2.48552	0	0	0	0
ENSG00000114554	PLXNA1	0	0	0	0	0	0	3.64476	2.10987	0	0
ENSG00000076356	PLXNA2	2.831	2.02783	0	0	0	0	0	0	0	0
ENSG00000164050	PLXNB1	3.29707	2.0916	0	0	0	0	0	0	0	0
ENSG00000229018	PMS2P7	0	0	0	0	4.16971	2.5154	0	0	0	0
ENSG00000268883	PNMA6B	2.85746	1.41382	0	0	0	0	0	0	0	0
ENSG00000032444	PNPLA6	0	0	0	0	0	0	3.38442	1.61788	0	0
ENSG00000213730	POLD2P1	0	0	0	0	7.23095	7.5553	0	0	0	0
ENSG00000177084	POLE	0	0	0	0	5.42321	4.31311	0	0	0	0
ENSG00000256525	POLG2	3.2421	2.0916	0	0	0	0	0	0	0	0
ENSG00000130997	POLN	2.98394	1.73187	0	0	0	0	0	0	0	0
ENSG00000168255	POLR2J3	3.60302	2.98013	0	0	0	0	0	0	0	0
ENSG00000058600	POLR3E	0	0	0	0	0	0	3.9051	2.67407	0	0
ENSG00000099821	POLRMT	2.85746	1.41382	0	0	4.38942	2.80746	0	0	0	0
ENSG00000224124	POM121L10P	0	0	0	0	3.92275	2.25546	0	0	0	0
ENSG00000239511	POM121L7P	2.85746	1.41382	0	0	5.42321	4.31311	0	0	4.30415	3.68881
ENSG00000229266	POM121L8P	0	0	0	0	0	0	4.42578	3.99625	0	0
ENSG00000005421	PON1	0	0	0	0	3.44349	1.54362	0	0	0	0
ENSG00000187537	POTEG	3.07727	1.73187	0	0	3.99639	2.25054	0	0	0	0
ENSG00000106536	POU6F2	0	0	0	0	4.0174	2.26259	0	0	0	0
ENSG00000130810	PPAN	0	0	0	0	3.26217	1.31335	0	0	0	0
ENSG00000112033	PPARD	0	0	0	0	4.0174	2.26259	0	0	0	0
ENSG00000131626	PPFIA1	0	0	0	0	3.41263	1.90401	0	0	0	0
ENSG00000143847	PPFIA4	3.98603	4.05068	0	0	0	0	0	0	0	0
ENSG00000267258	PPIAP58	0	0	0	0	4.21806	2.48552	0	0	0	0
ENSG00000100023	PPIL2	3.07727	1.73187	0	0	3.61548	1.67702	0	0	0	0
ENSG00000198729	PPP1R14C	2.85746	1.41382	0	0	0	0	0	0	0	0
ENSG00000160972	PPP1R16A	2.85746	1.41382	0	0	0	0	3.63992	2.10987	0	0
ENSG00000108819	PPP1R9B	3.07727	1.73187	0	0	0	0	0	0	0	0
ENSG00000167393	PPP2R3B	0	0	0	0	0	0	4.94646	5.51214	0	0
ENSG00000124224	PPP4R1L	0	0	0	0	4.82064	3.36295	0	0	0	0
ENSG00000162976	PQLC3	3.07727	1.73187	0	0	0	0	0	0	0	0
ENSG00000143294	PRCC	3.27384	2.22418	0	0	0	0	0	0	0	0
ENSG00000169230	PRELID1	0	0	0	0	0	0	4.16544	3.3058	0	0
ENSG00000186314	PRELID2	2.65053	1.57508	0	0	0	0	0	0	0	0
ENSG00000067606	PRKCZ	0	0	0	0	6.02579	5.33535	0	0	0	0
ENSG00000128563	PRKRIP1	0	0	0	0	4.21757	2.48552	0	0	0	0
ENSG00000174231	PRPF8	4.3961	4.81179	0	0	0	0	0	0	0	0
ENSG00000184838	PRR16	0	0	0	0	0	0	3.62021	2.67407	0	0
ENSG00000204918	PRR20B	3.73668	2.98013	0	0	4.82064	3.36295	0	0	0	0
ENSG00000229665	PRR20C	2.65938	1.41382	0	0	4.90439	3.61122	3.29875	1.84557	0	0
ENSG00000227151	PRR20D	4.13637	5.08725	0	0	5.16523	3.9726	4.31966	4.35524	0	0
ENSG00000234278	PRR20E	0	0	0	0	4.28017	2.99857	0	0	4.05096	3.04403
ENSG00000271140	PRR20FP	2.97664	1.73187	0	0	6.02579	5.33535	0	0	0	0
ENSG00000246334	PRR7-AS1	3.95653	4.45139	0	0	0	0	0	0	0	0
ENSG00000117523	PRRC2C	3.18736	2.402	0	0	0	0	0	0	0	0
ENSG00000167653	PSCA	3.74303	3.57736	0	0	0	0	0	0	0	0
ENSG00000143801	PSEN2	3.99417	3.82578	0	0	0	0	0	0	0	0
ENSG00000142507	PSMB6	2.85746	1.41382	0	0	0	0	0	0	0	0
ENSG00000173692	PSMD1	3.70652	3.33826	0	0	3.44349	1.54362	0	0	0	0
ENSG00000197170	PSMD12	3.29707	2.0916	0	0	0	0	0	0	0	0
ENSG00000159352	PSMD4	0	0	0	0	0	0	4.11217	3.72164	0	0
ENSG00000228264	PSMD8P1	2.73667	1.73187	0	0	0	0	0	0	0	0
ENSG00000011304	PTBP1	0	0	0	0	3.79725	1.97484	0	0	0	0
ENSG00000174915	PTDSS2	0	0	0	0	7.83353	8.74428	0	0	0	0
ENSG00000160013	PTGIR	0	0	0	0	0	0	3.9051	2.67407	0	0
ENSG00000124212	PTGIS	0	0	0	0	0	0	0	0	4.30415	3.68881
ENSG00000187514	PTMA	0	0	0	0	4.21806	2.48552	0	0	0	0
ENSG00000104960	PTOV1	2.85746	1.41382	0	0	0	0	0	0	0	0
ENSG00000184489	PTP4A3	3.28744	2.2315	0	0	0	0	0	0	0	0
ENSG00000111679	PTPN6	3.51688	2.50104	0	0	0	0	0	0	0	0
ENSG00000143851	PTPN7	0	0	0	0	0	0	0	0	3.86346	2.79048
ENSG00000132334	PTPRE	3.51688	2.50104	0	0	0	0	0	0	0	0
ENSG00000142949	PTPRF	3.73668	2.98013	0	0	0	0	0	0	0	0
ENSG00000243323	PTPRVP	3.79149	3.89264	0	0	0	0	3.5833	2.21239	3.75042	2.59975
ENSG00000179950	PUF60	4.60382	5.79818	0	0	0	0	0	0	0	0
ENSG00000155893	PXYLP1	0	0	0	0	3.61548	1.67702	0	0	0	0
ENSG00000104524	PYCR3	0	0	0	0	0	0	0	0	3.15098	1.79534
ENSG00000237575	PYY2	0	0	0	0	3.44349	1.54362	0	0	0	0
ENSG00000129646	QRICH2	2.74539	1.40737	0	0	0	0	0	0	0	0
ENSG00000104679	R3HCC1	3.08197	1.88082	0	0	0	0	0	0	0	0
ENSG00000090565	RAB11FIP3	0	0	0	0	9.31652	13.2642	0	0	0	0
ENSG00000131242	RAB11FIP4	3.29707	2.0916	0	0	0	0	0	0	0	0
ENSG00000169228	RAB24	4.00336	4.08462	0	0	0	0	0	0	0	0
ENSG00000132698	RAB25	3.54584	3.23734	0	0	0	0	0	0	0	0
ENSG00000105649	RAB3A	0	0	0	0	0	0	3.38442	1.61788	0	0
ENSG00000115839	RAB3GAP1	0	0	0	0	4.67884	3.20437	0	0	0	0
ENSG00000127328	RAB3IP	0	0	0	0	4.21806	2.48552	0	0	0	0
ENSG00000197562	RAB40C	3.51688	2.50104	0	0	0	0	0	0	0	0
ENSG00000175582	RAB6A	0	0	0	0	0	0	3.64476	2.10987	0	0
ENSG00000183155	RABIF	3.19365	3.23734	0	0	0	0	0	0	0	0
ENSG00000244588	RAD21L1	3.73668	2.98013	0	0	0	0	0	0	0	0
ENSG00000113522	RAD50	2.85769	1.93329	0	0	0	0	0	0	0	0
ENSG00000172613	RAD9A	3.51688	2.50104	0	0	0	0	0	0	0	0
ENSG00000268592	RAET1E-AS1	0	0	0	0	3.61548	1.67702	0	0	0	0
ENSG00000160271	RALGDS	2.85746	1.41382	0	0	0	0	0	0	0	0
ENSG00000031823	RANBP3	0	0	0	0	0	0	3.38442	1.61788	0	0
ENSG00000181467	RAP2B	0	0	0	0	4.09398	2.36766	0	0	0	0
ENSG00000105808	RASA4	3.73668	2.98013	0	0	5.42321	4.31311	4.42578	3.99625	3.29141	1.51514
ENSG00000170667	RASA4B	3.28744	2.2315	0	0	3.61548	1.67702	0	0	0	0
ENSG00000108551	RASD1	3.07727	1.73187	0	0	0	0	0	0	0	0
ENSG00000171777	RASGRP4	0	0	0	0	0	0	4.16544	3.3058	0	0
ENSG00000101265	RASSF2	3.62336	2.86194	0	0	0	0	0	0	0	0
ENSG00000266094	RASSF5	3.11548	2.26351	0	0	0	0	3.89119	4.00899	0	0
ENSG00000123094	RASSF8	0	0	0	0	4.19646	2.48552	0	0	0	0
ENSG00000080839	RBL1	4.17629	4.14076	0	0	0	0	0	0	0	0
ENSG00000086589	RBM22	2.72961	1.47845	0	0	0	0	0	0	0	0
ENSG00000131051	RBM39	2.63338	2.0916	0	0	0	0	0	0	0	0
ENSG00000173933	RBM4	3.95649	3.52654	0	0	0	0	0	0	0	0
ENSG00000144642	RBMS3	3.08197	1.88082	0	0	0	0	0	0	0	0
ENSG00000124232	RBPJL	3.07727	1.73187	0	0	0	0	0	0	0	0
ENSG00000135870	RC3H1	3.72047	4.39962	0	0	0	0	0	0	0	0
ENSG00000117625	RCOR3	4.03385	6.42301	0	0	3.42414	1.67702	0	0	0	0
ENSG00000121039	RDH10	2.85746	1.41382	0	0	0	0	0	0	0	0
ENSG00000132563	REEP2	3.29707	2.0916	0	0	0	0	0	0	0	0
ENSG00000135597	REPS1	3.29707	2.0916	0	0	0	0	0	0	0	0
ENSG00000141699	RETREG3	2.85746	1.41382	0	0	0	0	0	0	0	0
ENSG00000276540	REXO1L10P	2.4844	2.41249	3.02071	4.27683	3.76864	2.37876	0	0	0	0
ENSG00000275928	REXO1L11P	0	0	0	0	3.55477	2.45669	0	0	0	0
ENSG00000205176	REXO1L1P	0	0	3.12806	4.1002	0	0	0	0	0	0
ENSG00000273567	REXO1L3P	0	0	0	0	3.39427	3.08507	0	0	0	0
ENSG00000270416	REXO1L4P	2.52045	6.1497	3.04309	8.53152	8.06386	14.0472	2.36477	2.03417	0	0
ENSG00000277436	REXO1L5P	3.31913	20.7557	2.04556	2.15859	7.52741	25.0816	4.07141	27.5059	2.76237	12.3344
ENSG00000270971	REXO1L8P	3.32786	22.5575	2.21558	6.28625	5.87705	20.9743	0	0	2.12137	1.51514
ENSG00000271381	REXO1L9P	2.23464	2.39066	0	0	3.78401	3.11572	0	0	2.32679	5.07407
ENSG00000278457	RF00001	3.54184	7.31567	0	0	3.85101	3.0301	0	0	0	0
ENSG00000278294	RF00002	2.89213	2.75524	0	0	3.7458	2.02523	4.09988	5.50912	0	0
ENSG00000270384	RF00003	0	0	0	0	3.61548	1.67702	0	0	0	0
ENSG00000277918	RF00003	3.20585	3.9359	0	0	0	0	0	0	0	0
ENSG00000273709	RF00004	3.63473	3.57736	0	0	6.45572	7.9987	3.94864	3.21404	0	0
ENSG00000274062	RF00004	0	0	0	0	0	0	3.09541	2.41098	3.92303	4.70491
ENSG00000274432	RF00004	2.86722	5.66551	0	0	7.13211	12.3757	3.50883	9.00461	3.39453	6.37524
ENSG00000274452	RF00004	0	0	0	0	6.09538	5.87938	0	0	0	0
ENSG00000274862	RF00004	3.26061	4.64834	0	0	9.92465	14.2315	3.70255	3.21404	5.78977	11.0019
ENSG00000275219	RF00004	3.07727	1.73187	0	0	5.39378	4.65167	0	0	0	0
ENSG00000276596	RF00004	3.27418	2.96248	0	0	8.33584	10.8837	4.96454	7.50056	3.15098	1.79534
ENSG00000278048	RF00004	5.62458	9.68133	0	0	9.18201	12.6145	4.21442	3.90831	4.68802	5.20661
ENSG00000278591	RF00004	3.72593	5.34014	0	0	5.17329	6.61398	0	0	0	0
ENSG00000278774	RF00004	0	0	0	0	7.35515	10.1313	6.86293	12.695	3.16645	1.95611
ENSG00000277903	RF00004	0	0	0	0	5.42321	4.31311	0	0	0	0
ENSG00000283442	RF00015	0	0	0	0	4.18598	2.48552	0	0	0	0
ENSG00000274008	RF00017	0	0	0	0	6.62837	6.41794	0	0	0	0
ENSG00000275041	RF00017	3.11827	2.50104	0	0	0	0	0	0	0	0
ENSG00000199241	RF00019	3.02901	2.41623	0	0	0	0	0	0	0	0
ENSG00000199515	RF00019	3.29707	2.0916	0	0	0	0	0	0	0	0
ENSG00000199677	RF00019	2.87747	1.73187	0	0	0	0	0	0	0	0
ENSG00000199875	RF00019	3.73668	2.98013	0	0	0	0	0	0	0	0
ENSG00000200764	RF00019	0	0	0	0	4.82064	3.36295	0	0	0	0
ENSG00000201363	RF00019	3.85434	3.38892	0	0	0	0	0	0	0	0
ENSG00000202014	RF00019	3.51688	2.50104	0	0	0	0	0	0	0	0
ENSG00000199870	RF00019	0	0	0	0	3.61548	1.67702	0	0	0	0
ENSG00000201282	RF00019	0	0	0	0	4.82064	3.36295	0	0	0	0
ENSG00000206706	RF00019	0	0	0	0	3.61548	1.67702	0	0	0	0
ENSG00000206927	RF00019	0	0	0	0	4.82064	3.36295	0	0	0	0
ENSG00000207420	RF00019	3.95649	3.52654	0	0	0	0	0	0	0	0
ENSG00000207425	RF00019	0	0	0	0	4.75963	3.40315	0	0	0	0
ENSG00000223080	RF00019	2.85746	1.41382	0	0	0	0	0	0	0	0
ENSG00000239143	RF00019	0	0	0	0	0	0	3.64476	2.10987	0	0
ENSG00000252744	RF00019	0	0	0	0	0	0	4.42578	3.99625	0	0
ENSG00000252802	RF00019	0	0	0	0	5.16523	3.9726	0	0	0	0
ENSG00000199938	RF00019	3.07727	1.73187	0	0	0	0	0	0	0	0
ENSG00000252975	RF00019	0	0	0	0	6.02579	5.33535	0	0	0	0
ENSG00000252202	RF00019	2.93478	1.80388	0	0	0	0	0	0	0	0
ENSG00000283418	RF00026	3.73668	2.98013	0	0	0	0	0	0	0	0
ENSG00000273591	RF00100	0	0	0	0	4.80799	3.36295	0	0	0	0
ENSG00000212529	RF00191	2.83581	1.7666	0	0	0	0	0	0	0	0
ENSG00000252682	RF00273	0	0	0	0	3.61548	1.67702	0	0	0	0
ENSG00000253067	RF00285	3.28744	2.2315	0	0	0	0	0	0	0	0
ENSG00000252840	RF00405	3.4386	2.73375	0	0	0	0	0	0	0	0
ENSG00000252020	RF00492	0	0	0	0	4.21806	2.48552	0	0	0	0
ENSG00000238854	RF01161	3.07727	1.73187	0	0	0	0	0	0	0	0
ENSG00000273739	RF01518	2.67996	32.2529	1.81974	7.2735	10.6551	68.5628	2.96695	34.9107	2.60456	25.0716
ENSG00000273937	RF01518	2.35668	22.222	0	0	0	0	3.24075	43.9499	2.6748	28.5555
ENSG00000274868	RF01518	2.87612	31.3308	0	0	11.4214	69.8646	3.13397	34.8346	2.83196	31.7518
ENSG00000275664	RF01518	2.91989	34.7917	0	0	10.8149	69.2745	2.80978	29.7511	2.73903	25.2784
ENSG00000276197	RF01518	2.21383	18.1592	1.75662	5.99844	11.3364	69.6295	3.16436	43.7626	2.76201	30.0188
ENSG00000276312	RF01518	0	0	0	0	0	0	3.81712	73.7236	2.82473	33.435
ENSG00000277671	RF01518	2.11133	12.9763	0	0	0	0	2.80079	27.2685	0	0
ENSG00000277524	RF02175	2.49461	1.34387	0	0	0	0	3.34441	1.73598	0	0
ENSG00000162944	RFTN2	3.4929	2.64048	0	0	0	0	0	0	0	0
ENSG00000132005	RFX1	2.85746	1.41382	0	0	0	0	0	0	0	0
ENSG00000132554	RGS22	2.73667	1.73187	0	0	0	0	0	0	0	0
ENSG00000138835	RGS3	0	0	0	0	5.81733	5.25284	0	0	0	0
ENSG00000144468	RHBDD1	3.73668	2.98013	0	0	0	0	0	0	0	0
ENSG00000129667	RHBDF2	0	0	0	0	3.61548	1.67702	0	0	0	0
ENSG00000132677	RHBG	0	0	0	0	0	0	0	0	3.54459	1.95611
ENSG00000263961	RHEX	0	0	0	0	0	0	0	0	3.60409	2.7646
ENSG00000173156	RHOD	0	0	0	0	0	0	3.64476	2.10987	0	0
ENSG00000168421	RHOH	3.07727	1.73187	0	0	0	0	0	0	0	0
ENSG00000188026	RILPL1	3.29707	2.0916	0	0	0	0	0	0	0	0
ENSG00000042062	RIPOR3	2.85194	1.54564	0	0	0	0	0	0	0	0
ENSG00000115841	RMDN2	2.85746	1.41382	0	0	0	0	0	0	0	0
ENSG00000145916	RMND5B	3.40371	2.85927	0	0	0	0	0	0	0	0
ENSG00000199683	RN7SKP185	3.29707	2.0916	0	0	0	0	0	0	0	0
[truncated: 593 more rows]

## Sheet: 3b. Enriched Pathway
Supplementary Table 3b. Enriched pathways in promoter-targeted genes with significant correlation with invasiveness.
Term (WP: WikiPathway, RP: Reactome Pathway, KP: KEGG Pathway, HP: Hallmakr Pathway)	Pathway Enrichment (Fisher Exact test -log10 P)					Pearson's Correlation with Invasivenss
	Y234C	WTOE	R273H	Y220C	R273C	R	P
FGF23 signalling in Hypophosphatemic rickets and related disorders (WP)	2.01973	1.38066	1.28587	0	0	-0.997371	0.000161721
Bladder Cancer (WP)	1.5256	0.772554	0.841203	0	0	-0.994617	0.000473774
Bladder cancer (KP)	1.50578	0.750378	0.824072	0	0	-0.993728	0.000595694
HALLMARK_ESTROGEN_RESPONSE_LATE (HP)	1.32881	0.754584	0.919261	0	0	-0.992347	0.000802782
The role of GTSE1 in G2/M progression after G2 checkpoint (RP)	1.20748	0.785008	0.575677	0	0	-0.991422	0.000952461
p53-Dependent G1/S DNA damage checkpoint (RP)	1.14676	0.699678	0.527708	0	0	-0.991323	0.000969067
p53-Dependent G1 DNA Damage Response (RP)	1.14676	0.699678	0.527708	0	0	-0.991323	0.000969067
miRNA regulation of prostate cancer signaling pathways (WP)	1.36433	1.0194	0.703916	0	0	-0.985751	0.00203737
Innate Immune System (RP)	2.04815	1.86261	1.64707	0.252705	0.373838	-0.966138	0.00744202
WNT5A-dependent internalization of FZD4 (RP)	1.01566	0.378051	0.650452	0	0	-0.964473	0.00799547
PCP/CE pathway (RP)	1.61157	1.34236	0.699174	0	0	-0.957138	0.0105836
Rho GTPase cycle (RP)	1.83108	1.57115	1.52518	0.409168	0	-0.956685	0.0107512
Phospholipid metabolism (RP)	1.25933	1.12727	0.841226	0.277438	0	-0.956352	0.0108747
Fas Ligand (FasL) pathway and Stress induction of Heat Shock Proteins (HSP) regulation (WP)	3.69519	1.18352	1.45489	0	0	-0.948548	0.0139015
Folate Metabolism (WP)	1.07034	0.3247	0.468862	0	0	-0.948501	0.0139203
G1 to S cell cycle control (WP)	1.15846	1.11429	1.03598	0	0	-0.945664	0.0150797
Intra-Golgi and retrograde Golgi-to-ER traffic (RP)	2.06798	1.17547	0.700654	0.316918	0	-0.944618	0.0155146
Splicing factor NOVA regulated synaptic proteins (WP)	1.48649	1.21409	1.48103	0	0	-0.94195	0.0166424
IL-18 signaling pathway (WP)	1.4186	1.19185	1.38281	0.206434	0	-0.941717	0.0167421
G1/S DNA Damage Checkpoints (RP)	1.12398	1.04821	0.509978	0	0	-0.937976	0.0183692
Transcriptional regulation by RUNX1 (RP)	1.80799	1.35413	0.534456	0	0	-0.936984	0.018809
Nuclear Receptors Meta-Pathway (WP)	1.19684	0.348748	0.789368	0	0	-0.936983	0.0188092
VEGFA-VEGFR2 Signaling Pathway (WP)	2.02884	1.43701	0.523599	0	0	-0.930922	0.0215672
Disruption of postsynaptic signalling by CNV (WP)	1.68174	0.953953	0.369468	0	0	-0.930239	0.0218852
Lysosome Vesicle Biogenesis (RP)	1.63367	0.896897	0.350539	0	0	-0.928812	0.0225554
Cellular hexose transport (RP)	2.01973	0.737487	0.508404	0	0	-0.927122	0.0233573
Hippo signaling pathway (KP)	1.63107	1.22243	1.73251	0	0	-0.926392	0.0237065
Semaphorin interactions (RP)	2.03139	1.11429	1.03598	0.692015	0	-0.924359	0.0246875
SCF(Skp2)-mediated degradation of p27/p21 (RP)	1.20748	1.21019	0.575677	0	0	-0.924263	0.0247344
Thyroid cancer (KP)	3.95296	2.7461	0.896017	0	0	-0.921487	0.0260953
Factors involved in megakaryocyte development and platelet production (RP)	1.85205	1.25227	0.395051	0	0	-0.918855	0.0274073
LncRNA involvement in canonical Wnt signaling and colorectal cancer (WP)	1.54101	0.336098	0.645913	0	0	-0.917527	0.0280771
Ebola Virus Pathway on Host (WP)	1.24454	1.38885	1.17991	0	0	-0.913901	0.0299322
Autodegradation of the E3 ubiquitin ligase COP1 (RP)	1.333	0.566339	0.238591	0	0	-0.910155	0.0318886
Viral myocarditis (KP)	1.26041	0.494516	1.1715	0	0	-0.910084	0.0319257
Ubiquitin-dependent degradation of Cyclin D (RP)	1.31786	0.551064	0.233296	0	0	-0.908691	0.0326637
Stabilization of p53 (RP)	1.26041	0.494516	0.213564	0	0	-0.90262	0.0359413
Oxygen-dependent proline hydroxylation of Hypoxia-inducible Factor Alpha (RP)	1.13527	0.6839	0.172655	0	0	-0.901168	0.0367395
Bacterial invasion of epithelial cells (KP)	1.13527	0.6839	0.172655	0	0	-0.901168	0.0367395
Metabolism of polyamines (RP)	1.22032	0.803471	0.200136	0	0	-0.901151	0.036749
COPI-dependent Golgi-to-ER retrograde traffic (RP)	2.63266	1.14553	0.398293	0	0	-0.899985	0.0373946
Cellular response to hypoxia (RP)	1.04022	0.55833	0.143716	0	0	-0.897909	0.0385521
Vibrio cholerae infection (KP)	1.34849	0.994892	0.244044	0	0	-0.897215	0.038942
Photodynamic therapy-induced AP-1 survival signaling. (WP)	1.34849	0.994892	0.244044	0	0	-0.897215	0.038942
Hepatitis C (KP)	1.05742	1.29767	0.922614	0	0	-0.894471	0.0404943
Apoptosis (KP)	3.37772	2.76867	0.667854	0	0	-0.888756	0.043789
Glucocorticoid Receptor Pathway (WP)	1.09125	0.14526	0.484786	0	0	-0.883143	0.0471037
miRNAs involved in DNA damage response (WP)	1.11288	0.360214	0.165664	0	0	-0.883099	0.04713
Neutrophil degranulation (RP)	2.81885	1.93607	0.400581	0.0883344	0	-0.883052	0.0471578
Transcriptional Regulation by VENTX (RP)	1.50578	0.366234	0.301455	0	0	-0.881351	0.0481774
Prader-Willi and Angelman Syndrome (WP)	1.99492	0.379507	0.518746	0	0	-0.880647	0.0486016
Wnt signaling pathway (KP)	1.03846	1.25199	0.564417	0	0	-0.878425	0.0499481

## Sheet: 3c. Known Motif Enrichment
Supplementary Table 3c. Enrichment of known TF motifs			* Enrichments were calculated by Homer software.
Motif Name	Consensus Sequence	WTOE				R273C				Y220C				R273H								Pearson Correlation with Invasiveness
		Log (P value)	q value	# of target sequences with motif	% of target sequences with motif	Log (P value)	q value	# of target sequences with motif	% of target sequences with motif	Log (P value)	q value	# of target sequences with motif	% of target sequences with motif	Log (P value)	q value	# of target sequences with motif	% of target sequences with motif	Log (P value)	q value	# of target sequences with motif	% of target sequences with motif
AHR_HUMAN.H11MO.0.B/meme_human	DTTGCGTGC	-5.625	0.0927	559	0.2712	-0.07278	1	10	0.2041	-1.011	1	94	0.3443	-0.2032	1	328	0.2794	-0.07278	1	10	0.2041	-0.221104
AIRE_HUMAN.H11MO.0.C/meme_human	MTTGGTWWWAWTGGTTWM	-0.1648	1	1	0.0005	0	1	0	0	0	1	0	0	-1.935	0.9928	2	0.0017	0	1	0	0	-0.190733
ALX1_HUMAN.H11MO.0.B/meme_human	ATAATTRVATTA	-3.016	0.5146	26	0.0126	-1.594	1	2	0.0408	-4.932	0.217	8	0.0293	-0.03834	1	13	0.0111	-1.594	1	2	0.0408	0.47263
ALX3_HUMAN.H11MO.0.D/meme_human	TA	-0.04485	1	2061	1	-0.02782	1	49	1	-0.1625	1	273	1	-0.6672	1	1174	1	-0.02782	1	49	1	NA
ALX4_HUMAN.H11MO.0.D/meme_human	YTA	-0.849	1	2020	0.9801	-0.1899	1	48	0.9796	-0.01823	1	256	0.9377	0	1	1103	0.9395	-0.1899	1	48	0.9796	NA
ANDR_HUMAN.H11MO.0.A/meme_human	TGTTCTTTTTTGTTTRCT	-0.121	1	2	0.001	0	1	0	0	0	1	0	0	-0.3054	1	1	0.0009	0	1	0	0	NA
ANDR_HUMAN.H11MO.1.A/meme_human	RGRACABTSTGTTCYY	-1.351	1	11	0.0053	0	1	0	0	-0.4725	1	1	0.0037	0	1	0	0	0	1	0	0	NA
ANDR_HUMAN.H11MO.2.A/meme_human	BTSTGTTCTTKT	-0.3888	1	592	0.2872	-0.1062	1	10	0.2041	-3.923	0.3832	75	0.2747	-0.4662	1	313	0.2666	-0.1062	1	10	0.2041	0.561872
AP2A_HUMAN.H11MO.0.A/meme_human	ATGSCCTGRGGCMAT	-2.45	0.613	76	0.0369	-0.2797	1	1	0.0204	-1.592	1	12	0.044	-0.003014	1	24	0.0204	-0.2797	1	1	0.0204	-0.221104
AP2B_HUMAN.H11MO.0.B/meme_human	GCCCGVGGGC	-8.994	0.0254	1112	0.5395	-0.1738	1	19	0.3878	-2.057	1	181	0.663	-0.007107	1	607	0.517	-0.1738	1	19	0.3878	-0.221104
AP2C_HUMAN.H11MO.0.A/meme_human	RTGSCCTGRGGCHA	-5.148	0.1318	170	0.0825	-0.07056	1	1	0.0204	-0.01845	1	15	0.0549	0	1	47	0.04	-0.07056	1	1	0.0204	-0.221104
AP2D_HUMAN.H11MO.0.D/meme_human	CGCCCGRGGCGCGT	-1.853	0.8166	63	0.0306	0	1	0	0	-2.469	0.8369	13	0.0476	-1.124	1	37	0.0315	0	1	0	0	0.236755
ARI3A_HUMAN.H11MO.0.D/meme_human	RATTAAWYRRWATCAAAWTAAA	0	1	0	0	0	1	0	0	0	1	0	0	0	1	0	0	0	1	0	0	NA
ARI5B_HUMAN.H11MO.0.C/meme_human	DSTTDGTATTGTG	-0.3468	1	338	0.164	-0.005106	1	3	0.0612	-0.008211	1	25	0.0916	-0.07301	1	160	0.1363	-0.005106	1	3	0.0612	NA
ARNT_HUMAN.H11MO.0.B/meme_human	STACGTGCC	-2.971	0.5164	478	0.2319	-0.03149	1	8	0.1633	-1.278	1	83	0.304	-0.00465	1	261	0.2223	-0.03149	1	8	0.1633	-0.221104
ARNT2_HUMAN.H11MO.0.D/meme_human	GBCGTGGSAGRC	-1.341	1	651	0.3159	-3.2e-05	1	3	0.0612	-2.119	0.9956	97	0.3553	-2.98	0.5197	386	0.3288	-3.2e-05	1	3	0.0612	-0.187573
ARX_HUMAN.H11MO.0.D/meme_human	YTAATTTAATTAR	-1.264	1	5	0.0024	0	1	0	0	-1.282	1	1	0.0037	-1.412	1	5	0.0043	0	1	0	0	NA
ASCL1_HUMAN.H11MO.0.A/meme_human	CYGCACCTGCYBCY	-0.01343	1	227	0.1101	-0.2891	1	3	0.0612	-0.9294	1	28	0.1026	-0.2832	1	103	0.0877	-0.2891	1	3	0.0612	NA
ASCL2_HUMAN.H11MO.0.D/meme_human	VCAGCTGCT	-0.2164	1	520	0.2523	-0.02909	1	5	0.102	-0.3251	1	57	0.2088	-0.308	1	251	0.2138	-0.02909	1	5	0.102	NA
ATF1_HUMAN.H11MO.0.B/meme_human	MRGTGACGTCA	-1.259	1	174	0.0844	-9.422	0.0098	14	0.2857	-0.2099	1	21	0.0769	-0.2609	1	96	0.0818	-9.422	0.0098	14	0.2857	-0.122503
ATF2_HUMAN.H11MO.0.B/meme_human	RRTGABGTCAT	-0.02608	1	197	0.0956	-5.316	0.2882	11	0.2245	-0.1236	1	17	0.0623	-0.1349	1	96	0.0818	-5.316	0.2882	11	0.2245	-0.122503
ATF2_HUMAN.H11MO.1.B/meme_human	WWWTGATGATGTCATCATTW	0	1	0	0	0	1	0	0	0	1	0	0	0	1	0	0	0	1	0	0	NA
ATF2_HUMAN.H11MO.2.C/meme_human	GRTGACGTCAS	-0.2521	1	5	0.0024	-2.04	1	1	0.0204	-0.2181	1	1	0.0037	-0.483	1	5	0.0043	-2.04	1	1	0.0204	NA
ATF3_HUMAN.H11MO.0.A/meme_human	GGTSACGTGAB	-0.148	1	132	0.064	-7.084	0.0647	11	0.2245	-0.0434	1	15	0.0549	-0.3182	1	83	0.0707	-7.084	0.0647	11	0.2245	-0.122503
ATF4_HUMAN.H11MO.0.A/meme_human	RGATGATGCAAT	-0.832	1	17	0.0082	-2.412	1	2	0.0408	-1.156	1	2	0.0073	-3.162	0.4626	11	0.0094	-2.412	1	2	0.0408	-0.190733
ATF6A_HUMAN.H11MO.0.B/meme_human	GKGSTGACGTGG	-0.02532	1	5	0.0024	0	1	0	0	-0.5856	1	1	0.0037	-2.919	0.5231	6	0.0051	0	1	0	0	-0.190733
ATF7_HUMAN.H11MO.0.D/meme_human	GATG	-1.032	1	2061	1	-0.02782	1	49	1	-0.1625	1	273	1	-0.004863	1	1171	0.9974	-0.02782	1	49	1	NA
ATOH1_HUMAN.H11MO.0.B/meme_human	AGCAGATGG	-0.18	1	513	0.2489	-0.1645	1	7	0.1429	-0.3677	1	56	0.2051	-0.258	1	248	0.2112	-0.1645	1	7	0.1429	NA
BACH1_HUMAN.H11MO.0.A/meme_human	TGCTGAGTCABSS	-0.0821	1	25	0.0121	0	1	0	0	-0.06427	1	1	0.0037	-0.03112	1	7	0.006	0	1	0	0	NA
BACH2_HUMAN.H11MO.0.A/meme_human	TGCTGAGTCAY	-1.261	1	43	0.0209	0	1	0	0	-0.06773	1	2	0.0073	-0.2271	1	18	0.0153	0	1	0	0	NA
BARH1_HUMAN.H11MO.0.D/meme_human	TAAWYGSTSHTAA	-1.62	0.9365	23	0.0112	0	1	0	0	-0.7292	1	3	0.011	-0.08315	1	10	0.0085	0	1	0	0	-0.221104
BARH2_HUMAN.H11MO.0.D/meme_human	GYTAAWYGNTSYTWWWWG	-0.4196	1	6	0.0029	0	1	0	0	-0.9516	1	1	0.0037	-0.1672	1	2	0.0017	0	1	0	0	NA
BARX1_HUMAN.H11MO.0.D/meme_human	BTAATKGTTTYT	-4.533	0.1972	165	0.0801	-0.3921	1	4	0.0816	-1.272	1	21	0.0769	-0.007102	1	79	0.0673	-0.3921	1	4	0.0816	-0.221104
BARX2_HUMAN.H11MO.0.D/meme_human	TYRTTAATKR	-2.932	0.5227	274	0.1329	-0.4673	1	8	0.1633	-0.5103	1	32	0.1172	-0.000738	1	137	0.1167	-0.4673	1	8	0.1633	-0.221104
BATF_HUMAN.H11MO.0.A/meme_human	ASTTTCRDTATGACTCAK	-0.7139	1	1	0.0005	0	1	0	0	0	1	0	0	0	1	0	0	0	1	0	0	NA
BATF_HUMAN.H11MO.1.A/meme_human	RATGAYKCAAH	-0.6786	1	136	0.066	-0.9442	1	5	0.102	-1.061	1	18	0.0659	-0.02987	1	61	0.052	-0.9442	1	5	0.102	NA
BATF3_HUMAN.H11MO.0.B/meme_human	BASTTTCATTATGASTM	-0.4739	1	2	0.001	0	1	0	0	0	1	0	0	0	1	0	0	0	1	0	0	NA
BC11A_HUMAN.H11MO.0.A/meme_human	RAAAGAGGAAGTGARAR	-0.1445	1	6	0.0029	0	1	0	0	0	1	0	0	-2.919	0.5231	6	0.0051	0	1	0	0	-0.190733
BCL6_HUMAN.H11MO.0.A/meme_human	YKCTTTCYAGGAA	-1.194	1	33	0.016	-4.432	0.573	3	0.0612	-2.388	0.885	6	0.022	-1.076	1	18	0.0153	-4.432	0.573	3	0.0612	-0.0232234
BCL6B_HUMAN.H11MO.0.D/meme_human	HTGCTTTCKAG	-3.209	0.4944	13	0.0063	0	1	0	0	0	1	0	0	-0.5883	1	6	0.0051	0	1	0	0	-0.221104
BHA15_HUMAN.H11MO.0.B/meme_human	GCAGCAGCTGG	-1.595	0.9365	241	0.1169	-0.02296	1	1	0.0204	-0.2682	1	28	0.1026	-0.01514	1	101	0.086	-0.02296	1	1	0.0204	-0.221104
BHE22_HUMAN.H11MO.0.D/meme_human	AMCATATGTTTTT	-1.295	1	4	0.0019	0	1	0	0	-1.897	1	1	0.0037	0	1	0	0	0	1	0	0	NA
BHE23_HUMAN.H11MO.0.D/meme_human	RGCATATGGTKK	-1.697	0.8826	616	0.2989	-0.3987	1	13	0.2653	-1.687	1	81	0.2967	-0.5523	1	335	0.2853	-0.3987	1	13	0.2653	-0.221104
BHE40_HUMAN.H11MO.0.A/meme_human	RGCACGTGAS	-0.1917	1	181	0.0878	-0.006148	1	1	0.0204	-0.001465	1	13	0.0476	-2.6e-05	1	74	0.063	-0.006148	1	1	0.0204	NA
BHE41_HUMAN.H11MO.0.D/meme_human	WCVRKSYCACGTGCWGARGV	-0.9313	1	4	0.0019	0	1	0	0	0	1	0	0	-0.07168	1	1	0.0009	0	1	0	0	NA
BMAL1_HUMAN.H11MO.0.A/meme_human	KCCACGTGACY	-0.2495	1	247	0.1198	-0.004515	1	2	0.0408	-0.2562	1	28	0.1026	-9.8e-05	1	105	0.0894	-0.004515	1	2	0.0408	NA
BPTF_HUMAN.H11MO.0.D/meme_human	KTTBTTGTKTKS	-1.958	0.8024	742	0.36	-0.119	1	15	0.3061	-1.11	1	87	0.3187	-1.883	0.9928	443	0.3773	-0.119	1	15	0.3061	-0.228889
BRAC_HUMAN.H11MO.0.A/meme_human	TTVRCAGGDARGTGTGAADT	0	1	0	0	0	1	0	0	0	1	0	0	0	1	0	0	0	1	0	0	NA
BRAC_HUMAN.H11MO.1.B/meme_human	AGGTGTGAAAD	-0.03201	1	402	0.1951	-0.1514	1	7	0.1429	-0.6081	1	41	0.1502	-2.408	0.7228	229	0.1951	-0.1514	1	7	0.1429	-0.190733
BRCA1_HUMAN.H11MO.0.D/meme_human	KTTSKGTTG	-6.054	0.0787	1143	0.5546	-0.2483	1	27	0.551	-0.8453	1	144	0.5275	-0.005921	1	620	0.5281	-0.2483	1	27	0.551	-0.221104
BSH_HUMAN.H11MO.0.D/meme_human	TAATKRGTTAATKG	-1.288	1	18	0.0087	-3.45	0.9817	2	0.0408	-2.305	0.9089	5	0.0183	-0.1663	1	9	0.0077	-3.45	0.9817	2	0.0408	0.573753
CDC5L_HUMAN.H11MO.0.D/meme_human	GKGATTTAACATAAT	-0.2581	1	1	0.0005	0	1	0	0	0	1	0	0	0	1	0	0	0	1	0	0	NA
CDX1_HUMAN.H11MO.0.C/meme_human	ATTTATGK	-2.61	0.6114	1416	0.687	-0.008139	1	31	0.6327	-0.1643	1	153	0.5604	-0.000162	1	716	0.6099	-0.008139	1	31	0.6327	-0.221104
CDX2_HUMAN.H11MO.0.A/meme_human	TTTTATTGCTKT	-2.554	0.6114	82	0.0398	0	1	0	0	-3.511	0.4901	17	0.0623	-0.09937	1	44	0.0375	0	1	0	0	0.384636
CEBPA_HUMAN.H11MO.0.A/meme_human	DRTTGTGCAATV	-2.197	0.7307	164	0.0796	-0.8212	1	5	0.102	-2.559	0.8282	26	0.0952	-10.56	0.002	116	0.0988	-0.8212	1	5	0.102	-0.188402
CEBPB_HUMAN.H11MO.0.A/meme_human	DRTTGTGCAATM	-0.2251	1	100	0.0485	-1.135	1	4	0.0816	-1.055	1	12	0.044	-5.233	0.1112	69	0.0588	-1.135	1	4	0.0816	-0.190733
CEBPD_HUMAN.H11MO.0.C/meme_human	ATTGCACAACC	-1.888	0.8119	239	0.116	-0.7396	1	6	0.1224	-1.95	1	34	0.1245	-3.756	0.3143	138	0.1175	-0.7396	1	6	0.1224	-0.237419
CEBPE_HUMAN.H11MO.0.A/meme_human	TTGCGMAATCTY	-0.1652	1	95	0.0461	-3.513	0.9817	6	0.1224	-0.1724	1	9	0.033	-0.6518	1	54	0.046	-3.513	0.9817	6	0.1224	-0.122503
CEBPG_HUMAN.H11MO.0.B/meme_human	ATTGCATCAKMY	-0.5306	1	24	0.0116	-24.21	0	12	0.2449	-1.814	1	4	0.0147	-6.489	0.0451	21	0.0179	-24.21	0	12	0.2449	NA
CEBPZ_HUMAN.H11MO.0.D/meme_human	DCTGATTGGCT	-0.3343	1	29	0.0141	0	1	0	0	-3.008	0.668	9	0.033	-0.4271	1	18	0.0153	0	1	0	0	0.561872
CENPB_HUMAN.H11MO.0.D/meme_human	TTCGTWSBAHGCGGGWW	-0.0233	1	1	0.0005	0	1	0	0	0	1	0	0	0	1	0	0	0	1	0	0	NA
CLOCK_HUMAN.H11MO.0.C/meme_human	CAGMCACGTGMVSA	-0.01441	1	139	0.0674	-0.02096	1	1	0.0204	-0.8533	1	18	0.0659	-0.5459	1	80	0.0681	-0.02096	1	1	0.0204	NA
COE1_HUMAN.H11MO.0.A/meme_human	ARGTCCCCAGGGACH	-4.585	0.1954	49	0.0238	-0.6861	1	1	0.0204	-0.2037	1	3	0.011	-0.2958	1	20	0.017	-0.6861	1	1	0.0204	-0.221104
COT1_HUMAN.H11MO.0.C/meme_human	GGGGKCARAGGTCAGGG	-0.2319	1	12	0.0058	-4.11	0.6655	2	0.0408	-1.156	1	2	0.0073	-20.76	0	23	0.0196	-4.11	0.6655	2	0.0408	NA
COT1_HUMAN.H11MO.1.C/meme_human	KCAGAGGTCAGRG	-0.1571	1	205	0.0995	-0.6708	1	4	0.0816	-0.3166	1	21	0.0769	-11.95	0.0007	147	0.1252	-0.6708	1	4	0.0816	-0.190733
COT2_HUMAN.H11MO.0.A/meme_human	CAAAGGTCARRGD	-0.8608	1	294	0.1426	-0.03022	1	3	0.0612	-0.9955	1	36	0.1319	-4.418	0.1897	169	0.144	-0.03022	1	3	0.0612	-0.190733
COT2_HUMAN.H11MO.1.A/meme_human	RGGGYCARAGGTCAGRG	-2.62	0.6114	22	0.0107	-1.128	1	1	0.0204	-0.627	1	2	0.0073	-14.44	0.0001	28	0.0239	-1.128	1	1	0.0204	-0.205023
CPEB1_HUMAN.H11MO.0.D/meme_human	TTTTTATTTTTTTTTTT	-2.107	0.7623	23	0.0112	0	1	0	0	-0.09039	1	1	0.0037	-0.06499	1	8	0.0068	0	1	0	0	-0.221104
CR3L1_HUMAN.H11MO.0.D/meme_human	GCCACGTGGCA	-0.2787	1	4	0.0019	0	1	0	0	0	1	0	0	0	1	0	0	0	1	0	0	NA
CR3L2_HUMAN.H11MO.0.D/meme_human	TGATGACGTGGCA	-0.2911	1	3	0.0015	0	1	0	0	0	1	0	0	0	1	0	0	0	1	0	0	NA
CREB1_HUMAN.H11MO.0.A/meme_human	NRRTGACGTCA	-1.714	0.8737	111	0.0539	-14.12	0.0001	14	0.2857	-0.09859	1	12	0.044	-0.1408	1	64	0.0545	-14.12	0.0001	14	0.2857	-0.125748
CREB3_HUMAN.H11MO.0.D/meme_human	TGRTGACGTGGCA	-0.6423	1	3	0.0015	0	1	0	0	0	1	0	0	-0.7197	1	1	0.0009	0	1	0	0	NA
CREB5_HUMAN.H11MO.0.D/meme_human	GATGACGTCAT	-0.03681	1	3	0.0015	-2.524	1	1	0.0204	-0.4725	1	1	0.0037	-1.412	1	5	0.0043	-2.524	1	1	0.0204	NA
CREM_HUMAN.H11MO.0.C/meme_human	CRVTGACGTCA	-0.1716	1	43	0.0209	0	1	0	0	-0.1154	1	4	0.0147	-0.1083	1	22	0.0187	0	1	0	0	NA
CRX_HUMAN.H11MO.0.B/meme_human	TAAGAGGATTAGV	-0.5217	1	35	0.017	0	1	0	0	-0.4089	1	3	0.011	-0.4271	1	18	0.0153	0	1	0	0	NA
CTCF_HUMAN.H11MO.0.A/meme_human	YGGCCACCAGGGGGCGCYV	-0.282	1	3	0.0015	0	1	0	0	0	1	0	0	-3.069	0.4928	4	0.0034	0	1	0	0	-0.190733
CTCFL_HUMAN.H11MO.0.A/meme_human	GCCRSCAGGGGGCGCYV	-0.2143	1	7	0.0034	0	1	0	0	0	1	0	0	-0.2488	1	4	0.0034	0	1	0	0	NA
CUX1_HUMAN.H11MO.0.C/meme_human	RKGGBDATCGATGK	-0.6824	1	30	0.0146	-4.549	0.5438	5	0.102	-1.652	1	8	0.0293	-9.016	0.0062	31	0.0264	-4.549	0.5438	5	0.102	-0.219778
CUX2_HUMAN.H11MO.0.D/meme_human	AAATCAATRAA	-0.7683	1	133	0.0645	-2.626	1	9	0.1837	-0.1417	1	13	0.0476	-1.744	1	90	0.0767	-2.626	1	9	0.1837	NA
CXXC1_HUMAN.H11MO.0.D/meme_human	CGTTGKC	-1.337	1	2045	0.9922	-0.3349	1	49	1	-0.4675	1	272	0.9963	-1e-06	1	1149	0.9787	-0.3349	1	49	1	NA
DBP_HUMAN.H11MO.0.B/meme_human	RTTATGYAABM	-0.1426	1	108	0.0524	-10.97	0.0027	13	0.2653	-4.492	0.3083	20	0.0733	-10.21	0.0026	95	0.0809	-10.97	0.0027	13	0.2653	-0.206083
DDIT3_HUMAN.H11MO.0.D/meme_human	MTGATGMAAT	-0.7893	1	117	0.0568	-8.764	0.0134	12	0.2449	-1.525	1	16	0.0586	-0.7616	1	59	0.0503	-8.764	0.0134	12	0.2449	-0.122503
DLX1_HUMAN.H11MO.0.D/meme_human	WWAWTTATGCT	-0.07783	1	1084	0.526	-0.23	1	28	0.5714	-0.1101	1	109	0.3993	-0.08889	1	566	0.4821	-0.23	1	28	0.5714	NA
DLX2_HUMAN.H11MO.0.D/meme_human	ATAATTAT	-0.2061	1	131	0.0636	-5.327	0.2882	10	0.2041	-2.876	0.7244	22	0.0806	-3.551	0.3513	90	0.0767	-5.327	0.2882	10	0.2041	-0.159567
DLX3_HUMAN.H11MO.0.C/meme_human	GMTAATTACW	-0.142	1	95	0.0461	-2.063	1	5	0.102	-3.492	0.4901	18	0.0659	-1.019	1	59	0.0503	-2.063	1	5	0.102	0.561872
DLX4_HUMAN.H11MO.0.D/meme_human	TAATTACVBHWAWTTW	-3.278	0.483	22	0.0107	-2.846	1	2	0.0408	-6.045	0.1142	7	0.0256	-0.09221	1	8	0.0068	-2.846	1	2	0.0408	0.501837
DLX5_HUMAN.H11MO.0.D/meme_human	TAATTAYAGGK	-0.004104	1	110	0.0534	-1.518	1	5	0.102	-4.732	0.2515	21	0.0769	-0.9226	1	61	0.052	-1.518	1	5	0.102	0.561872
DLX6_HUMAN.H11MO.0.D/meme_human	WWWWWDNVNTAATTA	-0.3623	1	63	0.0306	-0.8757	1	2	0.0408	-2.355	0.885	12	0.044	-0.6888	1	41	0.0349	-0.8757	1	2	0.0408	0.561872
DMBX1_HUMAN.H11MO.0.D/meme_human	YMMTWWTAAYCYAATTAABT	-0.7628	1	1	0.0005	0	1	0	0	0	1	0	0	0	1	0	0	0	1	0	0	NA
DMRT1_HUMAN.H11MO.0.D/meme_human	TDGMWACAATGTADCAA	0	1	0	0	0	1	0	0	0	1	0	0	0	1	0	0	0	1	0	0	NA
DPRX_HUMAN.H11MO.0.D/meme_human	VCGGA	-0.3458	1	2060	0.9995	-0.1114	1	49	1	-0.1625	1	273	1	-0.03068	1	1172	0.9983	-0.1114	1	49	1	NA
DRGX_HUMAN.H11MO.0.D/meme_human	TAATT	-1.585	0.9365	1705	0.8273	-1.019	1	45	0.9184	-0.4705	1	207	0.7582	-0.00211	1	909	0.7743	-1.019	1	45	0.9184	-0.221104
DUX4_HUMAN.H11MO.0.A/meme_human	TGATTAGRTTA	-0.06759	1	3	0.0015	0	1	0	0	-1.897	1	1	0.0037	-6.825	0.0349	8	0.0068	0	1	0	0	-0.190733
DUXA_HUMAN.H11MO.0.D/meme_human	TGA	-0.04485	1	2061	1	-0.02782	1	49	1	-0.1625	1	273	1	-0.6672	1	1174	1	-0.02782	1	49	1	NA
E2F1_HUMAN.H11MO.0.A/meme_human	RGNGGGCGGGAARR	-0.001266	1	107	0.0519	-0.08472	1	1	0.0204	-0.1785	1	21	0.0769	-0.04625	1	76	0.0647	-0.08472	1	1	0.0204	NA
E2F2_HUMAN.H11MO.0.B/meme_human	GGCGCGAAAC	-0.1668	1	50	0.0243	-0.2088	1	1	0.0204	-0.8966	1	13	0.0476	-0.007737	1	29	0.0247	-0.2088	1	1	0.0204	NA
E2F3_HUMAN.H11MO.0.A/meme_human	WDGGCGGGAAA	-0.01378	1	604	0.2931	-0.000618	1	4	0.0816	-0.00982	1	69	0.2527	-0.07436	1	337	0.2871	-0.000618	1	4	0.0816	NA
E2F4_HUMAN.H11MO.0.A/meme_human	GGGGGCGGGAARD	-0.000405	1	180	0.0873	-0.08797	1	2	0.0408	-0.0943	1	32	0.1172	-1.111	1	142	0.121	-0.08797	1	2	0.0408	NA
E2F4_HUMAN.H11MO.1.A/meme_human	GGCGGGAARTTBRA	-0.08193	1	37	0.018	-0.4362	1	1	0.0204	-0.4743	1	9	0.033	-1.707	1	39	0.0332	-0.4362	1	1	0.0204	NA
E2F5_HUMAN.H11MO.0.B/meme_human	SGCGCSAAAM	-1.507	0.9535	45	0.0218	-6.113	0.1423	5	0.102	-6.676	0.0787	18	0.0659	-1.5	1	31	0.0264	-6.113	0.1423	5	0.102	0.423253
E2F6_HUMAN.H11MO.0.A/meme_human	RGGGCGGGARRRR	-0.3491	1	319	0.1548	-0.275	1	5	0.102	-0.05021	1	46	0.1685	-0.005696	1	193	0.1644	-0.275	1	5	0.102	NA
E2F7_HUMAN.H11MO.0.B/meme_human	GRGGCGGGAAADG	-0.04509	1	263	0.1276	-0.004105	1	1	0.0204	-0.000863	1	31	0.1136	-0.1911	1	169	0.144	-0.004105	1	1	0.0204	NA
E2F8_HUMAN.H11MO.0.D/meme_human	TTTGGMGGGAAW	-0.6798	1	108	0.0524	-2.228	1	6	0.1224	-8.927	0.0128	28	0.1026	-2.654	0.6123	66	0.0562	-2.228	1	6	0.1224	0.552575
E4F1_HUMAN.H11MO.0.D/meme_human	CGTKACGTC	-0.4671	1	59	0.0286	-2.568	1	5	0.102	-0.3175	1	8	0.0293	-1.167	1	40	0.0341	-2.568	1	5	0.102	NA
EGR1_HUMAN.H11MO.0.A/meme_human	GDGDGCGKGGGCGGRRG	-0.001551	1	74	0.0359	-0.2088	1	1	0.0204	-0.428	1	12	0.044	-1.026	1	57	0.0486	-0.2088	1	1	0.0204	NA
EGR2_HUMAN.H11MO.0.A/meme_human	GRGGGGGWGKGGGHGGGG	-1e-06	1	22	0.0107	0	1	0	0	-0.3643	1	3	0.011	-0.07441	1	12	0.0102	0	1	0	0	NA
EGR2_HUMAN.H11MO.1.A/meme_human	GGKGHGTGGGHGGGGG	-0.01874	1	101	0.049	-0.08735	1	1	0.0204	-1.674	1	20	0.0733	-0.07558	1	54	0.046	-0.08735	1	1	0.0204	NA
EGR3_HUMAN.H11MO.0.D/meme_human	AGAGTGGGYGT	-1.179	1	123	0.0597	-0.03304	1	1	0.0204	-2.247	0.9155	23	0.0842	-1.266	1	82	0.0698	-0.03304	1	1	0.0204	0.561872
EGR4_HUMAN.H11MO.0.D/meme_human	GGCGGCAGGGC	-0.002235	1	197	0.0956	-0.02367	1	1	0.0204	-0.3743	1	38	0.1392	-7.339	0.0256	173	0.1474	-0.02367	1	1	0.0204	-0.190733
EHF_HUMAN.H11MO.0.B/meme_human	RAACCAGGAAGTRGS	-1.979	0.8024	32	0.0155	-0.564	1	1	0.0204	-1.244	1	5	0.0183	-2.676	0.6123	21	0.0179	-0.564	1	1	0.0204	-0.293447
ELF1_HUMAN.H11MO.0.A/meme_human	GAACCCGGAAGTGS	-1.087	1	25	0.0121	0	1	0	0	-0.1126	1	3	0.011	-0.007114	1	11	0.0094	0	1	0	0	NA
ELF2_HUMAN.H11MO.0.C/meme_human	RAVCCGGAAGTGR	-0.7851	1	100	0.0485	0	1	0	0	-0.02866	1	11	0.0403	-2.326	0.7604	79	0.0673	0	1	0	0	-0.190733
ELF3_HUMAN.H11MO.0.A/meme_human	RAACVAGGAAGTRG	-0.5457	1	49	0.0238	-1.151	1	2	0.0408	-2.678	0.7942	9	0.033	-6.815	0.0349	38	0.0324	-1.151	1	2	0.0408	-0.154411
ELF5_HUMAN.H11MO.0.A/meme_human	GGAASSAGGAAGTGR	-0.5795	1	60	0.0291	0	1	0	0	-0.1036	1	5	0.0183	-4.539	0.1727	46	0.0392	0	1	0	0	-0.190733
ELK1_HUMAN.H11MO.0.B/meme_human	ACCGGAAGTGV	-0.2859	1	45	0.0218	0	1	0	0	-0.00303	1	3	0.011	-1.705	1	44	0.0375	0	1	0	0	NA
ELK3_HUMAN.H11MO.0.D/meme_human	MMCMGGAAGTSC	-1.13	1	109	0.0529	-0.1083	1	1	0.0204	-0.002193	1	7	0.0256	-1.7e-05	1	41	0.0349	-0.1083	1	1	0.0204	NA
ELK4_HUMAN.H11MO.0.A/meme_human	GRCCGGAAGTGG	-0.5144	1	44	0.0213	0	1	0	0	-0.002494	1	4	0.0147	-2.842	0.5416	49	0.0417	0	1	0	0	-0.190733
EMX1_HUMAN.H11MO.0.D/meme_human	TAATTAGYTAAT	-0.615	1	19	0.0092	-2.725	1	2	0.0408	-2.305	0.9089	5	0.0183	-1.289	1	13	0.0111	-2.725	1	2	0.0408	0.561872
EMX2_HUMAN.H11MO.0.D/meme_human	TAATTAGYTAAW	-0.3716	1	31	0.015	-1.699	1	2	0.0408	-3.064	0.6544	7	0.0256	-2.952	0.5231	24	0.0204	-1.699	1	2	0.0408	0.168994
EOMES_HUMAN.H11MO.0.D/meme_human	AGGAGGTGWKAA	-0.08707	1	185	0.0898	-2.045	1	7	0.1429	-6.044	0.1142	30	0.1099	-4.918	0.141	112	0.0954	-2.045	1	7	0.1429	0.333921
EPAS1_HUMAN.H11MO.0.B/meme_human	GTACGTGMC	-1.733	0.8627	408	0.198	-0.03006	1	7	0.1429	-0.6042	1	62	0.2271	-0.01064	1	220	0.1874	-0.03006	1	7	0.1429	-0.221104
ERG_HUMAN.H11MO.0.A/meme_human	RGRCAGGAAGYGG	-0.9241	1	244	0.1184	-0.8085	1	5	0.102	-0.08163	1	26	0.0952	-1.302	1	152	0.1295	-0.8085	1	5	0.102	NA
ERR1_HUMAN.H11MO.0.A/meme_human	YYCAAGGTCACABAG	-0.1861	1	20	0.0097	-0.745	1	1	0.0204	-0.07618	1	1	0.0037	-0.383	1	12	0.0102	-0.745	1	1	0.0204	NA
ERR2_HUMAN.H11MO.0.A/meme_human	TCAAGGTCA	-0.906	1	216	0.1048	-0.02292	1	2	0.0408	-0.005617	1	15	0.0549	-0.000125	1	86	0.0733	-0.02292	1	2	0.0408	NA
ERR3_HUMAN.H11MO.0.B/meme_human	TCAAGGTCA	-1.066	1	257	0.1247	0	1	0	0	-0.6603	1	32	0.1172	-0.06219	1	121	0.1031	0	1	0	0	NA
ESR1_HUMAN.H11MO.0.A/meme_human	AGGTCASCSTGACCT	-1.276	1	6	0.0029	0	1	0	0	0	1	0	0	0	1	0	0	0	1	0	0	NA
ESR1_HUMAN.H11MO.1.A/meme_human	CHAGGTCASV	-0.722	1	1002	0.4862	-0.02688	1	16	0.3265	-0.03699	1	108	0.3956	-0.1357	1	516	0.4395	-0.02688	1	16	0.3265	NA
ESR2_HUMAN.H11MO.0.A/meme_human	RGGTCACCCTGACCT	-3.621	0.3882	17	0.0082	0	1	0	0	-0.627	1	2	0.0073	-0.06742	1	4	0.0034	0	1	0	0	-0.221104
ESR2_HUMAN.H11MO.1.A/meme_human	AGGTCAS	-1.907	0.8119	1505	0.7302	-1.368	1	37	0.7551	-2.04	1	202	0.7399	-0.000998	1	785	0.6687	-1.368	1	37	0.7551	-0.221104
ESX1_HUMAN.H11MO.0.D/meme_human	GYTAATTAGCNWWWWTW	-0.4867	1	7	0.0034	0	1	0	0	-2.45	0.8422	2	0.0073	-0.52	1	2	0.0017	0	1	0	0	0.561872
ETS1_HUMAN.H11MO.0.A/meme_human	RGRCAGGAAGTGG	-2.38	0.6426	99	0.048	-0.6089	1	2	0.0408	-0.3687	1	13	0.0476	-4.382	0.1928	75	0.0639	-0.6089	1	2	0.0408	-0.258242
ETS2_HUMAN.H11MO.0.B/meme_human	GRVRGGAARMRGA	-0.8559	1	970	0.4706	-0.4542	1	20	0.4082	-0.4887	1	126	0.4615	-0.001695	1	534	0.4549	-0.4542	1	20	0.4082	NA
ETV1_HUMAN.H11MO.0.A/meme_human	GRCCGGAAGTG	-0.5565	1	161	0.0781	-1.894	1	6	0.1224	-2.697	0.7942	35	0.1282	-12.89	0.0003	146	0.1244	-1.894	1	6	0.1224	-0.175939
ETV2_HUMAN.H11MO.0.B/meme_human	RRARACAGGAARTRGS	-0.111	1	16	0.0078	0	1	0	0	0	1	0	0	-0.6101	1	10	0.0085	0	1	0	0	NA
ETV3_HUMAN.H11MO.0.D/meme_human	TACRTTTGCACTTC	-0.3473	1	7	0.0034	0	1	0	0	0	1	0	0	-1.537	1	6	0.0051	0	1	0	0	NA
ETV4_HUMAN.H11MO.0.B/meme_human	VRCAGGAAGKR	-0.9063	1	881	0.4275	-0.3501	1	17	0.3469	-0.6364	1	112	0.4103	-0.03671	1	475	0.4046	-0.3501	1	17	0.3469	NA
ETV5_HUMAN.H11MO.0.C/meme_human	RRGSAGGAAGTGRR	-0.8563	1	382	0.1853	-0.4924	1	7	0.1429	-0.3231	1	44	0.1612	-0.06342	1	204	0.1738	-0.4924	1	7	0.1429	NA
ETV6_HUMAN.H11MO.0.D/meme_human	RCAGGAARK	-0.9865	1	1377	0.6681	-1.935	1	35	0.7143	-3.884	0.3832	192	0.7033	-0.615	1	772	0.6576	-1.935	1	35	0.7143	0.561872
ETV7_HUMAN.H11MO.0.D/meme_human	SAGGAAG	-0.2043	1	1876	0.9102	-0.06797	1	40	0.8163	-0.01243	1	239	0.8755	-0.000461	1	1046	0.891	-0.06797	1	40	0.8163	NA
EVI1_HUMAN.H11MO.0.B/meme_human	AAGAYAAGATAADAKA	0	1	0	0	0	1	0	0	0	1	0	0	0	1	0	0	0	1	0	0	NA
EVX1_HUMAN.H11MO.0.D/meme_human	TGATTTATGGCYT	-0.3234	1	14	0.0068	-1.257	1	1	0.0204	-0.317	1	1	0.0037	-0.6012	1	8	0.0068	-1.257	1	1	0.0204	NA
EVX2_HUMAN.H11MO.0.A/meme_human	KTTTTATKGCYYT	-0.2759	1	48	0.0233	0	1	0	0	-0.3291	1	5	0.0183	-0.6894	1	31	0.0264	0	1	0	0	NA
FEV_HUMAN.H11MO.0.B/meme_human	GCVGGAAGYG	-2.601	0.6114	1737	0.8428	-0.1311	1	36	0.7347	-0.02116	1	229	0.8388	-2.7e-05	1	957	0.8152	-0.1311	1	36	0.7347	-0.221104
FEZF1_HUMAN.H11MO.0.C/meme_human	RCTGCYCTTTTY	-0.05442	1	235	0.114	-1.186	1	7	0.1429	-0.5945	1	23	0.0842	-7.002	0.0319	160	0.1363	-1.186	1	7	0.1429	-0.190733
FIGLA_HUMAN.H11MO.0.D/meme_human	KWMCAGGTGKT	-0.7282	1	556	0.2698	-2.086	1	15	0.3061	-0.01138	1	45	0.1648	-5.8e-05	1	230	0.1959	-2.086	1	15	0.3061	NA
FLI1_HUMAN.H11MO.0.A/meme_human	GRRGGMAGGAAGGRRGGR	-0.05199	1	24	0.0116	0	1	0	0	-0.2037	1	3	0.011	-0.5275	1	20	0.017	0	1	0	0	NA
FLI1_HUMAN.H11MO.1.A/meme_human	RGRCAGGAAGYGG	-1.747	0.8612	298	0.1446	-0.7945	1	6	0.1224	-0.02133	1	30	0.1099	-0.1389	1	168	0.1431	-0.7945	1	6	0.1224	-0.221104
FOS_HUMAN.H11MO.0.A/meme_human	VTGAGTCAY	-0.09064	1	479	0.2324	-0.02033	1	7	0.1429	-0.1584	1	46	0.1685	-0.04271	1	233	0.1985	-0.02033	1	7	0.1429	NA
FOSB_HUMAN.H11MO.0.A/meme_human	RTGAGTCAB	-0.01936	1	676	0.328	-0.01458	1	11	0.2245	-0.01055	1	58	0.2125	-0.002451	1	318	0.2709	-0.01458	1	11	0.2245	NA
FOSL1_HUMAN.H11MO.0.A/meme_human	GRRTGAGTCAYC	-0.5813	1	67	0.0325	-0.5937	1	2	0.0408	-3.13	0.6239	12	0.044	-0.1431	1	30	0.0256	-0.5937	1	2	0.0408	0.561872
FOSL2_HUMAN.H11MO.0.A/meme_human	KRATGAGTCATY	-0.4903	1	54	0.0262	0	1	0	0	-0.1431	1	4	0.0147	-0.1265	1	26	0.0221	0	1	0	0	NA
FOXA1_HUMAN.H11MO.0.A/meme_human	TGTTTACTTWGS	-8.095	0.0254	115	0.0558	-0.3077	1	3	0.0612	-1.624	1	15	0.0549	-0.133	1	55	0.0468	-0.3077	1	3	0.0612	-0.221104
FOXA2_HUMAN.H11MO.0.A/meme_human	TGTTTACWYAGB	-5.097	0.1332	86	0.0417	-0.7003	1	3	0.0612	-2.584	0.8282	13	0.0476	-0.3851	1	42	0.0358	-0.7003	1	3	0.0612	-0.171836
FOXA3_HUMAN.H11MO.0.B/meme_human	CTTGTTTACWTWG	-3.181	0.5005	38	0.0184	-1.291	1	2	0.0408	-5.796	0.1234	9	0.033	-9.835	0.0034	31	0.0264	-1.291	1	2	0.0408	-0.011138
FOXB1_HUMAN.H11MO.0.D/meme_human	GTMAATATTTACATAAS	-2.456	0.613	1	0.0005	0	1	0	0	0	1	0	0	0	1	0	0	0	1	0	0	-0.221104
FOXC1_HUMAN.H11MO.0.C/meme_human	CDTTGTTTACTTAAG	-2.481	0.6114	7	0.0034	0	1	0	0	-0.9516	1	1	0.0037	-17.8	0	12	0.0102	0	1	0	0	NA
FOXC2_HUMAN.H11MO.0.D/meme_human	GTTTGTTTTGYCAGA	-0.8352	1	4	0.0019	0	1	0	0	0	1	0	0	-1.892	0.9928	3	0.0026	0	1	0	0	-0.190733
FOXD1_HUMAN.H11MO.0.D/meme_human	CWWTGTTTACHTAAG	-2.978	0.5164	12	0.0058	0	1	0	0	-0.4725	1	1	0.0037	-11.46	0.0009	14	0.0119	0	1	0	0	-0.215762
FOXD2_HUMAN.H11MO.0.D/meme_human	TAWGTAAATRTTWWTTTAA	-3.127	0.5005	1	0.0005	0	1	0	0	0	1	0	0	0	1	0	0	0	1	0	0	-0.221104
FOXD3_HUMAN.H11MO.0.D/meme_human	KKTGTTTNCTTWGSH	-5.108	0.1332	195	0.0946	-0.4478	1	5	0.102	-1.976	1	25	0.0916	-2.985	0.5197	130	0.1107	-0.4478	1	5	0.102	-0.291355
FOXF1_HUMAN.H11MO.0.D/meme_human	WTGTTTATTTW	-8.56	0.0254	145	0.0704	-0.6088	1	5	0.102	-4.019	0.3769	24	0.0879	-0.9616	1	83	0.0707	-0.6088	1	5	0.102	-0.0742249
FOXF2_HUMAN.H11MO.0.D/meme_human	TGTTTACHTWD	-12.51	0.0028	176	0.0854	-0.3796	1	5	0.102	-1.722	1	23	0.0842	-0.9313	1	103	0.0877	-0.3796	1	5	0.102	-0.221104
FOXG1_HUMAN.H11MO.0.D/meme_human	WTTGTTTATDTWTDTTT	-5.826	0.0863	60	0.0291	0	1	0	0	-0.05417	1	3	0.011	-0.04174	1	26	0.0221	0	1	0	0	-0.221104
FOXH1_HUMAN.H11MO.0.A/meme_human	TGTGGATTS	-0.1224	1	192	0.0932	-0.00241	1	1	0.0204	-0.4572	1	20	0.0733	-0.2588	1	105	0.0894	-0.00241	1	1	0.0204	NA
FOXI1_HUMAN.H11MO.0.B/meme_human	CTCTGATTGGYY	-2.508	0.6114	23	0.0112	0	1	0	0	-4.314	0.3556	8	0.0293	-0.2301	1	12	0.0102	0	1	0	0	0.45893
FOXJ2_HUMAN.H11MO.0.C/meme_human	TGTTTRTTTW	-7.395	0.0316	273	0.1325	-0.348	1	7	0.1429	-0.489	1	28	0.1026	-0.02146	1	139	0.1184	-0.348	1	7	0.1429	-0.221104
FOXJ3_HUMAN.H11MO.0.A/meme_human	TTGTTTATKTTTW	-5.24	0.1238	77	0.0374	-1.081	1	3	0.0612	-0.2521	1	6	0.022	-0.03544	1	36	0.0307	-1.081	1	3	0.0612	-0.221104
FOXJ3_HUMAN.H11MO.1.B/meme_human	TTKTTWTTGTTTA	-5.44	0.1079	86	0.0417	-0.0797	1	1	0.0204	-0.7116	1	10	0.0366	-1.224	1	59	0.0503	-0.0797	1	1	0.0204	-0.221104
FOXK1_HUMAN.H11MO.0.A/meme_human	TGTTTACHTT	-6.782	0.0416	678	0.329	-0.2482	1	16	0.3265	-2.065	1	82	0.3004	-3.079	0.4928	399	0.3399	-0.2482	1	16	0.3265	-0.272061
FOXL1_HUMAN.H11MO.0.D/meme_human	TGTTTGTTTRTTTAYWTTT	-3.718	0.3672	11	0.0053	0	1	0	0	0	1	0	0	-0.06333	1	3	0.0026	0	1	0	0	-0.221104
FOXM1_HUMAN.H11MO.0.A/meme_human	TGTTTGCTTTGB	-5.805	0.0863	178	0.0864	-2.626	1	9	0.1837	-10.51	0.0036	38	0.1392	-3.715	0.3184	114	0.0971	-2.626	1	9	0.1837	0.458281
FOXO1_HUMAN.H11MO.0.A/meme_human	KBCCTGTTTWCH	-1.861	0.8156	712	0.3455	-0.2387	1	15	0.3061	-0.5771	1	81	0.2967	-4.575	0.1727	429	0.3654	-0.2387	1	15	0.3061	-0.221342
FOXO3_HUMAN.H11MO.0.B/meme_human	SYTGTTTACH	-1.357	1	264	0.1281	-0.01947	1	3	0.0612	-2.022	1	33	0.1209	-2.462	0.6933	158	0.1346	-0.01947	1	3	0.0612	-0.190733
FOXO4_HUMAN.H11MO.0.C/meme_human	TTGTTTAYT	-3.382	0.4441	343	0.1664	-0.001399	1	3	0.0612	-0.2443	1	34	0.1245	-0.1834	1	196	0.167	-0.001399	1	3	0.0612	-0.221104
FOXO6_HUMAN.H11MO.0.D/meme_human	AWSWTGTTTACGT	-0.1445	1	12	0.0058	0	1	0	0	-0.4725	1	1	0.0037	-0.4217	1	6	0.0051	0	1	0	0	NA
FOXP1_HUMAN.H11MO.0.A/meme_human	TBTGTTTAY	-7.121	0.0316	1053	0.5109	-0.1431	1	24	0.4898	-0.2057	1	111	0.4066	-2.684	0.6123	613	0.5221	-0.1431	1	24	0.4898	-0.254779
FOXP2_HUMAN.H11MO.0.C/meme_human	YTGTTTACH	-2.686	0.5968	547	0.2654	-0.02878	1	9	0.1837	-1.352	1	63	0.2308	-6.426	0.0462	332	0.2828	-0.02878	1	9	0.1837	-0.234454
FOXP3_HUMAN.H11MO.0.D/meme_human	AATTTGWTT	-1.615	0.9365	538	0.261	-0.3212	1	14	0.2857	-1.708	1	66	0.2418	-2.037	0.9314	327	0.2785	-0.3212	1	14	0.2857	-0.334481
FOXQ1_HUMAN.H11MO.0.C/meme_human	HATTGTTTATTT	-0.819	1	8	0.0039	0	1	0	0	-0.3855	1	1	0.0037	-0.2488	1	4	0.0034	0	1	0	0	NA
FUBP1_HUMAN.H11MO.0.D/meme_human	TYGTNTTTTTTT	-2.208	0.7307	442	0.2145	-0.1013	1	8	0.1633	-0.405	1	45	0.1648	-0.7823	1	236	0.201	-0.1013	1	8	0.1633	-0.221104
GABPA_HUMAN.H11MO.0.A/meme_human	GVVRCCGGAAGTGV	-0.9464	1	37	0.018	0	1	0	0	-0.06281	1	6	0.022	-1.746	1	37	0.0315	0	1	0	0	NA
GATA1_HUMAN.H11MO.0.A/meme_human	CTGKNNRDNVSAGATAAGR	-1.172	1	13	0.0063	0	1	0	0	0	1	0	0	-0.000325	1	1	0.0009	0	1	0	0	NA
GATA1_HUMAN.H11MO.1.A/meme_human	DSAGATAAGRV	-0.1896	1	137	0.0665	-0.006148	1	1	0.0204	-0.1226	1	12	0.044	-0.2382	1	80	0.0681	-0.006148	1	1	0.0204	NA
GATA2_HUMAN.H11MO.0.A/meme_human	CTGGNNRNNDSAGATAAGR	-0.8477	1	11	0.0053	0	1	0	0	0	1	0	0	-0.000166	1	1	0.0009	0	1	0	0	NA
GATA2_HUMAN.H11MO.1.A/meme_human	DSAGATAAGRR	-0.003545	1	243	0.1179	-0.002936	1	2	0.0408	-0.04128	1	20	0.0733	-0.01239	1	118	0.1005	-0.002936	1	2	0.0408	NA
GATA3_HUMAN.H11MO.0.A/meme_human	AVAGATAARAA	-0.8903	1	353	0.1713	-0.08412	1	7	0.1429	-0.4877	1	35	0.1282	-0.2995	1	206	0.1755	-0.08412	1	7	0.1429	NA
GATA4_HUMAN.H11MO.0.A/meme_human	RSAGATAAGA	-0.7969	1	170	0.0825	-0.0185	1	2	0.0408	-0.124	1	14	0.0513	-0.06347	1	86	0.0733	-0.0185	1	2	0.0408	NA
GATA5_HUMAN.H11MO.0.D/meme_human	TMADAGATAACTYRRMK	-0.85	1	6	0.0029	0	1	0	0	0	1	0	0	-0.09545	1	2	0.0017	0	1	0	0	NA
GATA6_HUMAN.H11MO.0.A/meme_human	RSAGATAAGATAA	-1.231	1	26	0.0126	0	1	0	0	-0.7292	1	3	0.011	-0.9202	1	16	0.0136	0	1	0	0	NA
GBX1_HUMAN.H11MO.0.D/meme_human	YTA	-0.04485	1	2061	1	-0.02782	1	49	1	-0.1625	1	273	1	-0.6672	1	1174	1	-0.02782	1	49	1	NA
GBX2_HUMAN.H11MO.0.D/meme_human	YTAATTASYCHWWAWTT	-1.833	0.8279	13	0.0063	-3.861	0.8115	2	0.0408	-5.099	0.196	5	0.0183	-0.8142	1	6	0.0051	-3.861	0.8115	2	0.0408	0.565065
GCM1_HUMAN.H11MO.0.D/meme_human	HWVATGCGGGTMBK	-0.06068	1	99	0.048	-0.09286	1	1	0.0204	-1.241	1	15	0.0549	-1.426	1	63	0.0537	-0.09286	1	1	0.0204	NA
GCM2_HUMAN.H11MO.0.D/meme_human	BATGCGGGTAB	-2.046	0.7844	42	0.0204	0	1	0	0	-1.241	1	9	0.033	-0.6897	1	27	0.023	0	1	0	0	-0.221104
GCR_HUMAN.H11MO.0.A/meme_human	RGAACASAMTGTYCY	-0.5983	1	11	0.0053	0	1	0	0	-0.4725	1	1	0.0037	0	1	0	0	0	1	0	0	NA
GCR_HUMAN.H11MO.1.A/meme_human	MRRGAACAGAVT	-1.102	1	508	0.2465	-0.03528	1	7	0.1429	-0.9869	1	56	0.2051	-0.1203	1	265	0.2257	-0.03528	1	7	0.1429	NA
GFI1_HUMAN.H11MO.0.C/meme_human	GCWGTGATTT	-0.008869	1	516	0.2504	-0.04367	1	8	0.1633	-0.02454	1	48	0.1758	-0.2245	1	273	0.2325	-0.04367	1	8	0.1633	NA
GFI1B_HUMAN.H11MO.0.A/meme_human	GCTGWGATTT	-0.8421	1	322	0.1562	-0.6412	1	8	0.1633	-0.1364	1	31	0.1136	-0.04929	1	159	0.1354	-0.6412	1	8	0.1633	NA
GLI1_HUMAN.H11MO.0.D/meme_human	YSTGGGTGGTCY	-0.0421	1	73	0.0354	-0.379	1	1	0.0204	-1.213	1	10	0.0366	-0.6001	1	33	0.0281	-0.379	1	1	0.0204	NA
GLI2_HUMAN.H11MO.0.D/meme_human	GTGGGTGGTCY	-0.1926	1	11	0.0053	0	1	0	0	-0.5856	1	1	0.0037	-0.09545	1	2	0.0017	0	1	0	0	NA
GLI3_HUMAN.H11MO.0.B/meme_human	BTGGGTGGTCY	-0.1544	1	118	0.0573	0	1	0	0	-0.486	1	15	0.0549	-0.2804	1	61	0.052	0	1	0	0	NA
GLIS1_HUMAN.H11MO.0.D/meme_human	TCGTGGGGGGTCK	-0.3118	1	7	0.0034	0	1	0	0	0	1	0	0	-0.1628	1	4	0.0034	0	1	0	0	NA
GLIS2_HUMAN.H11MO.0.D/meme_human	CTTCGCGGGGGGTC	-8.026	0.0254	7	0.0034	0	1	0	0	-14.04	0.0006	5	0.0183	-7.37	0.0256	5	0.0043	0	1	0	0	0.383484
GLIS3_HUMAN.H11MO.0.D/meme_human	GYGGGGGGTM	-0.2568	1	360	0.1747	-0.04758	1	4	0.0816	-3.943	0.3832	68	0.2491	-2.707	0.6094	227	0.1934	-0.04758	1	4	0.0816	0.461319
GMEB2_HUMAN.H11MO.0.D/meme_human	NBTTAC	-1.391	0.9891	2061	1	-0.02782	1	49	1	-0.1625	1	273	1	-0.03068	1	1172	0.9983	-0.02782	1	49	1	-0.221104
GRHL1_HUMAN.H11MO.0.D/meme_human	AACCWGTTTTDC	-0.6098	1	96	0.0466	0	1	0	0	-0.9486	1	12	0.044	-0.9417	1	53	0.0451	0	1	0	0	NA
GRHL2_HUMAN.H11MO.0.A/meme_human	AACCKGTTTGDC	-0.2533	1	218	0.1058	0	1	0	0	-4.8e-05	1	8	0.0293	-0.09108	1	99	0.0843	0	1	0	0	NA
GSC_HUMAN.H11MO.0.D/meme_human	ARSGGATTARB	-0.4053	1	171	0.083	0	1	0	0	-0.1616	1	14	0.0513	-2.712	0.6094	103	0.0877	0	1	0	0	-0.190733
GSC2_HUMAN.H11MO.0.D/meme_human	RKCGGATTAGB	-2.344	0.6548	693	0.3362	-0.2553	1	13	0.2653	-1.915	1	100	0.3663	-0.4748	1	381	0.3245	-0.2553	1	13	0.2653	-0.221104
GSX1_HUMAN.H11MO.0.D/meme_human	TAATTAGNDWTTAAT	-1.904	0.8119	13	0.0063	0	1	0	0	-1.707	1	3	0.011	-0.000883	1	2	0.0017	0	1	0	0	-0.221104
GSX2_HUMAN.H11MO.0.D/meme_human	YTAATTAGHWTTTAAT	-0.3633	1	3	0.0015	0	1	0	0	0	1	0	0	-0.3054	1	1	0.0009	0	1	0	0	NA
HAND1_HUMAN.H11MO.0.D/meme_human	GGGYCTGGYTTNTSTCA	-0.882	1	12	0.0058	0	1	0	0	-1.632	1	2	0.0073	-1.12	1	6	0.0051	0	1	0	0	NA
HAND1_HUMAN.H11MO.1.D/meme_human	GGYCTGG	-1.804	0.8331	2041	0.9903	-0.9831	1	49	1	-2.8e-05	1	262	0.9597	-1e-06	1	1137	0.9685	-0.9831	1	49	1	-0.221104
HBP1_HUMAN.H11MO.0.D/meme_human	AYTCATTGA	-1.176	1	198	0.0961	-0.1615	1	5	0.102	-0.02637	1	16	0.0586	-0.4374	1	110	0.0937	-0.1615	1	5	0.102	NA
HEN1_HUMAN.H11MO.0.C/meme_human	BGGGGMGCAGCTGCGTCCYY	0	1	0	0	0	1	0	0	0	1	0	0	0	1	0	0	0	1	0	0	NA
HES1_HUMAN.H11MO.0.D/meme_human	VMGCCACGAGMCM	-1.612	0.9365	223	0.1082	-0.007175	1	1	0.0204	-0.2241	1	34	0.1245	-0.000323	1	100	0.0852	-0.007175	1	1	0.0204	-0.221104
HES5_HUMAN.H11MO.0.D/meme_human	TGGCA	-2.449	0.613	2058	0.9985	-0.1392	1	49	1	-0.9767	1	273	1	0	1	1156	0.9847	-0.1392	1	49	1	-0.221104
HES7_HUMAN.H11MO.0.D/meme_human	TGGCACGTGCCG	-0.6487	1	9	0.0044	0	1	0	0	0	1	0	0	-0.01726	1	2	0.0017	0	1	0	0	NA
HESX1_HUMAN.H11MO.0.D/meme_human	ABSCGGCWCGTRRCMT	-0.6698	1	19	0.0092	0	1	0	0	0	1	0	0	-0.03112	1	7	0.006	0	1	0	0	NA
HEY1_HUMAN.H11MO.0.D/meme_human	KGRCACGTGBCG	-0.2514	1	44	0.0213	-0.379	1	1	0.0204	-2.383	0.885	9	0.033	-0.01377	1	15	0.0128	-0.379	1	1	0.0204	0.561872
HEY2_HUMAN.H11MO.0.D/meme_human	GGBGGCWCGTGGCHTBV	-0.08803	1	7	0.0034	0	1	0	0	-0.5856	1	1	0.0037	-0.5669	1	4	0.0034	0	1	0	0	NA
HIC1_HUMAN.H11MO.0.C/meme_human	GGGTTGCCC	-8.315	0.0254	486	0.2358	-1.678	1	14	0.2857	-4.956	0.217	80	0.293	-1.725	1	269	0.2291	-1.678	1	14	0.2857	0.0128438
HIC2_HUMAN.H11MO.0.D/meme_human	HCRTGCCAGVN	-5.422	0.1079	621	0.3013	-0.8108	1	15	0.3061	-4.108	0.3623	95	0.348	-0.01334	1	291	0.2479	-0.8108	1	15	0.3061	0.0357757
HIF1A_HUMAN.H11MO.0.C/meme_human	GKACGTGC	-0.6566	1	1258	0.6104	-0.01406	1	24	0.4898	-0.8213	1	174	0.6374	-1.047	1	724	0.6167	-0.01406	1	24	0.4898	NA
HINFP_HUMAN.H11MO.0.C/meme_human	RMSYTAGCGGACGTTV	-0.8168	1	1	0.0005	0	1	0	0	0	1	0	0	0	1	0	0	0	1	0	0	NA
HLF_HUMAN.H11MO.0.C/meme_human	GATTRYGTAACMS	-0.8379	1	14	0.0068	-32.24	0	12	0.2449	-1.325	1	3	0.011	-9.335	0.0052	21	0.0179	-32.24	0	12	0.2449	NA
HLTF_HUMAN.H11MO.0.D/meme_human	KANGGCTGCAAA	-0.1611	1	382	0.1853	-0.03264	1	4	0.0816	-0.8776	1	50	0.1832	-0.179	1	188	0.1601	-0.03264	1	4	0.0816	NA
HMBX1_HUMAN.H11MO.0.D/meme_human	RGCTAGTYA	-0.2254	1	669	0.3246	-0.04182	1	12	0.2449	-0.00919	1	56	0.2051	-0.3864	1	344	0.293	-0.04182	1	12	0.2449	NA
HME1_HUMAN.H11MO.0.D/meme_human	VCTAATTRSCCAWTWAW	-0.1304	1	2	0.001	0	1	0	0	-7.374	0.044	3	0.011	-1.935	0.9928	2	0.0017	0	1	0	0	0.561758
HME2_HUMAN.H11MO.0.D/meme_human	NVTAATTAGBG	-1.124	1	1815	0.8806	-0.0198	1	41	0.8367	-0.006783	1	213	0.7802	0	1	944	0.8041	-0.0198	1	41	0.8367	NA
HMGA1_HUMAN.H11MO.0.D/meme_human	DTATTTT	-0.2751	1	1579	0.7661	-1.41	1	44	0.898	-1.456	1	193	0.707	-1.543	1	877	0.747	-1.41	1	44	0.898	NA
HMGA2_HUMAN.H11MO.0.D/meme_human	AATAWTCGSSAATAT	0	1	0	0	0	1	0	0	-1.897	1	1	0.0037	0	1	0	0	0	1	0	0	NA
HMX1_HUMAN.H11MO.0.D/meme_human	DTTAATTGHTTTTTAAT	0	1	0	0	0	1	0	0	0	1	0	0	0	1	0	0	0	1	0	0	NA
HMX2_HUMAN.H11MO.0.D/meme_human	DTTAATTGBTT	-2.561	0.6114	146	0.0708	0	1	0	0	-0.5369	1	18	0.0659	-0.005089	1	75	0.0639	0	1	0	0	-0.221104
HMX3_HUMAN.H11MO.0.D/meme_human	NNTTAATTGST	-1.773	0.8451	104	0.0505	0	1	0	0	-1.186	1	15	0.0549	-0.08024	1	53	0.0451	0	1	0	0	-0.221104
HNF1A_HUMAN.H11MO.0.C/meme_human	RGTTAATGATTAACY	-0.7628	1	1	0.0005	0	1	0	0	0	1	0	0	0	1	0	0	0	1	0	0	NA
HNF1B_HUMAN.H11MO.0.A/meme_human	DGTTAATGATTAACH	-1.018	1	1	0.0005	0	1	0	0	0	1	0	0	0	1	0	0	0	1	0	0	NA
HNF1B_HUMAN.H11MO.1.A/meme_human	RGTTAATVATT	-0.4094	1	22	0.0107	0	1	0	0	-2.208	0.942	6	0.022	-5e-06	1	4	0.0034	0	1	0	0	0.561872
HNF4A_HUMAN.H11MO.0.A/meme_human	RRGKBCAAAGTCCA	-0.6325	1	10	0.0049	-1.73	1	1	0.0204	0	1	0	0	-0.334	1	5	0.0043	-1.73	1	1	0.0204	NA
HNF4G_HUMAN.H11MO.0.B/meme_human	VRGKBCAAAGTCCA	-1.246	1	34	0.0165	-3.059	1	3	0.0612	-0.1552	1	2	0.0073	-4.866	0.1449	26	0.0221	-3.059	1	3	0.0612	-0.190733
HNF6_HUMAN.H11MO.0.B/meme_human	TTTATTGATTK	-1.523	0.9535	34	0.0165	-3.248	0.9849	4	0.0816	-0.05893	1	2	0.0073	-0.5846	1	23	0.0196	-3.248	0.9849	4	0.0816	-0.294915
HOMEZ_HUMAN.H11MO.0.D/meme_human	WWAAATCGTTTTTTW	-2.661	0.6054	3	0.0015	0	1	0	0	-1.897	1	1	0.0037	0	1	0	0	0	1	0	0	-0.221104
HSF1_HUMAN.H11MO.0.A/meme_human	TRGAANSTTCTAGAA	-0.1556	1	6	0.0029	0	1	0	0	-1.282	1	1	0.0037	-0.52	1	2	0.0017	0	1	0	0	NA
HSF1_HUMAN.H11MO.1.A/meme_human	TTCTGGAAR	-0.3063	1	381	0.1849	-0.712	1	10	0.2041	-0.3561	1	43	0.1575	-0.1423	1	209	0.178	-0.712	1	10	0.2041	NA
HSF2_HUMAN.H11MO.0.A/meme_human	VGAABRTTCTAGAA	-0.465	1	13	0.0063	0	1	0	0	0	1	0	0	-0.002948	1	2	0.0017	0	1	0	0	NA
HSF4_HUMAN.H11MO.0.D/meme_human	TRGAAYRTT	-0.2233	1	391	0.1897	-0.01194	1	6	0.1224	-0.7136	1	48	0.1758	-0.1315	1	224	0.1908	-0.01194	1	6	0.1224	NA
HSFY1_HUMAN.H11MO.0.D/meme_human	ATTCGAACGWWT	-1.578	0.9365	6	0.0029	-1.128	1	1	0.0204	-13.65	0.0006	6	0.022	-13.46	0.0002	10	0.0085	-1.128	1	1	0.0204	0.25887
HTF4_HUMAN.H11MO.0.A/meme_human	DGCAGCTGTG	-0.231	1	942	0.4571	-0.0392	1	13	0.2653	-0.005325	1	93	0.3407	0	1	406	0.3458	-0.0392	1	13	0.2653	NA
HXA1_HUMAN.H11MO.0.C/meme_human	TTGATGGATG	-0.05039	1	44	0.0213	-0.2707	1	1	0.0204	-1.498	1	6	0.022	-5.662	0.0837	36	0.0307	-0.2707	1	1	0.0204	-0.190733
HXA10_HUMAN.H11MO.0.C/meme_human	KATRATTTATGW	-0.3555	1	51	0.0247	0	1	0	0	-0.3952	1	5	0.0183	-0.4756	1	30	0.0256	0	1	0	0	NA
HXA11_HUMAN.H11MO.0.D/meme_human	TAAADTTTTAYGR	-8.454	0.0254	115	0.0558	-0.1855	1	2	0.0408	-0.07723	1	9	0.033	-0.000597	1	54	0.046	-0.1855	1	2	0.0408	-0.221104
HXA13_HUMAN.H11MO.0.C/meme_human	GRTTTTATTGG	-0.01377	1	109	0.0529	-0.03619	1	1	0.0204	-0.2319	1	10	0.0366	-0.5039	1	63	0.0537	-0.03619	1	1	0.0204	NA
HXA2_HUMAN.H11MO.0.D/meme_human	NGTAAT	-5.075	0.1332	1969	0.9554	-0.3802	1	48	0.9796	-0.7126	1	251	0.9194	-1.6e-05	1	1062	0.9046	-0.3802	1	48	0.9796	-0.221104
HXA5_HUMAN.H11MO.0.D/meme_human	TTGATTAATG	-0.8817	1	80	0.0388	-2.411	1	5	0.102	-1.788	1	13	0.0476	-0.2729	1	43	0.0366	-2.411	1	5	0.102	NA
HXA7_HUMAN.H11MO.0.D/meme_human	VATCAATAGATTGGM	-1.531	0.9535	4	0.0019	-1.257	1	1	0.0204	-10.6	0.0036	4	0.0147	-5.329	0.11	4	0.0034	-1.257	1	1	0.0204	0.497287
HXA9_HUMAN.H11MO.0.B/meme_human	ATGATTTATGG	-1.234	1	40	0.0194	-0.3924	1	1	0.0204	-0.289	1	3	0.011	-0.3484	1	18	0.0153	-0.3924	1	1	0.0204	NA
HXB1_HUMAN.H11MO.0.D/meme_human	TGATGGATGG	-0.1418	1	12	0.0058	0	1	0	0	-0.182	1	1	0.0037	-1.244	1	7	0.006	0	1	0	0	NA
HXB13_HUMAN.H11MO.0.A/meme_human	TTTTATDGGY	-0.2023	1	204	0.099	-1.629	1	9	0.1837	-5.675	0.1323	36	0.1319	-0.3093	1	114	0.0971	-1.629	1	9	0.1837	0.561872
HXB2_HUMAN.H11MO.0.D/meme_human	TAGAAYVTTCTAGAA	-0.05309	1	1	0.0005	0	1	0	0	0	1	0	0	-1.935	0.9928	2	0.0017	0	1	0	0	-0.190733
HXB3_HUMAN.H11MO.0.D/meme_human	YTAATTASTTTTTA	-7.355	0.0316	34	0.0165	-2.008	1	2	0.0408	-3.326	0.5433	8	0.0293	-0.003155	1	10	0.0085	-2.008	1	2	0.0408	-0.125422
HXB4_HUMAN.H11MO.0.B/meme_human	YTAATGRC	-4.663	0.1915	960	0.4658	-1.257	1	28	0.5714	-0.765	1	112	0.4103	-0.01404	1	500	0.4259	-1.257	1	28	0.5714	-0.221104
HXB6_HUMAN.H11MO.0.D/meme_human	AWTGATTKATGMA	-7.261	0.0316	13	0.0063	-2.08	1	2	0.0408	-0.627	1	2	0.0073	-0.155	1	5	0.0043	-2.08	1	2	0.0408	-0.221104
HXB7_HUMAN.H11MO.0.C/meme_human	TTGATTRATG	-4.252	0.2494	37	0.018	-2.142	1	3	0.0612	-2.011	1	7	0.0256	-1.94	0.9928	23	0.0196	-2.142	1	3	0.0612	-0.222346
HXB8_HUMAN.H11MO.0.C/meme_human	TTGATTAATGV	-1.962	0.8024	16	0.0078	-2.08	1	2	0.0408	-0.9222	1	3	0.011	-0.6918	1	9	0.0077	-2.08	1	2	0.0408	-0.221104
HXC10_HUMAN.H11MO.0.D/meme_human	TWWWWAANNTTTTT	-3.706	0.3672	809	0.3925	-0.001022	1	13	0.2653	-2.536	0.8282	96	0.3516	-0.3982	1	440	0.3748	-0.001022	1	13	0.2653	-0.118849
HXC11_HUMAN.H11MO.0.D/meme_human	DTTTTACGACY	-2.791	0.57	110	0.0534	-0.5822	1	4	0.0816	-4.186	0.359	21	0.0769	-0.9108	1	67	0.0571	-0.5822	1	4	0.0816	0.434777
HXC12_HUMAN.H11MO.0.D/meme_human	DTTTTAYGACYT	-7.337	0.0316	120	0.0582	-1.085	1	5	0.102	-4.04	0.3769	22	0.0806	-0.6556	1	72	0.0613	-1.085	1	5	0.102	-0.0644546
HXC13_HUMAN.H11MO.0.D/meme_human	WDTTTTACGAG	-1.996	0.7998	184	0.0893	-0.07355	1	3	0.0612	-2.309	0.9089	25	0.0916	-0.2784	1	99	0.0843	-0.07355	1	3	0.0612	0.0194405
HXC6_HUMAN.H11MO.0.D/meme_human	ATGATTTATTACTTT	0	1	0	0	0	1	0	0	0	1	0	0	0	1	0	0	0	1	0	0	NA
HXC8_HUMAN.H11MO.0.D/meme_human	YTTGATTRATKSSC	-1.512	0.9535	20	0.0097	-4.217	0.6314	4	0.0816	-1.476	1	4	0.0147	-1.468	1	12	0.0102	-4.217	0.6314	4	0.0816	-0.14549
HXC9_HUMAN.H11MO.0.C/meme_human	TTTTATKGCH	-3.238	0.4882	199	0.0966	-0.6674	1	7	0.1429	-2.008	1	31	0.1136	-0.5225	1	118	0.1005	-0.6674	1	7	0.1429	-0.221104
HXD10_HUMAN.H11MO.0.D/meme_human	TGCTTTAATT	-4.614	0.1954	306	0.1485	-0.1506	1	6	0.1224	-6.704	0.0787	48	0.1758	-1.355	1	177	0.1508	-0.1506	1	6	0.1224	0.401618
HXD11_HUMAN.H11MO.0.D/meme_human	WTTTTATKAHH	-1.458	0.9699	911	0.442	-0.08814	1	22	0.449	-2.377	0.885	112	0.4103	-0.1009	1	484	0.4123	-0.08814	1	22	0.449	0.523365
HXD12_HUMAN.H11MO.0.D/meme_human	DDTTT	-0.5383	1	2061	1	-0.02782	1	49	1	-0.1625	1	273	1	-0.156	1	1173	0.9991	-0.02782	1	49	1	NA
HXD13_HUMAN.H11MO.0.D/meme_human	TTTATTAGRGA	-0.7016	1	426	0.2067	-0.004171	1	4	0.0816	-0.3519	1	42	0.1538	-0.2931	1	215	0.1831	-0.004171	1	4	0.0816	NA
HXD3_HUMAN.H11MO.0.D/meme_human	NGTTAATTAGG	-0.8822	1	125	0.0607	-2.169	1	6	0.1224	-0.486	1	15	0.0549	-0.1191	1	67	0.0571	-2.169	1	6	0.1224	NA
HXD4_HUMAN.H11MO.0.D/meme_human	TTAATTGW	-0.9753	1	821	0.3984	-0.04028	1	18	0.3673	-0.3019	1	90	0.3297	-0.04756	1	438	0.3731	-0.04028	1	18	0.3673	NA
HXD8_HUMAN.H11MO.0.D/meme_human	TAATTTGCATN	-0.6446	1	623	0.3023	-1.313	1	20	0.4082	-0.06659	1	60	0.2198	-0.2739	1	329	0.2802	-1.313	1	20	0.4082	NA
HXD9_HUMAN.H11MO.0.D/meme_human	ARTTTWATKR	-0.9532	1	313	0.1519	-0.006441	1	4	0.0816	-1.191	1	37	0.1355	-1.167	1	192	0.1635	-0.006441	1	4	0.0816	NA
ID4_HUMAN.H11MO.0.D/meme_human	DVCAGGTGYNR	-1.264	1	1290	0.6259	-1.872	1	31	0.6327	-0.1799	1	150	0.5495	-0.000781	1	638	0.5434	-1.872	1	31	0.6327	NA
IKZF1_HUMAN.H11MO.0.C/meme_human	YTGGGAGR	-4.296	0.2442	1936	0.9393	-0.01113	1	40	0.8163	-2.089	1	258	0.9451	-0.04603	1	1081	0.9208	-0.01113	1	40	0.8163	-0.221104
INSM1_HUMAN.H11MO.0.C/meme_human	TGTCAGGGGGCA	-0.01565	1	9	0.0044	0	1	0	0	-0.985	1	2	0.0073	-1.362	1	8	0.0068	0	1	0	0	NA
IRF1_HUMAN.H11MO.0.A/meme_human	RAAANWGAAASTGAAAGTAA	-0.4406	1	1	0.0005	0	1	0	0	0	1	0	0	-1.935	0.9928	2	0.0017	0	1	0	0	-0.190733
IRF2_HUMAN.H11MO.0.A/meme_human	RAAARWGAAAGTGAAAGTRR	0	1	0	0	0	1	0	0	0	1	0	0	0	1	0	0	0	1	0	0	NA
IRF3_HUMAN.H11MO.0.B/meme_human	GAAAGGGAAAGRGAAAGDGA	-0.7068	1	3	0.0015	0	1	0	0	0	1	0	0	-0.1672	1	2	0.0017	0	1	0	0	NA
IRF4_HUMAN.H11MO.0.A/meme_human	RAAAGAGGAASTGAAASY	-0.5238	1	1	0.0005	0	1	0	0	0	1	0	0	0	1	0	0	0	1	0	0	NA
IRF5_HUMAN.H11MO.0.D/meme_human	KAAAGGAAAGCCAAAAGWGA	0	1	0	0	0	1	0	0	0	1	0	0	0	1	0	0	0	1	0	0	NA
IRF7_HUMAN.H11MO.0.C/meme_human	GAAASYGAAA	-7.735	0.0254	437	0.212	-0.2778	1	10	0.2041	-3.99	0.3769	66	0.2418	-2.499	0.6885	286	0.2436	-0.2778	1	10	0.2041	-0.0970301
IRF8_HUMAN.H11MO.0.B/meme_human	RAAAGRGGAAGTGAAASTRR	0	1	0	0	0	1	0	0	0	1	0	0	0	1	0	0	0	1	0	0	NA
IRF9_HUMAN.H11MO.0.C/meme_human	GAAAGCGAAACT	-1.504	0.9535	10	0.0049	-2.846	1	2	0.0408	-13.07	0.0006	8	0.0293	-1.362	1	8	0.0068	-2.846	1	2	0.0408	0.561349
IRX2_HUMAN.H11MO.0.D/meme_human	ACAKGKBWKGKCRTGTDGG	-1.032	1	22	0.0107	0	1	0	0	0	1	0	0	-0.06698	1	7	0.006	0	1	0	0	NA
IRX3_HUMAN.H11MO.0.D/meme_human	WTWCATGTWAT	-1.555	0.9408	728	0.3532	-0.000383	1	10	0.2041	-0.00221	1	59	0.2161	-1e-06	1	346	0.2947	-0.000383	1	10	0.2041	-0.221104
ISL1_HUMAN.H11MO.0.A/meme_human	SCTAATGGV	-0.1828	1	1640	0.7957	-0.1788	1	36	0.7347	-0.002672	1	188	0.6886	0	1	849	0.7232	-0.1788	1	36	0.7347	NA
ISL2_HUMAN.H11MO.0.D/meme_human	YRYTAATTGCT	-0.7143	1	199	0.0966	-1.928	1	9	0.1837	-1.972	1	30	0.1099	-0.09108	1	99	0.0843	-1.928	1	9	0.1837	NA
ISX_HUMAN.H11MO.0.D/meme_human	YTA	-0.2243	1	2061	1	-0.02782	1	49	1	-0.1625	1	273	1	-0.156	1	1173	0.9991	-0.02782	1	49	1	NA
ITF2_HUMAN.H11MO.0.C/meme_human	DGCAGCTGKG	-0.361	1	1228	0.5958	-0.166	1	21	0.4286	-0.1174	1	137	0.5018	-0.001141	1	580	0.494	-0.166	1	21	0.4286	NA
JDP2_HUMAN.H11MO.0.D/meme_human	YGATGACGTCAY	-0.09649	1	2	0.001	0	1	0	0	-0.9516	1	1	0.0037	-1.945	0.9928	4	0.0034	0	1	0	0	-0.190733
JUN_HUMAN.H11MO.0.A/meme_human	GATGAGTCAYH	-1.164	1	65	0.0315	-0.5644	1	2	0.0408	-2.849	0.7321	12	0.044	-0.004083	1	24	0.0204	-0.5644	1	2	0.0408	0.561872
JUNB_HUMAN.H11MO.0.A/meme_human	DVTGAGTCABH	-0.6549	1	164	0.0796	-0.7715	1	5	0.102	-0.6547	1	19	0.0696	-0.3908	1	83	0.0707	-0.7715	1	5	0.102	NA
JUND_HUMAN.H11MO.0.A/meme_human	GRTGAGTCAYY	-0.841	1	86	0.0417	-0.3605	1	2	0.0408	-1.514	1	12	0.044	-0.07961	1	39	0.0332	-0.3605	1	2	0.0408	NA
KAISO_HUMAN.H11MO.0.A/meme_human	SARRTCTCGCGAGAV	-0.1923	1	3	0.0015	0	1	0	0	0	1	0	0	-2.024	0.9349	5	0.0043	0	1	0	0	-0.190733
KAISO_HUMAN.H11MO.1.A/meme_human	TCTCGCGAGAR	-1.083	1	37	0.018	0	1	0	0	-0.003986	1	3	0.011	-0.08844	1	25	0.0213	0	1	0	0	NA
KAISO_HUMAN.H11MO.2.A/meme_human	YTC	-0.04485	1	2061	1	-0.02782	1	49	1	-0.1625	1	273	1	-0.6672	1	1174	1	-0.02782	1	49	1	NA
KLF1_HUMAN.H11MO.0.A/meme_human	DGGGYGKGGCCGGG	-0.2892	1	153	0.0742	0	1	0	0	-0.06144	1	20	0.0733	-4.854	0.1449	114	0.0971	0	1	0	0	-0.190733
KLF12_HUMAN.H11MO.0.C/meme_human	MGGGGCGGGGC	-0.01989	1	173	0.0839	-0.3785	1	3	0.0612	-0.01133	1	23	0.0842	-1.893	0.9928	132	0.1124	-0.3785	1	3	0.0612	-0.190733
KLF13_HUMAN.H11MO.0.D/meme_human	DRGKGGGCGTG	-0.2109	1	267	0.1295	-0.6585	1	7	0.1429	-0.8164	1	54	0.1978	-2.519	0.6821	189	0.161	-0.6585	1	7	0.1429	-0.190733
KLF14_HUMAN.H11MO.0.D/meme_human	DRGGGGGCGTGGC	-0.001662	1	36	0.0175	-0.5232	1	1	0.0204	-0.09363	1	5	0.0183	-0.1454	1	24	0.0204	-0.5232	1	1	0.0204	NA
KLF15_HUMAN.H11MO.0.A/meme_human	GGGGAGGRGVDGGGGGGGG	-8.4e-05	1	11	0.0053	0	1	0	0	-0.05427	1	1	0.0037	-0.002948	1	2	0.0017	0	1	0	0	NA
KLF16_HUMAN.H11MO.0.D/meme_human	GGGGGYGGGGBGGGGGGGG	-0.02712	1	9	0.0044	0	1	0	0	-0.2692	1	2	0.0073	-0.1628	1	4	0.0034	0	1	0	0	NA
KLF3_HUMAN.H11MO.0.B/meme_human	GGGGVDGGGCGGGGCYGGG	-0.001752	1	27	0.0131	0	1	0	0	-2.131	0.9951	8	0.0293	-2.86	0.5383	23	0.0196	0	1	0	0	-0.186561
KLF4_HUMAN.H11MO.0.A/meme_human	WGGGYGKGGC	-1.792	0.8342	593	0.2877	-0.006208	1	5	0.102	-0.06456	1	74	0.2711	-0.6452	1	337	0.2871	-0.006208	1	5	0.102	-0.221104
KLF5_HUMAN.H11MO.0.A/meme_human	WGGGTGKGGCWGGG	-0.9102	1	160	0.0776	-0.06639	1	1	0.0204	-0.3327	1	21	0.0769	-6.927	0.0329	110	0.0937	-0.06639	1	1	0.0204	-0.190733
KLF6_HUMAN.H11MO.0.A/meme_human	GGARGGGCGGGGCHGGGRG	-7.5e-05	1	25	0.0121	0	1	0	0	-0.003196	1	1	0.0037	-4.007	0.2597	27	0.023	0	1	0	0	-0.190733
KLF8_HUMAN.H11MO.0.C/meme_human	CAGGGGGTG	-0.5723	1	340	0.165	-0.02017	1	4	0.0816	-0.9321	1	53	0.1941	-0.03026	1	176	0.1499	-0.02017	1	4	0.0816	NA
KLF9_HUMAN.H11MO.0.C/meme_human	GGAGGGGGCGTGGCC	-0.2758	1	18	0.0087	0	1	0	0	-0.05893	1	2	0.0073	-0.002816	1	5	0.0043	0	1	0	0	NA
LBX2_HUMAN.H11MO.0.D/meme_human	GTTAATTRGBY	-0.06252	1	31	0.015	0	1	0	0	-2.157	0.9805	7	0.0256	-0.1158	1	14	0.0119	0	1	0	0	0.561872
LEF1_HUMAN.H11MO.0.A/meme_human	BCCTTTSWWNTBYH	-0.16	1	509	0.247	-0.006855	1	6	0.1224	-0.4458	1	56	0.2051	-2.069	0.9099	311	0.2649	-0.006855	1	6	0.1224	-0.190733
LHX2_HUMAN.H11MO.0.A/meme_human	TBYTAATTAGTT	-1.298	1	175	0.0849	-0.4704	1	5	0.102	-2.767	0.7813	28	0.1026	-0.007102	1	79	0.0673	-0.4704	1	5	0.102	0.561872
LHX3_HUMAN.H11MO.0.C/meme_human	AAAATTAATTART	-0.1822	1	4	0.0019	0	1	0	0	-0.9516	1	1	0.0037	-0.3054	1	1	0.0009	0	1	0	0	NA
LHX4_HUMAN.H11MO.0.D/meme_human	WHRTTAATTAN	-0.1975	1	397	0.1926	-1.667	1	15	0.3061	-0.3231	1	44	0.1612	-0.1157	1	212	0.1806	-1.667	1	15	0.3061	NA
LHX6_HUMAN.H11MO.0.D/meme_human	NBCTGATTRS	-0.3694	1	401	0.1946	-1.794	1	15	0.3061	-1.208	1	49	0.1795	-0.8709	1	234	0.1993	-1.794	1	15	0.3061	NA
LHX8_HUMAN.H11MO.0.D/meme_human	CRCTAATTRCAATTAATT	-3.127	0.5005	1	0.0005	0	1	0	0	0	1	0	0	-0.7197	1	1	0.0009	0	1	0	0	-0.221104
LHX9_HUMAN.H11MO.0.D/meme_human	CTAA	-5.84	0.0863	2052	0.9956	-0.1114	1	49	1	-0.1537	1	271	0.9927	0	1	1135	0.9668	-0.1114	1	49	1	-0.221104
LMX1A_HUMAN.H11MO.0.D/meme_human	TAATTAATTWTKTWATTWW	-3.866	0.3437	4	0.0019	0	1	0	0	0	1	0	0	0	1	0	0	0	1	0	0	-0.221104
LMX1B_HUMAN.H11MO.0.D/meme_human	TAATTAAYTRMYTWAWTT	-1.911	0.8119	6	0.0029	0	1	0	0	-1.632	1	2	0.0073	-0.07168	1	1	0.0009	0	1	0	0	-0.221104
LYL1_HUMAN.H11MO.0.A/meme_human	CCAGCTGTTTCCTS	-0.04816	1	205	0.0995	-0.01972	1	1	0.0204	-0.1287	1	20	0.0733	-2.398	0.7228	124	0.1056	-0.01972	1	1	0.0204	-0.190733
MAF_HUMAN.H11MO.0.A/meme_human	VAAWBTGCTGASTCAGCAA	-0.3617	1	2	0.001	0	1	0	0	0	1	0	0	-0.7197	1	1	0.0009	0	1	0	0	NA
MAF_HUMAN.H11MO.1.B/meme_human	TGCTGAST	-0.02242	1	817	0.3964	-0.05068	1	14	0.2857	-0.1937	1	86	0.315	-0.4291	1	409	0.3484	-0.05068	1	14	0.2857	NA
MAFA_HUMAN.H11MO.0.D/meme_human	STGCTGACBMYGCAGCHTYCV	0	1	0	0	0	1	0	0	0	1	0	0	-1.935	0.9928	2	0.0017	0	1	0	0	-0.190733
MAFB_HUMAN.H11MO.0.B/meme_human	TGCTGASTCAG	-0.08268	1	330	0.1601	-1.313	1	9	0.1837	-0.46	1	33	0.1209	-3.594	0.3418	187	0.1593	-1.313	1	9	0.1837	-0.190733
MAFF_HUMAN.H11MO.0.B/meme_human	TGCTGASTCAGCABTTTT	-3.127	0.5005	1	0.0005	0	1	0	0	0	1	0	0	0	1	0	0	0	1	0	0	-0.221104
MAFF_HUMAN.H11MO.1.B/meme_human	TGCTGAGTC	-0.7063	1	340	0.165	-0.6235	1	7	0.1429	-1.252	1	41	0.1502	-6.239	0.0538	199	0.1695	-0.6235	1	7	0.1429	-0.190733
MAFG_HUMAN.H11MO.0.A/meme_human	RAAWNTGCTGASTCAGCA	0	1	0	0	0	1	0	0	0	1	0	0	0	1	0	0	0	1	0	0	NA
MAFG_HUMAN.H11MO.1.A/meme_human	TGCTGAGT	-0.2587	1	1202	0.5832	-0.2304	1	24	0.4898	-2.697	0.7942	150	0.5495	-0.1223	1	601	0.5119	-0.2304	1	24	0.4898	0.561872
MAFK_HUMAN.H11MO.0.A/meme_human	AAAWHTGCTGASTCAGCA	0	1	0	0	0	1	0	0	0	1	0	0	0	1	0	0	0	1	0	0	NA
MAFK_HUMAN.H11MO.1.A/meme_human	TGCTGAGTCAGCA	-0.654	1	4	0.0019	0	1	0	0	0	1	0	0	-0.7197	1	1	0.0009	0	1	0	0	NA
MAX_HUMAN.H11MO.0.A/meme_human	VRGCACGTGG	-1.129	1	380	0.1844	-0.1454	1	6	0.1224	-0.01891	1	42	0.1538	0	1	161	0.1371	-0.1454	1	6	0.1224	NA
MAZ_HUMAN.H11MO.0.A/meme_human	GGGGGAGGGGGDGGGRGRGGRG	-0.003132	1	4	0.0019	0	1	0	0	0	1	0	0	-0.6957	1	3	0.0026	0	1	0	0	NA
MAZ_HUMAN.H11MO.1.A/meme_human	GRGGGAGGGGS	-0.1989	1	432	0.2096	-0.01337	1	3	0.0612	-0.006418	1	56	0.2051	-0.7359	1	278	0.2368	-0.01337	1	3	0.0612	NA
MBD2_HUMAN.H11MO.0.B/meme_human	SSGKCCGGAGG	-0.007053	1	314	0.1524	-0.8253	1	8	0.1633	-0.124	1	64	0.2344	-1.783	0.9928	258	0.2198	-0.8253	1	8	0.1633	-0.190733
MCR_HUMAN.H11MO.0.D/meme_human	HAGDMCAGGTTGWDGTR	-0.104	1	2	0.001	0	1	0	0	0	1	0	0	-1.935	0.9928	2	0.0017	0	1	0	0	-0.190733
MECP2_HUMAN.H11MO.0.C/meme_human	CCCGGRR	-12.45	0.0028	932	0.4522	-1.442	1	24	0.4898	-1.807	1	169	0.619	-0.1107	1	560	0.477	-1.442	1	24	0.4898	-0.221104
MEF2A_HUMAN.H11MO.0.A/meme_human	WKCTATTTTTRGM	-0.7486	1	260	0.1262	0	1	0	0	-0.004197	1	17	0.0623	-0.000524	1	99	0.0843	0	1	0	0	NA
MEF2B_HUMAN.H11MO.0.A/meme_human	GTTKCTATTTTTRG	-0.3904	1	242	0.1174	0	1	0	0	-0.08945	1	21	0.0769	-0.003074	1	96	0.0818	0	1	0	0	NA
MEF2C_HUMAN.H11MO.0.A/meme_human	DKCTATTTTTRGM	-0.9645	1	278	0.1349	0	1	0	0	-0.01677	1	21	0.0769	-6e-05	1	102	0.0869	0	1	0	0	NA
MEF2D_HUMAN.H11MO.0.A/meme_human	DKCTATTTTTAG	-0.4712	1	246	0.1194	0	1	0	0	-0.01414	1	18	0.0659	-0.003085	1	99	0.0843	0	1	0	0	NA
MEIS1_HUMAN.H11MO.0.A/meme_human	ATGATTTATGRB	-0.9037	1	35	0.017	-2.092	1	3	0.0612	-2.312	0.9089	7	0.0256	-1.693	1	23	0.0196	-2.092	1	3	0.0612	0.561872
MEIS1_HUMAN.H11MO.1.B/meme_human	GCTGACAGV	-2.601	0.6114	950	0.4609	-0.01204	1	16	0.3265	-0.02027	1	94	0.3443	-0.02695	1	480	0.4089	-0.01204	1	16	0.3265	-0.221104
MEIS2_HUMAN.H11MO.0.B/meme_human	TTGACAGSTGTCM	-3.022	0.5146	20	0.0097	0	1	0	0	-0.2623	1	1	0.0037	-22.85	0	29	0.0247	0	1	0	0	NA
MEIS3_HUMAN.H11MO.0.D/meme_human	DTTGAC	-2.04	0.7844	1716	0.8326	-0.2269	1	40	0.8163	-0.007272	1	203	0.7436	-3e-06	1	910	0.7751	-0.2269	1	40	0.8163	-0.221104
MEOX1_HUMAN.H11MO.0.D/meme_human	GGTAATTAGSGTHAWW	-0.2217	1	1	0.0005	0	1	0	0	0	1	0	0	0	1	0	0	0	1	0	0	NA
MEOX2_HUMAN.H11MO.0.D/meme_human	TTAATTAYBWT	-1.265	1	114	0.0553	-0.5822	1	4	0.0816	-3.828	0.3902	20	0.0733	-0.5955	1	72	0.0613	-0.5822	1	4	0.0816	0.561872
MESP1_HUMAN.H11MO.0.D/meme_human	VCAGGTGKKBD	-1.909	0.8119	1185	0.575	-1.315	1	28	0.5714	-0.1288	1	134	0.4908	-2.2e-05	1	565	0.4813	-1.315	1	28	0.5714	-0.221104
MGAP_HUMAN.H11MO.0.D/meme_human	AGGTGTGAAWTTTCAC	0	1	0	0	0	1	0	0	0	1	0	0	-0.7197	1	1	0.0009	0	1	0	0	NA
MITF_HUMAN.H11MO.0.A/meme_human	TCACGTGACC	-0.1956	1	55	0.0267	-0.2227	1	1	0.0204	-0.6615	1	9	0.033	-0.8399	1	34	0.029	-0.2227	1	1	0.0204	NA
MIXL1_HUMAN.H11MO.0.D/meme_human	GYTAATTARAT	-0.07537	1	63	0.0306	-0.8089	1	2	0.0408	-1.522	1	10	0.0366	-0.2013	1	33	0.0281	-0.8089	1	2	0.0408	NA
MLX_HUMAN.H11MO.0.D/meme_human	YGATCACGTGN	-0.1804	1	54	0.0262	0	1	0	0	-0.2728	1	8	0.0293	-0.1507	1	32	0.0273	0	1	0	0	NA
MLXPL_HUMAN.H11MO.0.D/meme_human	GCAYGTGRCAMCSBCGTGK	0	1	0	0	0	1	0	0	0	1	0	0	0	1	0	0	0	1	0	0	NA
MNX1_HUMAN.H11MO.0.D/meme_human	CKATTTDMWTHACYCTTHW	-0.7284	1	13	0.0063	0	1	0	0	-0.3855	1	1	0.0037	-0.1378	1	7	0.006	0	1	0	0	NA
MSX1_HUMAN.H11MO.0.D/meme_human	TAATTGGTTTTTA	-1.685	0.8884	51	0.0247	0	1	0	0	-0.242	1	4	0.0147	-0.1261	1	23	0.0196	0	1	0	0	-0.221104
MSX2_HUMAN.H11MO.0.D/meme_human	TAATTKT	-1.181	1	1242	0.6026	-0.2338	1	33	0.6735	-2.049	1	153	0.5604	-1.024	1	693	0.5903	-0.2338	1	33	0.6735	NA
MTF1_HUMAN.H11MO.0.C/meme_human	MGKGCCGTGTGCAAARS	-3.127	0.5005	1	0.0005	0	1	0	0	0	1	0	0	-0.3054	1	1	0.0009	0	1	0	0	-0.221104
MXI1_HUMAN.H11MO.0.A/meme_human	SCACGTGGSNGSSGS	-0.07981	1	86	0.0417	-0.2619	1	1	0.0204	-0.06772	1	12	0.044	-4.9e-05	1	37	0.0315	-0.2619	1	1	0.0204	NA
MXI1_HUMAN.H11MO.1.A/meme_human	CCCACGTGCTY	-0.9105	1	291	0.1412	-0.1552	1	4	0.0816	-0.02262	1	28	0.1026	-5e-06	1	120	0.1022	-0.1552	1	4	0.0816	NA
MYB_HUMAN.H11MO.0.A/meme_human	RGWGRCAGTTGR	-0.5686	1	281	0.1363	-1.044	1	7	0.1429	-0.4206	1	32	0.1172	-0.008238	1	117	0.0997	-1.044	1	7	0.1429	NA
MYBA_HUMAN.H11MO.0.D/meme_human	RGTGGCRGTTGSVGV	-0.9429	1	27	0.0131	0	1	0	0	-0.01022	1	1	0.0037	-0.00104	1	5	0.0043	0	1	0	0	NA
MYBB_HUMAN.H11MO.0.D/meme_human	TRCAGGTTRA	-0.6597	1	932	0.4522	-0.2652	1	22	0.449	-0.09181	1	101	0.37	-0.007749	1	481	0.4097	-0.2652	1	22	0.449	NA
MYC_HUMAN.H11MO.0.A/meme_human	GCCACGTGCTY	-0.3665	1	171	0.083	-0.2295	1	3	0.0612	-0.256	1	19	0.0696	-8e-06	1	64	0.0545	-0.2295	1	3	0.0612	NA
MYCN_HUMAN.H11MO.0.A/meme_human	GGCCACGTGGGS	-0.6907	1	105	0.0509	-0.1151	1	1	0.0204	-0.3987	1	18	0.0659	-0.01655	1	52	0.0443	-0.1151	1	1	0.0204	NA
MYF6_HUMAN.H11MO.0.C/meme_human	CASCTGC	-0.1282	1	993	0.4818	-0.8396	1	21	0.4286	-0.000231	1	88	0.3223	-0.004114	1	470	0.4003	-0.8396	1	21	0.4286	NA
MYNN_HUMAN.H11MO.0.D/meme_human	RGACTTTTATTTTGAAA	0	1	0	0	0	1	0	0	0	1	0	0	-0.7197	1	1	0.0009	0	1	0	0	NA
MYOD1_HUMAN.H11MO.0.A/meme_human	GCAGCTGTYBCTGYC	-0.02066	1	89	0.0432	-0.2156	1	1	0.0204	-1.038	1	14	0.0513	-1.775	0.9928	55	0.0468	-0.2156	1	1	0.0204	-0.190733
MYOD1_HUMAN.H11MO.1.A/meme_human	CHGCAGCTGTY	-0.3235	1	252	0.1223	-0.09021	1	2	0.0408	-1.433	1	34	0.1245	-1.526	1	130	0.1107	-0.09021	1	2	0.0408	NA
MYOG_HUMAN.H11MO.0.B/meme_human	CHGCAGCTGTCCY	-0.04882	1	190	0.0922	-0.1949	1	2	0.0408	-3.41	0.5198	31	0.1136	-1.311	1	94	0.0801	-0.1949	1	2	0.0408	0.561872
MZF1_HUMAN.H11MO.0.B/meme_human	RRAGGGGAWTKGR	-0.2029	1	520	0.2523	-0.2666	1	10	0.2041	-0.1707	1	65	0.2381	-0.6285	1	308	0.2624	-0.2666	1	10	0.2041	NA
NANOG_HUMAN.H11MO.0.A/meme_human	BCCTTTGTNATGCAAAT	-0.5124	1	2	0.001	0	1	0	0	0	1	0	0	0	1	0	0	0	1	0	0	NA
NANOG_HUMAN.H11MO.1.B/meme_human	VAGCCATCAAV	-0.5432	1	309	0.1499	-0.1285	1	6	0.1224	-0.9966	1	39	0.1429	-0.5247	1	171	0.1457	-0.1285	1	6	0.1224	NA
NDF1_HUMAN.H11MO.0.A/meme_human	RACAGATGGY	-0.7022	1	323	0.1567	-0.001995	1	1	0.0204	-0.6526	1	36	0.1319	-0.01195	1	137	0.1167	-0.001995	1	1	0.0204	NA
NDF2_HUMAN.H11MO.0.B/meme_human	RRCAGATGG	-1.336	1	657	0.3188	-0.6062	1	13	0.2653	-0.7865	1	76	0.2784	-0.0541	1	300	0.2555	-0.6062	1	13	0.2653	NA
NF2L1_HUMAN.H11MO.0.C/meme_human	AGTCATN	-1.831	0.8279	1832	0.8889	-0.317	1	45	0.9184	-0.2788	1	228	0.8352	-0.001105	1	995	0.8475	-0.317	1	45	0.9184	-0.221104
NF2L2_HUMAN.H11MO.0.A/meme_human	AWYTGCTGAGTCAT	-0.1121	1	1	0.0005	0	1	0	0	0	1	0	0	0	1	0	0	0	1	0	0	NA
NFAC1_HUMAN.H11MO.0.B/meme_human	AWGGAAAAAVWGAMA	-2.224	0.725	119	0.0577	-0.1116	1	1	0.0204	-2.923	0.7147	18	0.0659	-5.057	0.1292	93	0.0792	-0.1116	1	1	0.0204	-0.142363
NFAC1_HUMAN.H11MO.1.B/meme_human	AATGGAAAAW	-0.3214	1	350	0.1698	-0.124	1	6	0.1224	-0.8093	1	41	0.1502	-0.1519	1	203	0.1729	-0.124	1	6	0.1224	NA
NFAC2_HUMAN.H11MO.0.B/meme_human	TGGAAAATT	-0.07704	1	463	0.2246	-0.05203	1	7	0.1429	-0.7213	1	58	0.2125	-3.17	0.4626	304	0.2589	-0.05203	1	7	0.1429	-0.190733
NFAC3_HUMAN.H11MO.0.B/meme_human	TGGAAAAMT	-0.04752	1	426	0.2067	-0.2925	1	9	0.1837	-2.655	0.7942	62	0.2271	-2.29	0.7808	272	0.2317	-0.2925	1	9	0.1837	0.281525
NFAC4_HUMAN.H11MO.0.C/meme_human	AGGAAAATTT	-0.846	1	567	0.2751	-0.04129	1	9	0.1837	-0.3842	1	69	0.2527	-0.1778	1	332	0.2828	-0.04129	1	9	0.1837	NA
NFAT5_HUMAN.H11MO.0.D/meme_human	RGRGGAAARDD	-1.422	0.9883	1328	0.6443	-0.2611	1	28	0.5714	-0.6768	1	178	0.652	-0.001207	1	739	0.6295	-0.2611	1	28	0.5714	-0.221104
NFE2_HUMAN.H11MO.0.A/meme_human	VVATGACTCAGCA	-0.5596	1	12	0.0058	0	1	0	0	-0.3855	1	1	0.0037	-1.244	1	7	0.006	0	1	0	0	NA
NFIA_HUMAN.H11MO.0.C/meme_human	TTGGCANGNTGCCAR	-0.3884	1	17	0.0082	0	1	0	0	-0.3552	1	2	0.0073	-0.1464	1	6	0.0051	0	1	0	0	NA
NFIA_HUMAN.H11MO.1.D/meme_human	MTTGGCA	-1.21	1	1996	0.9685	-0.5764	1	47	0.9592	-0.6983	1	261	0.956	-1e-06	1	1087	0.9259	-0.5764	1	47	0.9592	NA
NFIB_HUMAN.H11MO.0.D/meme_human	YCYTGGCAG	-4.168	0.2653	1349	0.6545	-0.06571	1	24	0.4898	-6.335	0.0911	191	0.6996	-1e-06	1	638	0.5434	-0.06571	1	24	0.4898	0.432843
NFIC_HUMAN.H11MO.0.A/meme_human	CYTGGCHCCCTGCCARG	-0.8525	1	23	0.0112	0	1	0	0	-0.5151	1	3	0.011	-0.09221	1	8	0.0068	0	1	0	0	NA
NFIC_HUMAN.H11MO.1.A/meme_human	TCTTGGCAS	-1.5	0.9535	1521	0.738	-0.0199	1	26	0.5306	-2.915	0.7147	201	0.7363	0	1	719	0.6124	-0.0199	1	26	0.5306	0.544764
NFIL3_HUMAN.H11MO.0.D/meme_human	DRTTATGTAAY	-1.423	0.9883	99	0.048	-16.54	0	15	0.3061	-1.112	1	12	0.044	-4.315	0.2021	71	0.0605	-16.54	0	15	0.3061	NA
NFKB1_HUMAN.H11MO.0.A/meme_human	AGGGAAAK	-0.8789	1	1426	0.6919	-1.313	1	35	0.7143	-1.329	1	198	0.7253	-0.04831	1	815	0.6942	-1.313	1	35	0.7143	NA
NFKB2_HUMAN.H11MO.0.B/meme_human	GGGRAAGYCCC	-0.6173	1	130	0.0631	-1.504	1	4	0.0816	-5.228	0.188	26	0.0952	-1.032	1	70	0.0596	-1.504	1	4	0.0816	0.561872
NFYA_HUMAN.H11MO.0.A/meme_human	BYARCCAATCAGAR	-0.5573	1	26	0.0126	0	1	0	0	-4.278	0.3564	10	0.0366	-0.5624	1	15	0.0128	0	1	0	0	0.561872
NFYB_HUMAN.H11MO.0.A/meme_human	CAGCCA	-1.869	0.8146	2056	0.9976	-0.3069	1	49	1	-0.07843	1	271	0.9927	0	1	1156	0.9847	-0.3069	1	49	1	-0.221104
NFYC_HUMAN.H11MO.0.A/meme_human	BYRGCCAATCAGAR	-2.937	0.5227	57	0.0277	-0.1621	1	1	0.0204	-1.009	1	11	0.0403	-0.6441	1	34	0.029	-0.1621	1	1	0.0204	-0.221104
NGN2_HUMAN.H11MO.0.D/meme_human	GSARCAGATGGY	-1.349	1	184	0.0893	-0.03304	1	1	0.0204	-0.8235	1	22	0.0806	-0.09289	1	79	0.0673	-0.03304	1	1	0.0204	NA
NKX21_HUMAN.H11MO.0.A/meme_human	YTTGAGTGSY	-8.878	0.0254	1076	0.5221	-0.218	1	21	0.4286	-2.264	0.9106	136	0.4982	-0.0117	1	530	0.4514	-0.218	1	21	0.4286	-0.208102
NKX22_HUMAN.H11MO.0.D/meme_human	DGAGWGGH	-3.992	0.3095	2060	0.9995	-0.1392	1	49	1	-0.4879	1	273	1	0	1	1160	0.9881	-0.1392	1	49	1	-0.221104
NKX23_HUMAN.H11MO.0.D/meme_human	BTTAAGTGGKT	-2.596	0.6114	329	0.1596	-0.08165	1	5	0.102	-0.1235	1	31	0.1136	-0.000268	1	132	0.1124	-0.08165	1	5	0.102	-0.221104
NKX25_HUMAN.H11MO.0.B/meme_human	KGRAGAGG	-3.584	0.3893	2043	0.9913	-0.9264	1	49	1	-0.2977	1	269	0.9853	0	1	1134	0.9659	-0.9264	1	49	1	-0.221104
NKX28_HUMAN.H11MO.0.C/meme_human	TTCAAGGAC	-2.207	0.7307	366	0.1776	-0.007791	1	3	0.0612	-0.3258	1	39	0.1429	-0.02862	1	170	0.1448	-0.007791	1	3	0.0612	-0.221104
NKX31_HUMAN.H11MO.0.C/meme_human	NTTAAGTGCTTD	-0.0372	1	381	0.1849	-2.7e-05	1	1	0.0204	-0.04568	1	34	0.1245	-1e-06	1	147	0.1252	-2.7e-05	1	1	0.0204	NA
NKX32_HUMAN.H11MO.0.C/meme_human	TTAAGTGBTT	-1.357	1	82	0.0398	0	1	0	0	-0.443	1	9	0.033	-0.000937	1	32	0.0273	0	1	0	0	NA
NKX61_HUMAN.H11MO.0.B/meme_human	GATTAATGRSHWWTTAATK	-0.7139	1	1	0.0005	0	1	0	0	0	1	0	0	0	1	0	0	0	1	0	0	NA
NKX61_HUMAN.H11MO.1.B/meme_human	WAATGRV	-2.642	0.6103	1514	0.7346	-0.2535	1	37	0.7551	-1.154	1	185	0.6777	-0.000147	1	794	0.6763	-0.2535	1	37	0.7551	-0.221104
NKX62_HUMAN.H11MO.0.D/meme_human	NWTTA	-2.578	0.6114	2049	0.9942	-0.2509	1	49	1	-0.5887	1	270	0.989	0	1	1135	0.9668	-0.2509	1	49	1	-0.221104
NOBOX_HUMAN.H11MO.0.C/meme_human	HTAATTGST	-0.4065	1	229	0.1111	-2.062	1	10	0.2041	-1.862	1	33	0.1209	-3.63	0.3352	156	0.1329	-2.062	1	10	0.2041	-0.190733
NOTO_HUMAN.H11MO.0.D/meme_human	RTTAATTAGNT	-0.6662	1	66	0.032	-1.626	1	3	0.0612	-0.3223	1	7	0.0256	-0.007666	1	23	0.0196	-1.626	1	3	0.0612	NA
NR0B1_HUMAN.H11MO.0.D/meme_human	GCGTGGGASR	-1.072	1	821	0.3984	-0.09225	1	14	0.2857	-4.172	0.359	148	0.5421	-0.2485	1	497	0.4233	-0.09225	1	14	0.2857	0.561872
NR1D1_HUMAN.H11MO.0.B/meme_human	RGGNMASTGGGTCAGRRRG	-1.978	0.8024	13	0.0063	0	1	0	0	-0.182	1	1	0.0037	-0.001617	1	2	0.0017	0	1	0	0	-0.221104
NR1D1_HUMAN.H11MO.1.D/meme_human	AWAARTAGGTCARW	-0.07009	1	1	0.0005	0	1	0	0	0	1	0	0	0	1	0	0	0	1	0	0	NA
NR1H2_HUMAN.H11MO.0.D/meme_human	TAAAGGTCAAAGGTCAACG	0	1	0	0	0	1	0	0	0	1	0	0	0	1	0	0	0	1	0	0	NA
NR1H3_HUMAN.H11MO.0.B/meme_human	CARAGGTYACTNVAGGTCA	-1.566	0.9365	3	0.0015	0	1	0	0	0	1	0	0	-1.935	0.9928	2	0.0017	0	1	0	0	-0.246977
NR1H3_HUMAN.H11MO.1.B/meme_human	AAAGGTCAVR	-0.1625	1	1166	0.5657	-7.7e-05	1	14	0.2857	-0.03293	1	125	0.4579	-0.03479	1	591	0.5034	-7.7e-05	1	14	0.2857	NA
NR1H4_HUMAN.H11MO.0.B/meme_human	GRGGTCAVTGACCBCGVGG	-0.6769	1	2	0.001	0	1	0	0	-1.897	1	1	0.0037	-0.7197	1	1	0.0009	0	1	0	0	NA
NR1H4_HUMAN.H11MO.1.B/meme_human	AGGTCAGT	-1.594	0.9365	1649	0.8001	-0.5663	1	37	0.7551	-0.1578	1	207	0.7582	-0.000228	1	850	0.724	-0.5663	1	37	0.7551	-0.221104
NR1I2_HUMAN.H11MO.0.C/meme_human	WRRGGTCAANNAAGTTCAB	-0.5906	1	1	0.0005	0	1	0	0	0	1	0	0	0	1	0	0	0	1	0	0	NA
NR1I2_HUMAN.H11MO.1.D/meme_human	RAGTTCAB	-2.516	0.6114	1311	0.6361	-0.06726	1	27	0.551	-0.03259	1	140	0.5128	-0.004609	1	682	0.5809	-0.06726	1	27	0.551	-0.221104
NR1I3_HUMAN.H11MO.0.C/meme_human	GRGGTCARRRAAGTTCAK	-0.6282	1	1	0.0005	0	1	0	0	0	1	0	0	0	1	0	0	0	1	0	0	NA
NR1I3_HUMAN.H11MO.1.D/meme_human	AAGTTCAB	-0.3617	1	1231	0.5973	-0.1436	1	26	0.5306	-0.1543	1	136	0.4982	-0.02527	1	649	0.5528	-0.1436	1	26	0.5306	NA
NR2C1_HUMAN.H11MO.0.C/meme_human	GSCCAGAGGTCAB	-4.617	0.1954	73	0.0354	-0.1959	1	1	0.0204	-0.2521	1	6	0.022	-5.849	0.0741	53	0.0451	-0.1959	1	1	0.0204	-0.317107
NR2C2_HUMAN.H11MO.0.B/meme_human	GSTYCCGGGTCA	-0.2503	1	110	0.0534	-0.06639	1	1	0.0204	-0.005078	1	9	0.033	-0.009183	1	55	0.0468	-0.06639	1	1	0.0204	NA
NR2E1_HUMAN.H11MO.0.D/meme_human	AAGTCAAWAAGTCAATT	0	1	0	0	0	1	0	0	0	1	0	0	0	1	0	0	0	1	0	0	NA
NR2E3_HUMAN.H11MO.0.C/meme_human	AAAGTCAAAAGTCA	0	1	0	0	0	1	0	0	0	1	0	0	0	1	0	0	0	1	0	0	NA
NR2F6_HUMAN.H11MO.0.D/meme_human	AGGWCAAAGTTCANYKGA	-2.84	0.5562	5	0.0024	0	1	0	0	0	1	0	0	-0.145	1	1	0.0009	0	1	0	0	-0.221104
NR4A1_HUMAN.H11MO.0.A/meme_human	AAAGGTCAV	-1.915	0.8119	1118	0.5425	-0.1513	1	24	0.4898	-2.535	0.8282	141	0.5165	-2.157	0.8662	624	0.5315	-0.1513	1	24	0.4898	0.143512
NR4A2_HUMAN.H11MO.0.C/meme_human	AAAGGTCAS	-1.303	1	278	0.1349	-0.1586	1	5	0.102	-0.04226	1	23	0.0842	-0.1549	1	141	0.1201	-0.1586	1	5	0.102	NA
NR4A3_HUMAN.H11MO.0.D/meme_human	CAAAGGTCAG	-0.991	1	61	0.0296	-0.23	1	1	0.0204	-0.1035	1	4	0.0147	-0.03033	1	23	0.0196	-0.23	1	1	0.0204	NA
NR5A2_HUMAN.H11MO.0.B/meme_human	GBYCAAGGYCA	-0.2305	1	226	0.1097	-0.006341	1	1	0.0204	-0.2479	1	23	0.0842	-0.05583	1	101	0.086	-0.006341	1	1	0.0204	NA
NR6A1_HUMAN.H11MO.0.B/meme_human	AAGTTCAAGGTCA	-0.06691	1	1	0.0005	0	1	0	0	0	1	0	0	0	1	0	0	0	1	0	0	NA
NRF1_HUMAN.H11MO.0.A/meme_human	CWCTGCGCATGCGCRRG	-2.733	0.5895	7	0.0034	0	1	0	0	-0.2181	1	1	0.0037	-0.155	1	5	0.0043	0	1	0	0	-0.221104
NRL_HUMAN.H11MO.0.D/meme_human	TGCTGACKYAR	-0.1073	1	502	0.2436	-0.2432	1	9	0.1837	-0.1849	1	50	0.1832	-0.7388	1	252	0.2147	-0.2432	1	9	0.1837	NA
OLIG1_HUMAN.H11MO.0.D/meme_human	ACCATATGTTTTTT	-1.806	0.8331	1	0.0005	0	1	0	0	0	1	0	0	0	1	0	0	0	1	0	0	-0.221104
OLIG2_HUMAN.H11MO.0.B/meme_human	CCAKCTGYTTYCYTBCTB	-0.9476	1	20	0.0097	0	1	0	0	-0.1278	1	1	0.0037	-0.1378	1	7	0.006	0	1	0	0	NA
OLIG2_HUMAN.H11MO.1.B/meme_human	CCAKCTGYTT	-0.1286	1	1194	0.5793	-0.1572	1	22	0.449	-0.000444	1	119	0.4359	-0.000469	1	589	0.5017	-0.1572	1	22	0.449	NA
OLIG3_HUMAN.H11MO.0.D/meme_human	ACCATATGTTY	-0.8691	1	12	0.0058	-1.61	1	1	0.0204	0	1	0	0	-0.005345	1	2	0.0017	-1.61	1	1	0.0204	NA
ONEC2_HUMAN.H11MO.0.D/meme_human	DTSTTGWTATTGATTTTTTYT	0	1	0	0	0	1	0	0	0	1	0	0	0	1	0	0	0	1	0	0	NA
ONEC3_HUMAN.H11MO.0.D/meme_human	TATYG	-0.1794	1	2061	1	-0.02782	1	49	1	-0.1625	1	273	1	-0.6672	1	1174	1	-0.02782	1	49	1	NA
OSR2_HUMAN.H11MO.0.C/meme_human	GYYSCWGCTNCTGCDG	-0.2845	1	98	0.0475	-0.1959	1	1	0.0204	-0.0106	1	6	0.022	-0.0702	1	41	0.0349	-0.1959	1	1	0.0204	NA
OTX1_HUMAN.H11MO.0.D/meme_human	AGGATTAV	-0.4309	1	812	0.394	-0.1329	1	18	0.3673	-0.2956	1	87	0.3187	-0.000877	1	386	0.3288	-0.1329	1	18	0.3673	NA
OTX2_HUMAN.H11MO.0.A/meme_human	ARGGGATTARS	-0.1179	1	176	0.0854	-0.008117	1	1	0.0204	-0.3696	1	17	0.0623	-4.677	0.1594	120	0.1022	-0.008117	1	1	0.0204	-0.190733
OVOL1_HUMAN.H11MO.0.C/meme_human	TGTAACTGT	-1.05	1	160	0.0776	-0.9153	1	6	0.1224	-0.1507	1	15	0.0549	-0.02392	1	82	0.0698	-0.9153	1	6	0.1224	NA
OVOL2_HUMAN.H11MO.0.D/meme_human	ATAACGGW	-8.191	0.0254	74	0.0359	-0.6744	1	2	0.0408	-1.422	1	15	0.0549	-0.3091	1	41	0.0349	-0.6744	1	2	0.0408	-0.221104
OZF_HUMAN.H11MO.0.C/meme_human	TTTTCATGGCTGMATAGTATTCCA	0	1	0	0	0	1	0	0	0	1	0	0	-1.935	0.9928	2	0.0017	0	1	0	0	-0.190733
P53_HUMAN.H11MO.0.A/meme_human	RGRCATGYCCAGACATGYCC	-3.127	0.5005	1	0.0005	0	1	0	0	0	1	0	0	0	1	0	0	0	1	0	0	-0.221104
P53_HUMAN.H11MO.1.A/meme_human	GGRCATGCCTGGG	-5.937	0.0814	39	0.0189	0	1	0	0	-0.1812	1	3	0.011	-1.126	1	21	0.0179	0	1	0	0	-0.221104
P5F1B_HUMAN.H11MO.0.D/meme_human	WAATTTGCATATTCAT	-1.605	0.9365	1	0.0005	0	1	0	0	0	1	0	0	0	1	0	0	0	1	0	0	-0.221104
P63_HUMAN.H11MO.0.A/meme_human	RRCAWGYCCAGRCATGYCY	-6.293	0.0648	5	0.0024	0	1	0	0	0	1	0	0	-2.202	0.8439	7	0.006	0	1	0	0	-0.236153
P63_HUMAN.H11MO.1.A/meme_human	VWGCATGCCTG	-2.565	0.6114	646	0.3134	-0.0136	1	8	0.1633	-1.561	1	77	0.2821	-0.1434	1	290	0.247	-0.0136	1	8	0.1633	-0.221104
P73_HUMAN.H11MO.0.A/meme_human	RRRCATGYCCAGACATGYC	-8.556	0.0254	6	0.0029	0	1	0	0	0	1	0	0	-5.402	0.1053	7	0.006	0	1	0	0	-0.326936
P73_HUMAN.H11MO.1.A/meme_human	GRRCATGCCTGG	-3.281	0.483	396	0.1921	-0.003598	1	3	0.0612	-0.1247	1	36	0.1319	-0.2936	1	175	0.1491	-0.003598	1	3	0.0612	-0.221104
PATZ1_HUMAN.H11MO.0.C/meme_human	GGGGAGGGGGMGGGGGVGGRGG	-0.000114	1	1	0.0005	0	1	0	0	0	1	0	0	0	1	0	0	0	1	0	0	NA
PATZ1_HUMAN.H11MO.1.C/meme_human	AGGGAGGGG	-0.6268	1	1072	0.5201	-1.394	1	25	0.5102	-0.859	1	149	0.5458	-2e-06	1	565	0.4813	-1.394	1	25	0.5102	NA
PAX1_HUMAN.H11MO.0.D/meme_human	YCGTCACGCTTGANTGV	0	1	0	0	0	1	0	0	0	1	0	0	0	1	0	0	0	1	0	0	NA
PAX2_HUMAN.H11MO.0.D/meme_human	GHTCAGTCATGCGTGACA	0	1	0	0	0	1	0	0	0	1	0	0	0	1	0	0	0	1	0	0	NA
PAX3_HUMAN.H11MO.0.D/meme_human	GWT	-0.04485	1	2061	1	-0.02782	1	49	1	-0.1625	1	273	1	-0.6672	1	1174	1	-0.02782	1	49	1	NA
PAX4_HUMAN.H11MO.0.D/meme_human	TAACTAATTMRH	-3.522	0.4003	111	0.0539	-0.8579	1	4	0.0816	-1.143	1	14	0.0513	-0.00212	1	49	0.0417	-0.8579	1	4	0.0816	-0.221104
PAX5_HUMAN.H11MO.0.A/meme_human	GCSTGGGCARCVGAGCGTGAC	-7.341	0.0316	101	0.049	0	1	0	0	-4.207	0.359	17	0.0623	-3.005	0.5162	57	0.0486	0	1	0	0	-0.0985941
PAX6_HUMAN.H11MO.0.C/meme_human	TTMCGCTTGAST	-0.6226	1	124	0.0602	-2.608	1	7	0.1429	-0.5522	1	13	0.0476	-4.291	0.2031	83	0.0707	-2.608	1	7	0.1429	-0.190733
PAX7_HUMAN.H11MO.0.D/meme_human	TAATTGATTAW	-0.1294	1	1	0.0005	0	1	0	0	0	1	0	0	-3.5	0.3598	3	0.0026	0	1	0	0	-0.190733
PAX8_HUMAN.H11MO.0.D/meme_human	KTVAYTSRMGCRKR	-0.1085	1	228	0.1106	-0.08053	1	3	0.0612	-1.51	1	35	0.1282	-0.5292	1	132	0.1124	-0.08053	1	3	0.0612	NA
PBX1_HUMAN.H11MO.0.A/meme_human	TGABTGACAG	-0.7082	1	483	0.2344	-0.4623	1	10	0.2041	-0.2974	1	55	0.2015	-0.27	1	255	0.2172	-0.4623	1	10	0.2041	NA
PBX1_HUMAN.H11MO.1.C/meme_human	WAWTTGATTGATGDG	0	1	0	0	0	1	0	0	0	1	0	0	-1.935	0.9928	2	0.0017	0	1	0	0	-0.190733
PBX2_HUMAN.H11MO.0.C/meme_human	KRAATTGATTGATKG	-0.02444	1	2	0.001	0	1	0	0	0	1	0	0	-3.5	0.3598	3	0.0026	0	1	0	0	-0.190733
PBX3_HUMAN.H11MO.0.A/meme_human	TGABTGACAGS	-0.5796	1	422	0.2048	-0.08301	1	6	0.1224	-0.07636	1	47	0.1722	-0.192	1	229	0.1951	-0.08301	1	6	0.1224	NA
PBX3_HUMAN.H11MO.1.A/meme_human	TGATTGGCW	-0.1593	1	324	0.1572	-1.909	1	12	0.2449	-0.7873	1	42	0.1538	-0.6209	1	176	0.1499	-1.909	1	12	0.2449	NA
PDX1_HUMAN.H11MO.0.A/meme_human	TGATTGATG	-3.114	0.5005	242	0.1174	-0.2234	1	7	0.1429	-0.8029	1	27	0.0989	-0.08143	1	118	0.1005	-0.2234	1	7	0.1429	-0.221104
PDX1_HUMAN.H11MO.1.A/meme_human	ATTAATTAB	-3	0.5146	379	0.1839	-0.1188	1	9	0.1837	-2.735	0.7942	53	0.1941	-0.8283	1	226	0.1925	-0.1188	1	9	0.1837	-0.0265018
PEBB_HUMAN.H11MO.0.C/meme_human	TYTGTGGTYWB	-2.824	0.5584	536	0.2601	-0.2287	1	10	0.2041	-0.302	1	63	0.2308	-0.03241	1	268	0.2283	-0.2287	1	10	0.2041	-0.221104
PHX2A_HUMAN.H11MO.0.D/meme_human	TAATTTAA	-1.745	0.8612	245	0.1189	-0.5342	1	8	0.1633	-0.9954	1	31	0.1136	-0.01906	1	126	0.1073	-0.5342	1	8	0.1633	-0.221104
PHX2B_HUMAN.H11MO.0.D/meme_human	TAATYTAATTA	-1.398	0.9883	14	0.0068	0	1	0	0	-0.2623	1	1	0.0037	-0.0186	1	5	0.0043	0	1	0	0	-0.221104
PIT1_HUMAN.H11MO.0.C/meme_human	YTMATGAATATAY	-1.984	0.8024	48	0.0233	0	1	0	0	-0.1769	1	4	0.0147	-0.04715	1	24	0.0204	0	1	0	0	-0.221104
PITX1_HUMAN.H11MO.0.D/meme_human	RGGGATTAR	-0.1559	1	948	0.46	-0.6052	1	23	0.4694	-0.009607	1	95	0.348	-0.001341	1	460	0.3918	-0.6052	1	23	0.4694	NA
PITX2_HUMAN.H11MO.0.D/meme_human	TKGGATTAMW	-0.4719	1	700	0.3396	-0.175	1	14	0.2857	-0.651	1	79	0.2894	-1.411	1	375	0.3194	-0.175	1	14	0.2857	NA
PITX3_HUMAN.H11MO.0.D/meme_human	GGGGDWTTAAGGGA	-0.219	1	47	0.0228	-0.3924	1	1	0.0204	-1.549	1	8	0.0293	-0.03586	1	20	0.017	-0.3924	1	1	0.0204	NA
PKNX1_HUMAN.H11MO.0.B/meme_human	TGABTGACAGS	-0.4375	1	184	0.0893	-0.07007	1	2	0.0408	-0.5637	1	22	0.0806	-0.6061	1	98	0.0835	-0.07007	1	2	0.0408	NA
PLAG1_HUMAN.H11MO.0.D/meme_human	GGGGGCAYNARGAGGGG	-0.1634	1	19	0.0092	0	1	0	0	-0.4086	1	2	0.0073	-1.468	1	12	0.0102	0	1	0	0	NA
PLAL1_HUMAN.H11MO.0.D/meme_human	CGGGGGGCCC	-3.777	0.3531	292	0.1417	-0.004948	1	1	0.0204	-1.508	1	50	0.1832	-2.091	0.8989	177	0.1508	-0.004948	1	1	0.0204	-0.245654
PO2F1_HUMAN.H11MO.0.C/meme_human	AATSGAATGSAAAYAW	-3.624	0.3882	13	0.0063	-2.846	1	2	0.0408	-5.099	0.196	5	0.0183	-3.918	0.2737	12	0.0102	-2.846	1	2	0.0408	0.275082
PO2F2_HUMAN.H11MO.0.A/meme_human	AYATGCAAATK	-1.522	0.9535	102	0.0495	-1.171	1	5	0.102	-0.2319	1	10	0.0366	-0.154	1	55	0.0468	-1.171	1	5	0.102	-0.221104
PO2F3_HUMAN.H11MO.0.D/meme_human	DTTATGCAAATTTG	-0.6386	1	13	0.0063	0	1	0	0	-0.1523	1	1	0.0037	-0.4238	1	11	0.0094	0	1	0	0	NA
PO3F1_HUMAN.H11MO.0.C/meme_human	VATKGTAATGCAAA	-0.01351	1	10	0.0049	0	1	0	0	-0.182	1	1	0.0037	-0.03071	1	2	0.0017	0	1	0	0	NA
PO3F2_HUMAN.H11MO.0.A/meme_human	YYCATGCATWTTCATTC	-0.9435	1	2	0.001	0	1	0	0	0	1	0	0	0	1	0	0	0	1	0	0	NA
PO3F3_HUMAN.H11MO.0.D/meme_human	WTWAWTTATGCAAATTW	-1.155	1	10	0.0049	0	1	0	0	0	1	0	0	-0.002436	1	1	0.0009	0	1	0	0	NA
PO3F4_HUMAN.H11MO.0.D/meme_human	TAATTTGCATAATTWAW	0	1	0	0	0	1	0	0	0	1	0	0	0	1	0	0	0	1	0	0	NA
PO4F1_HUMAN.H11MO.0.D/meme_human	CATTAATTATTCAT	-1.922	0.8119	2	0.001	0	1	0	0	0	1	0	0	-1.892	0.9928	3	0.0026	0	1	0	0	-0.229349
PO4F2_HUMAN.H11MO.0.D/meme_human	TATTAATGAGYTK	-1.018	1	10	0.0049	0	1	0	0	-1.948	1	3	0.011	0	1	0	0	0	1	0	0	NA
PO4F3_HUMAN.H11MO.0.D/meme_human	TCATTAATTATTCAT	-2.072	0.7765	1	0.0005	0	1	0	0	0	1	0	0	-3.5	0.3598	3	0.0026	0	1	0	0	-0.253383
PO5F1_HUMAN.H11MO.0.A/meme_human	CCWTTGTTATGCAAAT	-0.2453	1	1	0.0005	0	1	0	0	0	1	0	0	0	1	0	0	0	1	0	0	NA
PO5F1_HUMAN.H11MO.1.A/meme_human	WHATGCAMAT	-2.237	0.7223	563	0.2732	-1.839	1	20	0.4082	-0.2085	1	58	0.2125	-0.2209	1	286	0.2436	-1.839	1	20	0.4082	-0.221104
PO6F1_HUMAN.H11MO.0.D/meme_human	CATAATTTATGCR	-0.7139	1	1	0.0005	0	1	0	0	0	1	0	0	0	1	0	0	0	1	0	0	NA
PO6F2_HUMAN.H11MO.0.D/meme_human	GWTAATTAGST	-0.3759	1	44	0.0213	-0.9752	1	2	0.0408	-3.38	0.5249	9	0.033	-0.7469	1	24	0.0204	-0.9752	1	2	0.0408	0.561872
PPARA_HUMAN.H11MO.0.B/meme_human	AASTRGGKCAAAGGTCA	-0.2453	1	1	0.0005	-3.596	0.9817	1	0.0204	0	1	0	0	0	1	0	0	-3.596	0.9817	1	0.0204	-0.122503
PPARA_HUMAN.H11MO.1.B/meme_human	AAAGGTCAG	-0.5465	1	825	0.4003	-0.01236	1	11	0.2245	-0.06947	1	84	0.3077	-0.09535	1	416	0.3543	-0.01236	1	11	0.2245	NA
PPARD_HUMAN.H11MO.0.D/meme_human	YAGGVSAAAGGTCA	-0.7267	1	12	0.0058	-2.25	1	1	0.0204	0	1	0	0	-0.1628	1	4	0.0034	-2.25	1	1	0.0204	NA
PPARG_HUMAN.H11MO.0.A/meme_human	AWSTRGGKCAAAGGTCA	-0.2474	1	2	0.001	-3.596	0.9817	1	0.0204	0	1	0	0	0	1	0	0	-3.596	0.9817	1	0.0204	-0.122503
PPARG_HUMAN.H11MO.1.A/meme_human	CAAAGGTCA	-0.471	1	655	0.3178	-1.436	1	17	0.3469	-0.1974	1	65	0.2381	-1.372	1	355	0.3024	-1.436	1	17	0.3469	NA
PRD14_HUMAN.H11MO.0.A/meme_human	ARGTTAGAGACCYR	-0.7231	1	10	0.0049	0	1	0	0	0	1	0	0	-0.483	1	5	0.0043	0	1	0	0	NA
PRDM1_HUMAN.H11MO.0.A/meme_human	GAAAGTGAAAGTGR	-0.2696	1	9	0.0044	0	1	0	0	0	1	0	0	-1.244	1	7	0.006	0	1	0	0	NA
PRDM4_HUMAN.H11MO.0.D/meme_human	GKGGGGGGCCTTGAAA	0	1	0	0	0	1	0	0	0	1	0	0	0	1	0	0	0	1	0	0	NA
PRDM6_HUMAN.H11MO.0.C/meme_human	AARARGAAAAAAA	-3.538	0.4003	262	0.1271	-0.01199	1	2	0.0408	-0.9299	1	29	0.1062	-0.4527	1	163	0.1388	-0.01199	1	2	0.0408	-0.221104
PRGR_HUMAN.H11MO.0.A/meme_human	RGAACATTYTGTTCTY	-0.1817	1	1	0.0005	0	1	0	0	0	1	0	0	0	1	0	0	0	1	0	0	NA
PRGR_HUMAN.H11MO.1.A/meme_human	RGAACAGAA	-0.4118	1	1012	0.491	-0.3744	1	21	0.4286	-1.807	1	125	0.4579	-0.02097	1	516	0.4395	-0.3744	1	21	0.4286	NA
PROP1_HUMAN.H11MO.0.D/meme_human	TAATTRAATTA	-0.9645	1	32	0.0155	-0.5232	1	1	0.0204	-1.357	1	5	0.0183	-0.3921	1	19	0.0162	-0.5232	1	1	0.0204	NA
PROX1_HUMAN.H11MO.0.D/meme_human	GGGKARGGCGKSTTGGG	-0.03324	1	40	0.0194	-0.486	1	1	0.0204	-0.3858	1	9	0.033	-0.000207	1	20	0.017	-0.486	1	1	0.0204	NA
PRRX1_HUMAN.H11MO.0.D/meme_human	TAAYCTG	-2.201	0.7307	865	0.4197	-0.000212	1	12	0.2449	-0.4471	1	94	0.3443	-0.03062	1	438	0.3731	-0.000212	1	12	0.2449	-0.221104
PRRX2_HUMAN.H11MO.0.C/meme_human	YTAATTR	-0.3381	1	716	0.3474	-0.4885	1	20	0.4082	-0.4892	1	80	0.293	-0.04572	1	368	0.3135	-0.4885	1	20	0.4082	NA
PTF1A_HUMAN.H11MO.0.B/meme_human	SCAGCTGCYBCYTYYCCC	-0.1048	1	31	0.015	-1.02	1	1	0.0204	-0.143	1	3	0.011	-0.07029	1	13	0.0111	-1.02	1	1	0.0204	NA
PTF1A_HUMAN.H11MO.1.B/meme_human	AGCAGCTGG	-0.04917	1	719	0.3489	-0.4443	1	12	0.2449	-0.1393	1	81	0.2967	-0.03342	1	337	0.2871	-0.4443	1	12	0.2449	NA
PURA_HUMAN.H11MO.0.D/meme_human	GGARKKGGDGGGCRKGG	-0.0255	1	54	0.0262	-3.428	0.9817	3	0.0612	-1.098	1	9	0.033	-3.762	0.3143	37	0.0315	-3.428	0.9817	3	0.0612	-0.194581
RARA_HUMAN.H11MO.0.A/meme_human	GGRRGRTCARGAGKTCAAGG	-0.83	1	3	0.0015	0	1	0	0	0	1	0	0	0	1	0	0	0	1	0	0	NA
RARA_HUMAN.H11MO.1.A/meme_human	VAGGTCAGRG	-0.08495	1	1055	0.5119	-0.01364	1	15	0.3061	-0.03408	1	113	0.4139	-0.02432	1	533	0.454	-0.01364	1	15	0.3061	NA
RARA_HUMAN.H11MO.2.A/meme_human	AGGTCANSRRGAGGTCA	-0.3201	1	3	0.0015	0	1	0	0	0	1	0	0	0	1	0	0	0	1	0	0	NA
RARB_HUMAN.H11MO.0.D/meme_human	GAGGTCAGRRV	-0.3384	1	650	0.3154	-0.01677	1	9	0.1837	-0.05933	1	65	0.2381	-0.6291	1	340	0.2896	-0.01677	1	9	0.1837	NA
RARG_HUMAN.H11MO.0.B/meme_human	AGGTCASMRTGACCTGGV	-0.8874	1	6	0.0029	0	1	0	0	0	1	0	0	0	1	0	0	0	1	0	0	NA
RARG_HUMAN.H11MO.1.B/meme_human	VAGGTCAG	-0.04329	1	1450	0.7035	-0.01116	1	26	0.5306	-0.5899	1	181	0.663	-0.07023	1	773	0.6584	-0.01116	1	26	0.5306	NA
RARG_HUMAN.H11MO.2.D/meme_human	GGRGKTCAVCVAVAGGTCAV	-0.2581	1	1	0.0005	0	1	0	0	0	1	0	0	0	1	0	0	0	1	0	0	NA
RAX2_HUMAN.H11MO.0.D/meme_human	YTAA	-0.6729	1	2061	1	-0.02782	1	49	1	-0.1625	1	273	1	-0.156	1	1173	0.9991	-0.02782	1	49	1	NA
REL_HUMAN.H11MO.0.B/meme_human	DGWAGGGAAATKCCA	-0.1134	1	9	0.0044	0	1	0	0	0	1	0	0	-0.4339	1	3	0.0026	0	1	0	0	NA
RELB_HUMAN.H11MO.0.C/meme_human	GGGGGMTTTCCM	-2.04	0.7844	122	0.0592	-0.7296	1	3	0.0612	-0.6312	1	15	0.0549	-9e-06	1	39	0.0332	-0.7296	1	3	0.0612	-0.221104
REST_HUMAN.H11MO.0.A/meme_human	TTCAGCACCATGGACAGCGCCC	0	1	0	0	0	1	0	0	0	1	0	0	0	1	0	0	0	1	0	0	NA
RFX1_HUMAN.H11MO.0.B/meme_human	SCSSCSGTTGCCATGGCRACGG	0	1	0	0	0	1	0	0	0	1	0	0	0	1	0	0	0	1	0	0	NA
RFX1_HUMAN.H11MO.1.B/meme_human	BGTTGCCAKGG	-2.179	0.7307	96	0.0466	-0.1083	1	1	0.0204	-0.001131	1	4	0.0147	-0.002927	1	38	0.0324	-0.1083	1	1	0.0204	-0.221104
RFX2_HUMAN.H11MO.0.A/meme_human	CKGTTGCCATGGCAACVG	0	1	0	0	0	1	0	0	0	1	0	0	-0.7197	1	1	0.0009	0	1	0	0	NA
RFX2_HUMAN.H11MO.1.A/meme_human	CKGTTGCCATGG	-3.823	0.3452	30	0.0146	0	1	0	0	0	1	0	0	-0.01021	1	10	0.0085	0	1	0	0	-0.221104
RFX3_HUMAN.H11MO.0.B/meme_human	BGTTGCCATGGTAA	-0.9955	1	5	0.0024	0	1	0	0	0	1	0	0	-0.2932	1	2	0.0017	0	1	0	0	NA
RFX4_HUMAN.H11MO.0.D/meme_human	SGTTGCCATGGTWAC	-0.3226	1	2	0.001	0	1	0	0	0	1	0	0	-0.7197	1	1	0.0009	0	1	0	0	NA
RFX5_HUMAN.H11MO.0.A/meme_human	GTCABCTGTTGCYAGGSAGA	0	1	0	0	0	1	0	0	0	1	0	0	0	1	0	0	0	1	0	0	NA
RFX5_HUMAN.H11MO.1.A/meme_human	CTGTTGCTAGG	-1.029	1	104	0.0505	0	1	0	0	-0.000132	1	3	0.011	-0.499	1	59	0.0503	0	1	0	0	NA
RHXF1_HUMAN.H11MO.0.D/meme_human	VRGGGATYADS	-0.3066	1	1018	0.4939	-0.001809	1	15	0.3061	-0.3056	1	117	0.4286	-0.000793	1	489	0.4165	-0.001809	1	15	0.3061	NA
RORA_HUMAN.H11MO.0.C/meme_human	AWSTRGGTCARRG	-2.363	0.6482	426	0.2067	-0.002017	1	3	0.0612	-1.595	1	56	0.2051	-0.003623	1	191	0.1627	-0.002017	1	3	0.0612	-0.221104
RORG_HUMAN.H11MO.0.C/meme_human	GAAASTRGGTCA	-1.491	0.9535	81	0.0393	-0.3432	1	2	0.0408	-3.195	0.5958	14	0.0513	-0.04956	1	34	0.029	-0.3432	1	2	0.0408	0.552125
RREB1_HUMAN.H11MO.0.D/meme_human	RKGGKKGGGGGTGKTTTGGGGT	0	1	0	0	0	1	0	0	0	1	0	0	-0.7197	1	1	0.0009	0	1	0	0	NA
RUNX1_HUMAN.H11MO.0.A/meme_human	KYTGTGGTTTB	-0.3929	1	153	0.0742	-0.04086	1	1	0.0204	-1.347	1	19	0.0696	-1.051	1	79	0.0673	-0.04086	1	1	0.0204	NA
RUNX2_HUMAN.H11MO.0.A/meme_human	KGTYTGTGGTTTKK	-0.01424	1	56	0.0272	-0.379	1	1	0.0204	-0.7418	1	6	0.022	-0.7422	1	28	0.0239	-0.379	1	1	0.0204	NA
RUNX3_HUMAN.H11MO.0.A/meme_human	KYTGTGGTTT	-0.1852	1	245	0.1189	-0.1151	1	3	0.0612	-0.7736	1	27	0.0989	-0.5246	1	122	0.1039	-0.1151	1	3	0.0612	NA
RX_HUMAN.H11MO.0.D/meme_human	TTAATTRRYWA	-0.7576	1	71	0.0344	0	1	0	0	-0.9611	1	10	0.0366	-0.1219	1	38	0.0324	0	1	0	0	NA
RXRA_HUMAN.H11MO.0.A/meme_human	GRGDVAGDVAGAGGTCAGRG	-0.09155	1	11	0.0053	0	1	0	0	-0.1523	1	1	0.0037	-2.194	0.8439	12	0.0102	0	1	0	0	-0.190733
RXRA_HUMAN.H11MO.1.A/meme_human	CARAGGTCAG	-0.1075	1	872	0.4231	-0.00044	1	9	0.1837	-0.1173	1	92	0.337	-0.2451	1	451	0.3842	-0.00044	1	9	0.1837	NA
RXRB_HUMAN.H11MO.0.C/meme_human	TSAGGTCACR	-0.2417	1	643	0.312	-0.000402	1	5	0.102	-0.2883	1	65	0.2381	-0.5665	1	326	0.2777	-0.000402	1	5	0.102	NA
RXRG_HUMAN.H11MO.0.B/meme_human	GGTCAAAGGTCAH	-1.531	0.9535	4	0.0019	0	1	0	0	0	1	0	0	-0.3054	1	1	0.0009	0	1	0	0	-0.221104
SALL4_HUMAN.H11MO.0.B/meme_human	GGDGGGTGGG	-6	0.0796	1583	0.7681	-1.3e-05	1	19	0.3878	-0.002759	1	184	0.674	0	1	769	0.655	-1.3e-05	1	19	0.3878	-0.221104
SCRT1_HUMAN.H11MO.0.D/meme_human	GCAACAGGTGGTW	-0.1691	1	3	0.0015	0	1	0	0	0	1	0	0	-0.6957	1	3	0.0026	0	1	0	0	NA
SCRT2_HUMAN.H11MO.0.D/meme_human	RWGCAACAGGTGG	-0.2864	1	5	0.0024	0	1	0	0	0	1	0	0	-9.156	0.0058	11	0.0094	0	1	0	0	-0.190733
SHOX_HUMAN.H11MO.0.D/meme_human	YT	-0.04485	1	2061	1	-0.02782	1	49	1	-0.1625	1	273	1	-0.6672	1	1174	1	-0.02782	1	49	1	NA
SHOX2_HUMAN.H11MO.0.D/meme_human	CTAATTAGYYWAWWWWD	-0.6305	1	8	0.0039	0	1	0	0	-0.7374	1	1	0.0037	-0.2709	1	3	0.0026	0	1	0	0	NA
SIX1_HUMAN.H11MO.0.A/meme_human	TGWAAYYTGATMCY	-0.01223	1	10	0.0049	0	1	0	0	-0.5856	1	1	0.0037	-1.537	1	6	0.0051	0	1	0	0	NA
SIX2_HUMAN.H11MO.0.A/meme_human	TGAAAYHTGAKAC	-0.01405	1	39	0.0189	-0.4362	1	1	0.0204	-1.244	1	5	0.0183	-0.6904	1	19	0.0162	-0.4362	1	1	0.0204	NA
SMAD1_HUMAN.H11MO.0.D/meme_human	RSCCTGTCTGCC	-0.1102	1	151	0.0733	-0.05533	1	1	0.0204	-0.4131	1	15	0.0549	-7.271	0.0256	104	0.0886	-0.05533	1	1	0.0204	-0.190733
SMAD2_HUMAN.H11MO.0.A/meme_human	TGTCTGBCACCT	-1.311	1	250	0.1213	-0.8775	1	6	0.1224	-2.732	0.7942	34	0.1245	-3.511	0.3598	134	0.1141	-0.8775	1	6	0.1224	-0.0659456
SMAD3_HUMAN.H11MO.0.B/meme_human	STCTGYCWCCTG	-0.5286	1	1460	0.7084	-2.2e-05	1	17	0.3469	-1.399	1	180	0.6593	-1.8e-05	1	705	0.6005	-2.2e-05	1	17	0.3469	NA
SMAD4_HUMAN.H11MO.0.B/meme_human	CTGTCTGKCACCT	-0.1709	1	106	0.0514	-1.308	1	3	0.0612	-0.9486	1	12	0.044	-3.69	0.321	63	0.0537	-1.308	1	3	0.0612	-0.190733
SMCA1_HUMAN.H11MO.0.C/meme_human	CMARGAAGAATG	-0.2268	1	154	0.0747	-0.128	1	2	0.0408	-2.72	0.7942	23	0.0842	-0.3803	1	90	0.0767	-0.128	1	2	0.0408	0.561872
SMCA5_HUMAN.H11MO.0.C/meme_human	GAATBGAATGGAATC	-0.09649	1	2	0.001	0	1	0	0	-1.897	1	1	0.0037	-0.7197	1	1	0.0009	0	1	0	0	NA
SNAI1_HUMAN.H11MO.0.C/meme_human	CCAGGTGG	-0.6519	1	717	0.3479	-1.313	1	17	0.3469	-0.002645	1	60	0.2198	0	1	289	0.2462	-1.313	1	17	0.3469	NA
SNAI2_HUMAN.H11MO.0.A/meme_human	RRCAGGTGCM	-0.2841	1	398	0.1931	-0.01148	1	3	0.0612	-0.07842	1	34	0.1245	-0.000131	1	155	0.132	-0.01148	1	3	0.0612	NA
SOX1_HUMAN.H11MO.0.D/meme_human	DATGAATGTTATTCAT	0	1	0	0	0	1	0	0	0	1	0	0	0	1	0	0	0	1	0	0	NA
SOX10_HUMAN.H11MO.0.B/meme_human	MAAAGGRDSCWTTGTT	-1.003	1	11	0.0053	-1.505	1	1	0.0204	0	1	0	0	-1.798	0.9928	12	0.0102	-1.505	1	1	0.0204	-0.190733
SOX10_HUMAN.H11MO.1.A/meme_human	BBCCTTTGTTYYC	-2.609	0.6114	485	0.2353	-0.008501	1	5	0.102	-2.096	1	58	0.2125	-0.7173	1	275	0.2342	-0.008501	1	5	0.102	-0.221104
SOX11_HUMAN.H11MO.0.D/meme_human	AACAMTGMAATTGTTY	0	1	0	0	0	1	0	0	0	1	0	0	0	1	0	0	0	1	0	0	NA
SOX13_HUMAN.H11MO.0.D/meme_human	YATTGTTY	-2.542	0.6114	1094	0.5308	-1.078	1	32	0.6531	-1.21	1	129	0.4725	-0.1061	1	603	0.5136	-1.078	1	32	0.6531	-0.221104
SOX15_HUMAN.H11MO.0.D/meme_human	CATTGTT	-0.2789	1	683	0.3314	-3.462	0.9817	25	0.5102	-10.67	0.0036	105	0.3846	-8.232	0.0121	405	0.345	-3.462	0.9817	25	0.5102	0.373161
SOX17_HUMAN.H11MO.0.C/meme_human	SCCATTGTTYT	-0.0793	1	345	0.1674	-1.646	1	11	0.2245	-0.3164	1	37	0.1355	-0.2955	1	198	0.1687	-1.646	1	11	0.2245	NA
SOX18_HUMAN.H11MO.0.D/meme_human	GHWHVMATTGTTBTYKTCC	-0.4984	1	3	0.0015	0	1	0	0	-1.897	1	1	0.0037	-2.919	0.5231	6	0.0051	0	1	0	0	-0.190733
SOX2_HUMAN.H11MO.0.A/meme_human	TBCCTTTGTTYYB	-1.015	1	327	0.1587	-1.182	1	10	0.2041	-0.3938	1	33	0.1209	-0.305	1	195	0.1661	-1.182	1	10	0.2041	NA
SOX2_HUMAN.H11MO.1.A/meme_human	BCCTTTGTYATGCAAA	-0.1863	1	3	0.0015	0	1	0	0	0	1	0	0	-3.5	0.3598	3	0.0026	0	1	0	0	-0.190733
SOX21_HUMAN.H11MO.0.D/meme_human	RAACAATGKTAKTGTT	0	1	0	0	0	1	0	0	0	1	0	0	0	1	0	0	0	1	0	0	NA
SOX3_HUMAN.H11MO.0.B/meme_human	BCCTTTGTBYB	-0.3197	1	563	0.2732	-0.4278	1	13	0.2653	-1.294	1	71	0.2601	-0.6952	1	344	0.293	-0.4278	1	13	0.2653	NA
SOX4_HUMAN.H11MO.0.B/meme_human	YCCTTTGTTCYY	-1.978	0.8024	291	0.1412	-0.5065	1	7	0.1429	-0.2678	1	30	0.1099	-0.02838	1	163	0.1388	-0.5065	1	7	0.1429	-0.221104
SOX5_HUMAN.H11MO.0.C/meme_human	YATTGTTW	-0.8054	1	990	0.4803	-0.1576	1	24	0.4898	-1.816	1	117	0.4286	-1.677	1	562	0.4787	-0.1576	1	24	0.4898	NA
SOX7_HUMAN.H11MO.0.D/meme_human	AACAMTGMAATTGTTT	0	1	0	0	0	1	0	0	0	1	0	0	0	1	0	0	0	1	0	0	NA
SOX8_HUMAN.H11MO.0.D/meme_human	TCACTGCAATTGATKY	0	1	0	0	0	1	0	0	0	1	0	0	-0.7197	1	1	0.0009	0	1	0	0	NA
SOX9_HUMAN.H11MO.0.B/meme_human	AADGGVNCCWTTGTTC	-0.4168	1	5	0.0024	0	1	0	0	0	1	0	0	-0.1672	1	2	0.0017	0	1	0	0	NA
SOX9_HUMAN.H11MO.1.B/meme_human	YCATTGTYY	-3.84	0.3452	1394	0.6764	-1.086	1	36	0.7347	-4.271	0.3564	181	0.663	-0.3442	1	758	0.6457	-1.086	1	36	0.7347	0.268617
SP1_HUMAN.H11MO.0.A/meme_human	VGGGGGCGGGGCCGGGGGGGGG	0	1	0	0	0	1	0	0	0	1	0	0	0	1	0	0	0	1	0	0	NA
SP1_HUMAN.H11MO.1.A/meme_human	VGGGGGCGGGGCCG	-0.03105	1	56	0.0272	0	1	0	0	-0.1164	1	9	0.033	-0.8701	1	43	0.0366	0	1	0	0	NA
SP2_HUMAN.H11MO.0.A/meme_human	GGGSRGGGGGCGGGGCCGGGGG	-0.01521	1	4	0.0019	0	1	0	0	0	1	0	0	-0.01832	1	1	0.0009	0	1	0	0	NA
SP2_HUMAN.H11MO.1.B/meme_human	RGGGGGCGGGGC	-0.8232	1	234	0.1135	-0.008117	1	1	0.0204	-0.2283	1	37	0.1355	-0.3939	1	144	0.1227	-0.008117	1	1	0.0204	NA
SP3_HUMAN.H11MO.0.B/meme_human	GGGRGGGGGCGGGGCSGGGG	-0.000253	1	15	0.0073	0	1	0	0	-0.289	1	3	0.011	-0.0144	1	8	0.0068	0	1	0	0	NA
SP4_HUMAN.H11MO.0.A/meme_human	GGGAAGGGGGCGGGGCCDGR	-0.9747	1	17	0.0082	0	1	0	0	-8.03	0.0251	9	0.033	-4.964	0.1381	19	0.0162	0	1	0	0	0.454804
SP4_HUMAN.H11MO.1.A/meme_human	GGRGGGGGCGGGGCBG	-0.04994	1	50	0.0243	0	1	0	0	-0.5427	1	9	0.033	-0.7369	1	34	0.029	0	1	0	0	NA
SPDEF_HUMAN.H11MO.0.D/meme_human	RACCCGGATGAAGT	-0.3918	1	38	0.0184	-1.219	1	2	0.0408	-0.03362	1	2	0.0073	-0.2958	1	20	0.017	-1.219	1	2	0.0408	NA
SPI1_HUMAN.H11MO.0.A/meme_human	AAAAAGAGGAAGTGRRR	-0.3617	1	2	0.001	0	1	0	0	0	1	0	0	-1.935	0.9928	2	0.0017	0	1	0	0	-0.190733
SPIB_HUMAN.H11MO.0.A/meme_human	ARAAAGAGGAAGTGAAA	-0.3942	1	1	0.0005	0	1	0	0	0	1	0	0	-1.935	0.9928	2	0.0017	0	1	0	0	-0.190733
SPIC_HUMAN.H11MO.0.D/meme_human	KRDGAAGGGKRRG	-0.0533	1	1397	0.6778	-0.006984	1	23	0.4694	-0.05649	1	174	0.6374	-0.127	1	797	0.6789	-0.006984	1	23	0.4694	NA
SPZ1_HUMAN.H11MO.0.D/meme_human	CGGCTGTWACCCTGGG	-0.7298	1	3	0.0015	0	1	0	0	-0.9516	1	1	0.0037	-0.145	1	1	0.0009	0	1	0	0	NA
SRBP1_HUMAN.H11MO.0.A/meme_human	RGTSRGGTGAB	-0.07331	1	848	0.4115	-0.03451	1	14	0.2857	-0.002258	1	87	0.3187	-0.03774	1	460	0.3918	-0.03451	1	14	0.2857	NA
SRBP2_HUMAN.H11MO.0.B/meme_human	VSGTGGGGTGAKG	-1.263	1	508	0.2465	-0.3499	1	9	0.1837	-0.846	1	67	0.2454	-0.175	1	276	0.2351	-0.3499	1	9	0.1837	NA
SRF_HUMAN.H11MO.0.A/meme_human	TTKCCTTATWTGGBCWTD	-1.018	1	1	0.0005	0	1	0	0	0	1	0	0	0	1	0	0	0	1	0	0	NA
SRY_HUMAN.H11MO.0.B/meme_human	TTTTGTTTW	-0.9992	1	989	0.4799	-0.2191	1	24	0.4898	-1.909	1	117	0.4286	-1.461	1	568	0.4838	-0.2191	1	24	0.4898	NA
STA5A_HUMAN.H11MO.0.A/meme_human	TTCYAGGAAA	-0.385	1	131	0.0636	-1.664	1	5	0.102	-5.877	0.1201	31	0.1136	-4.82	0.1449	96	0.0818	-1.664	1	5	0.102	0.331137
STA5B_HUMAN.H11MO.0.A/meme_human	TTTCTTRGAAAT	-0.9014	1	79	0.0383	-6.401	0.1163	8	0.1633	-1.706	1	13	0.0476	-0.7305	1	44	0.0375	-6.401	0.1163	8	0.1633	-0.122503
STAT1_HUMAN.H11MO.0.A/meme_human	CCCMTTTCCHGGAAAWCHC	-0.8765	1	1	0.0005	0	1	0	0	0	1	0	0	0	1	0	0	0	1	0	0	NA
STAT1_HUMAN.H11MO.1.A/meme_human	RRGAAAAWGAAACTGAAAS	-0.5259	1	4	0.0019	0	1	0	0	0	1	0	0	-3.947	0.2707	7	0.006	0	1	0	0	-0.190733
STAT2_HUMAN.H11MO.0.A/meme_human	RRGAAAATGAAACTGAAAS	0	1	0	0	0	1	0	0	0	1	0	0	0	1	0	0	0	1	0	0	NA
STAT3_HUMAN.H11MO.0.A/meme_human	CAYTTCCMGGAA	-0.9909	1	88	0.0427	-2.736	1	5	0.102	-0.3898	1	11	0.0403	-0.1683	1	46	0.0392	-2.736	1	5	0.102	NA
STAT4_HUMAN.H11MO.0.A/meme_human	TTTCYYGGAAR	-1.421	0.9883	369	0.179	-3.262	0.9849	15	0.3061	-1.27	1	50	0.1832	-0.00066	1	175	0.1491	-3.262	0.9849	15	0.3061	-0.28226
STAT6_HUMAN.H11MO.0.B/meme_human	TTCTCAGGAAR	-0.104	1	135	0.0655	-0.9528	1	4	0.0816	-0.401	1	16	0.0586	-0.02481	1	70	0.0596	-0.9528	1	4	0.0816	NA
STF1_HUMAN.H11MO.0.B/meme_human	GYYCAAGGYCA	-1.985	0.8024	418	0.2028	-0.000957	1	2	0.0408	-0.001068	1	30	0.1099	-0.000239	1	166	0.1414	-0.000957	1	2	0.0408	-0.221104
SUH_HUMAN.H11MO.0.A/meme_human	RGCGTGGGAAM	-3.43	0.4307	775	0.376	-0.4101	1	15	0.3061	-2.036	1	116	0.4249	-1.579	1	455	0.3876	-0.4101	1	15	0.3061	-0.221104
TAF1_HUMAN.H11MO.0.A/meme_human	RARAWGGCGGCGGMGG	-0.01555	1	36	0.0175	-0.6591	1	1	0.0204	-0.006912	1	2	0.0073	-0.5495	1	28	0.0239	-0.6591	1	1	0.0204	NA
TAL1_HUMAN.H11MO.0.A/meme_human	CTGGNVGGBRSAGATAAGR	-0.4385	1	2	0.001	0	1	0	0	0	1	0	0	-0.7197	1	1	0.0009	0	1	0	0	NA
TAL1_HUMAN.H11MO.1.A/meme_human	SAGGAARCAGMTGKB	-0.5116	1	100	0.0485	0	1	0	0	-0.0873	1	8	0.0293	-0.08891	1	43	0.0366	0	1	0	0	NA
TBP_HUMAN.H11MO.0.A/meme_human	CTATAAAARG	-0.4851	1	211	0.1024	-0.5136	1	7	0.1429	-0.3849	1	21	0.0769	-0.3113	1	116	0.0988	-0.5136	1	7	0.1429	NA
TBR1_HUMAN.H11MO.0.D/meme_human	AAAGGTGTGAAAW	-0.2866	1	4	0.0019	0	1	0	0	0	1	0	0	0	1	0	0	0	1	0	0	NA
TBX1_HUMAN.H11MO.0.D/meme_human	GGGTGGGCAGGGGTGGGCDK	0	1	0	0	0	1	0	0	0	1	0	0	0	1	0	0	0	1	0	0	NA
TBX15_HUMAN.H11MO.0.D/meme_human	GGGGGGGGGGGGGTGGGRG	-0.1458	1	5	0.0024	0	1	0	0	0	1	0	0	-0.07168	1	1	0.0009	0	1	0	0	NA
TBX19_HUMAN.H11MO.0.D/meme_human	WTTTCACACVTAGGTGTGAAAT	0	1	0	0	0	1	0	0	0	1	0	0	0	1	0	0	0	1	0	0	NA
TBX2_HUMAN.H11MO.0.D/meme_human	TGCMAWCABAGGTGTGARAHGCSMC	0	1	0	0	0	1	0	0	0	1	0	0	0	1	0	0	0	1	0	0	NA
TBX20_HUMAN.H11MO.0.D/meme_human	RGGTGHTGACAGSH	-0.2651	1	25	0.0121	0	1	0	0	-1.091	1	4	0.0147	-0.1294	1	8	0.0068	0	1	0	0	NA
TBX21_HUMAN.H11MO.0.A/meme_human	GDGDAGGTGTGAR	-0.1018	1	902	0.4377	-1e-06	1	5	0.102	-0.8818	1	108	0.3956	-0.7059	1	471	0.4012	-1e-06	1	5	0.102	NA
TBX3_HUMAN.H11MO.0.C/meme_human	DRAGGTGGGAR	-0.4675	1	1427	0.6924	-0.003015	1	21	0.4286	-2.018	1	184	0.674	-0.3955	1	763	0.6499	-0.003015	1	21	0.4286	NA
TBX4_HUMAN.H11MO.0.D/meme_human	AAGGTGTGAAAWNTVACACC	0	1	0	0	0	1	0	0	0	1	0	0	0	1	0	0	0	1	0	0	NA
TBX5_HUMAN.H11MO.0.D/meme_human	AGGTGTGA	-0.02386	1	1061	0.5148	-0.4031	1	23	0.4694	-0.1095	1	113	0.4139	-0.1836	1	573	0.4881	-0.4031	1	23	0.4694	NA
TCF7_HUMAN.H11MO.0.A/meme_human	AACCACATCAAAGGVA	-0.784	1	5	0.0024	0	1	0	0	0	1	0	0	-8.36	0.0113	9	0.0077	0	1	0	0	-0.190733
TEAD1_HUMAN.H11MO.0.A/meme_human	RCATTCCWGSCA	-0.8042	1	134	0.065	-0.5367	1	3	0.0612	-0.2951	1	12	0.044	-0.01655	1	52	0.0443	-0.5367	1	3	0.0612	NA
TEAD2_HUMAN.H11MO.0.D/meme_human	CCACATTCCWGG	-0.2421	1	59	0.0286	0	1	0	0	-0.3607	1	5	0.0183	-0.0379	1	19	0.0162	0	1	0	0	NA
TEAD3_HUMAN.H11MO.0.D/meme_human	GAWATTYCTGCTBTA	-0.000962	1	12	0.0058	-9.478	0.0098	4	0.0816	-2.585	0.8282	3	0.011	-2.481	0.6933	10	0.0085	-9.478	0.0098	4	0.0816	-0.120801
TEAD4_HUMAN.H11MO.0.A/meme_human	RCATTCCWGGVAK	-0.7023	1	127	0.0616	-0.6321	1	3	0.0612	-0.1261	1	9	0.033	-0.000947	1	39	0.0332	-0.6321	1	3	0.0612	NA
TEF_HUMAN.H11MO.0.D/meme_human	TGTTTATGTAAMTK	-2.707	0.5912	11	0.0053	-2.322	1	2	0.0408	-8.557	0.0165	6	0.022	-0.6923	1	7	0.006	-2.322	1	2	0.0408	0.546725
TF2LX_HUMAN.H11MO.0.D/meme_human	ACTATGACAGCTGTC	-2.772	0.5738	2	0.001	0	1	0	0	0	1	0	0	0	1	0	0	0	1	0	0	-0.221104
TF65_HUMAN.H11MO.0.A/meme_human	MAGGGAATTTCCMV	-0.4789	1	20	0.0097	0	1	0	0	-0.1278	1	1	0.0037	-0.2255	1	9	0.0077	0	1	0	0	NA
TF7L1_HUMAN.H11MO.0.B/meme_human	TBYCTTTGATSTB	-0.5831	1	85	0.0412	0	1	0	0	-1.822	1	11	0.0403	-7.646	0.0205	65	0.0554	0	1	0	0	-0.190733
TF7L2_HUMAN.H11MO.0.A/meme_human	BCCTTTGATSTBB	-0.3001	1	40	0.0194	0	1	0	0	-0.3246	1	3	0.011	-5.26	0.1112	31	0.0264	0	1	0	0	-0.190733
TFAP4_HUMAN.H11MO.0.A/meme_human	CCAGCTGWTB	-0.1956	1	328	0.1591	-0.09012	1	3	0.0612	-0.1838	1	35	0.1282	-0.7295	1	163	0.1388	-0.09012	1	3	0.0612	NA
TFCP2_HUMAN.H11MO.0.D/meme_human	GCCTGANCWGRCCRGA	-0.1526	1	26	0.0126	0	1	0	0	-0.8197	1	3	0.011	-0.04589	1	6	0.0051	0	1	0	0	NA
TFDP1_HUMAN.H11MO.0.C/meme_human	RGRRGGCGGGAAAN	-0.1524	1	89	0.0432	-0.4978	1	2	0.0408	-0.01674	1	12	0.044	-0.342	1	64	0.0545	-0.4978	1	2	0.0408	NA
TFE2_HUMAN.H11MO.0.A/meme_human	CACAGCTGCAG	-0.1503	1	497	0.2411	-0.1094	1	6	0.1224	-0.6853	1	59	0.2161	-0.05112	1	229	0.1951	-0.1094	1	6	0.1224	NA
TFE3_HUMAN.H11MO.0.B/meme_human	GGTCACGTGA	-0.3049	1	39	0.0189	-0.342	1	1	0.0204	-0.5377	1	6	0.022	-0.2823	1	18	0.0153	-0.342	1	1	0.0204	NA
TFEB_HUMAN.H11MO.0.C/meme_human	RGTCACGTG	-0.3129	1	19	0.0092	0	1	0	0	-0.2573	1	3	0.011	-0.000259	1	4	0.0034	0	1	0	0	NA
TGIF1_HUMAN.H11MO.0.A/meme_human	TGACAGS	-1.596	0.9365	1740	0.8443	-0.01781	1	34	0.6939	-0.003581	1	202	0.7399	-0.000325	1	925	0.7879	-0.01781	1	34	0.6939	-0.221104
TGIF2_HUMAN.H11MO.0.D/meme_human	WTGACAGCTGT	-0.8472	1	63	0.0306	-1.059	1	2	0.0408	-0.05417	1	3	0.011	-4.798	0.1449	45	0.0383	-1.059	1	2	0.0408	-0.190733
THA_HUMAN.H11MO.0.C/meme_human	RGGTCABTTCAGGTCAG	-0.07173	1	86	0.0417	0	1	0	0	-0.000309	1	1	0.0037	-0.07384	1	31	0.0264	0	1	0	0	NA
THA_HUMAN.H11MO.1.D/meme_human	YTCAGGTCAS	-1.055	1	664	0.3222	-0.000581	1	6	0.1224	-0.001438	1	56	0.2051	-0.01122	1	321	0.2734	-0.000581	1	6	0.1224	NA
THA11_HUMAN.H11MO.0.B/meme_human	KGCATKCTGGGARTTGTAGTYC	-1.415	0.9883	2	0.001	0	1	0	0	0	1	0	0	0	1	0	0	0	1	0	0	-0.221104
THAP1_HUMAN.H11MO.0.C/meme_human	SGCCGCCATCTTGGCTBCGGGC	0	1	0	0	0	1	0	0	0	1	0	0	0	1	0	0	0	1	0	0	NA
THB_HUMAN.H11MO.0.C/meme_human	GAGGTCASVTSAGGTCA	-0.05111	1	25	0.0121	0	1	0	0	-0.06427	1	1	0.0037	-2.102	0.8974	15	0.0128	0	1	0	0	-0.190733
THB_HUMAN.H11MO.1.D/meme_human	SGTCAGGTCA	-0.2273	1	407	0.1975	-0.000798	1	2	0.0408	-0.000113	1	26	0.0952	-0.005565	1	186	0.1584	-0.000798	1	2	0.0408	NA
TLX1_HUMAN.H11MO.0.D/meme_human	CTGGYAMBDDGCCAAGR	-1.069	1	41	0.0199	0	1	0	0	-0.6756	1	5	0.0183	-0.1803	1	15	0.0128	0	1	0	0	NA
TWST1_HUMAN.H11MO.0.A/meme_human	ACATCTGGTTTYMATTA	0	1	0	0	0	1	0	0	0	1	0	0	0	1	0	0	0	1	0	0	NA
TWST1_HUMAN.H11MO.1.A/meme_human	VMCATCTGGT	-0.198	1	504	0.2445	-0.01527	1	6	0.1224	-0.1254	1	49	0.1795	-0.2426	1	254	0.2164	-0.01527	1	6	0.1224	NA
TYY1_HUMAN.H11MO.0.A/meme_human	CAAGATGGCGGC	-0.487	1	13	0.0063	0	1	0	0	-0.4705	1	2	0.0073	-1.987	0.961	10	0.0085	0	1	0	0	-0.190733
TYY2_HUMAN.H11MO.0.D/meme_human	AWAATGGCGGH	-2.063	0.7777	51	0.0247	-0.9491	1	2	0.0408	-0.3489	1	7	0.0256	-4.195	0.2193	42	0.0358	-0.9491	1	2	0.0408	-0.233841
UBIP1_HUMAN.H11MO.0.D/meme_human	SCAGARA	-1.27	1	1788	0.8675	-0.4779	1	42	0.8571	-0.8296	1	227	0.8315	-0.001461	1	964	0.8211	-0.4779	1	42	0.8571	NA
UNC4_HUMAN.H11MO.0.D/meme_human	TAATTTAATTA	-1.25	1	10	0.0049	0	1	0	0	-0.4725	1	1	0.0037	-1.044	1	8	0.0068	0	1	0	0	NA
USF1_HUMAN.H11MO.0.A/meme_human	GGTCACGTGRCC	-0.485	1	21	0.0102	-0.7147	1	1	0.0204	-1.386	1	6	0.022	-0.0144	1	8	0.0068	-0.7147	1	1	0.0204	NA
USF2_HUMAN.H11MO.0.A/meme_human	GGGTCACGTGRCSVSSSSS	-0.8423	1	5	0.0024	0	1	0	0	0	1	0	0	-0.145	1	1	0.0009	0	1	0	0	NA
VAX1_HUMAN.H11MO.0.D/meme_human	RSTAATTAGBGTTAATTA	0	1	0	0	0	1	0	0	0	1	0	0	0	1	0	0	0	1	0	0	NA
VAX2_HUMAN.H11MO.0.D/meme_human	WWWAGGSTAATTAGTG	-0.3481	1	2	0.001	0	1	0	0	0	1	0	0	0	1	0	0	0	1	0	0	NA
VDR_HUMAN.H11MO.0.A/meme_human	GRGGTCASTGRGTTCA	-0.09469	1	7	0.0034	0	1	0	0	0	1	0	0	-0.9899	1	5	0.0043	0	1	0	0	NA
VDR_HUMAN.H11MO.1.A/meme_human	TGGGKTCAB	-0.119	1	1339	0.6497	-0.05055	1	25	0.5102	-0.001556	1	139	0.5092	-0.05655	1	707	0.6022	-0.05055	1	25	0.5102	NA
VENTX_HUMAN.H11MO.0.D/meme_human	YSCTAATYGSTTHYHAATT	-0.8572	1	3	0.0015	0	1	0	0	-1.282	1	1	0.0037	0	1	0	0	0	1	0	0	NA
VEZF1_HUMAN.H11MO.0.C/meme_human	GGGGAGGGGGGAGGGGGAGGGG	-0.000125	1	1	0.0005	0	1	0	0	-1.897	1	1	0.0037	-11.95	0.0007	7	0.006	0	1	0	0	-0.190733
VEZF1_HUMAN.H11MO.1.C/meme_human	RGRGGGAGGGGG	-0.44	1	930	0.4512	-0.02479	1	13	0.2653	-0.1318	1	125	0.4579	-0.001686	1	524	0.4463	-0.02479	1	13	0.2653	NA
VSX1_HUMAN.H11MO.0.D/meme_human	TAATTAGCYWWWWW	-1.65	0.9142	23	0.0112	-2.51	1	2	0.0408	-1.814	1	4	0.0147	-0.1334	1	12	0.0102	-2.51	1	2	0.0408	-0.221104
VSX2_HUMAN.H11MO.0.D/meme_human	YTAATTAGCTTM	-3.089	0.5005	10	0.0049	0	1	0	0	-1.366	1	2	0.0073	0	1	0	0	0	1	0	0	-0.221104
WT1_HUMAN.H11MO.0.C/meme_human	GGGVGGGGGAGGRGGRGGRG	-0.001057	1	4	0.0019	0	1	0	0	0	1	0	0	-1.128	1	3	0.0026	0	1	0	0	NA
WT1_HUMAN.H11MO.1.B/meme_human	GTGGGAGGAGG	-0.1718	1	732	0.3552	-1.424	1	17	0.3469	-0.02337	1	83	0.304	-0.01701	1	388	0.3305	-1.424	1	17	0.3469	NA
XBP1_HUMAN.H11MO.0.D/meme_human	GSTGACGTGGC	-0.05421	1	148	0.0718	0	1	0	0	-0.000442	1	8	0.0293	-0.002055	1	62	0.0528	0	1	0	0	NA
Z324A_HUMAN.H11MO.0.C/meme_human	KMTCAAACCATCCTTKGCTGSCA	0	1	0	0	0	1	0	0	0	1	0	0	0	1	0	0	0	1	0	0	NA
Z354A_HUMAN.H11MO.0.C/meme_human	ATTTAGTCCATTTACATTTAATGT	0	1	0	0	0	1	0	0	0	1	0	0	-1.935	0.9928	2	0.0017	0	1	0	0	-0.190733
ZBED1_HUMAN.H11MO.0.D/meme_human	TATGTCGCGATAT	0	1	0	0	0	1	0	0	0	1	0	0	0	1	0	0	0	1	0	0	NA
ZBT14_HUMAN.H11MO.0.C/meme_human	GGAGCGCGC	-0.1544	1	159	0.0771	-1.264	1	5	0.102	-3.236	0.5832	49	0.1795	-1.695	1	123	0.1048	-1.264	1	5	0.102	0.561872
ZBT17_HUMAN.H11MO.0.A/meme_human	GRGGGWGGGGGAGGGGARG	-0.142	1	18	0.0087	0	1	0	0	-0.4705	1	2	0.0073	-0.6914	1	11	0.0094	0	1	0	0	NA
ZBT18_HUMAN.H11MO.0.C/meme_human	TCCAGMTGTKG	-0.04243	1	363	0.1761	-0.1528	1	5	0.102	-0.5504	1	41	0.1502	-1.085	1	185	0.1576	-0.1528	1	5	0.102	NA
ZBT48_HUMAN.H11MO.0.C/meme_human	YHAGGGACCGTS	-2.023	0.7848	293	0.1422	-0.2466	1	4	0.0816	-0.000409	1	22	0.0806	-0.02144	1	144	0.1227	-0.2466	1	4	0.0816	-0.221104
ZBT49_HUMAN.H11MO.0.D/meme_human	DCGHTAATTRR	-0.08908	1	398	0.1931	-1.413	1	14	0.2857	-1.725	1	52	0.1905	-0.4731	1	217	0.1848	-1.413	1	14	0.2857	NA
ZBT7A_HUMAN.H11MO.0.A/meme_human	GGGGGTCKC	-8.307	0.0254	1215	0.5895	-3.622	0.9817	33	0.6735	-2.495	0.8369	189	0.6923	-0.000141	1	647	0.5511	-3.622	0.9817	33	0.6735	-0.197312
ZBT7B_HUMAN.H11MO.0.D/meme_human	SSCSGTTGCCATGGMRACSGS	0	1	0	0	0	1	0	0	0	1	0	0	0	1	0	0	0	1	0	0	NA
ZBTB4_HUMAN.H11MO.0.D/meme_human	CCTAGATGGCAGGTGGG	-3.127	0.5005	1	0.0005	0	1	0	0	0	1	0	0	0	1	0	0	0	1	0	0	-0.221104
ZBTB4_HUMAN.H11MO.1.D/meme_human	CAATAGCGRTKGTGG	-0.001553	1	1	0.0005	0	1	0	0	0	1	0	0	-1.935	0.9928	2	0.0017	0	1	0	0	-0.190733
ZBTB6_HUMAN.H11MO.0.C/meme_human	GGWGCTGGAGCCR	-0.06195	1	63	0.0306	-1.369	1	2	0.0408	-3.641	0.4396	17	0.0623	-0.01781	1	28	0.0239	-1.369	1	2	0.0408	0.561872
ZEB1_HUMAN.H11MO.0.A/meme_human	GVCAGGTGWG	-0.5511	1	1132	0.5492	-0.1013	1	21	0.4286	0	1	96	0.3516	-7e-06	1	544	0.4634	-0.1013	1	21	0.4286	NA
ZEP1_HUMAN.H11MO.0.D/meme_human	TGGGAAATCCCC	-0.4109	1	45	0.0218	0	1	0	0	-0.161	1	3	0.011	-0.2531	1	22	0.0187	0	1	0	0	NA
ZEP2_HUMAN.H11MO.0.D/meme_human	GGTDGGGWAACCCS	-0.5039	1	80	0.0388	-0.7101	1	2	0.0408	-3.722	0.4173	19	0.0696	-5.316	0.11	59	0.0503	-0.7101	1	2	0.0408	0.0325953
ZF64A_HUMAN.H11MO.0.D/meme_human	GGGGCCCGGGAAYCDG	-0.007542	1	9	0.0044	0	1	0	0	-0.1278	1	1	0.0037	-0.2106	1	6	0.0051	0	1	0	0	NA
ZFHX3_HUMAN.H11MO.0.D/meme_human	ATTAWTAATTA	-2.629	0.6114	28	0.0136	-1.94	1	2	0.0408	-3.033	0.6635	6	0.022	-0.3176	1	14	0.0119	-1.94	1	2	0.0408	0.217749
ZFP28_HUMAN.H11MO.0.C/meme_human	TTCTATTTCTTCTTGWGTCA	0	1	0	0	0	1	0	0	0	1	0	0	0	1	0	0	0	1	0	0	NA
ZFP42_HUMAN.H11MO.0.A/meme_human	GGCAGCCATTTT	-0.1487	1	22	0.0107	-0.7772	1	1	0.0204	-0.04586	1	1	0.0037	-3.213	0.4497	18	0.0153	-0.7772	1	1	0.0204	-0.190733
ZFP82_HUMAN.H11MO.0.C/meme_human	TTCCAKTTCACTAATTYTCTCTTC	0	1	0	0	0	1	0	0	0	1	0	0	0	1	0	0	0	1	0	0	NA
ZFX_HUMAN.H11MO.0.A/meme_human	SCAGGCCBCG	-9.224	0.0254	948	0.46	-0.9094	1	19	0.3878	-3.935	0.3832	149	0.5458	-0.004633	1	472	0.402	-0.9094	1	19	0.3878	-0.0767239
ZFX_HUMAN.H11MO.1.A/meme_human	KGRGGSVGAGGCCKVGG	-1.473	0.961	115	0.0558	-3.513	0.9817	6	0.1224	-11.76	0.0015	35	0.1282	-6.233	0.0538	81	0.069	-3.513	0.9817	6	0.1224	0.481945
ZIC1_HUMAN.H11MO.0.B/meme_human	GGGGTGGTC	-5.831	0.0863	1768	0.8578	-0.7907	1	40	0.8163	-0.4435	1	235	0.8608	-6.7e-05	1	945	0.8049	-0.7907	1	40	0.8163	-0.221104
ZIC2_HUMAN.H11MO.0.D/meme_human	KGCYYCCTGCTGWGH	-1.525	0.9535	80	0.0388	-0.3091	1	1	0.0204	-2.588	0.8282	15	0.0549	-2.151	0.8662	48	0.0409	-0.3091	1	1	0.0204	0.353908
ZIC3_HUMAN.H11MO.0.B/meme_human	GGCYYCCTGCTGWGH	-0.9126	1	34	0.0165	0	1	0	0	-1.283	1	6	0.022	-2.676	0.6123	21	0.0179	0	1	0	0	-0.190733
ZIC4_HUMAN.H11MO.0.D/meme_human	KCRCAGCGGGGGGTC	-0.9435	1	2	0.001	0	1	0	0	0	1	0	0	0	1	0	0	0	1	0	0	NA
ZIM3_HUMAN.H11MO.0.C/meme_human	TTRGGTTTCTGTTGCTTGY	0	1	0	0	0	1	0	0	0	1	0	0	0	1	0	0	0	1	0	0	NA
ZKSC1_HUMAN.H11MO.0.B/meme_human	TGAGSACCTACTGTGTGCH	-0.3617	1	2	0.001	0	1	0	0	0	1	0	0	0	1	0	0	0	1	0	0	NA
ZKSC3_HUMAN.H11MO.0.D/meme_human	TYCGAGGCTAG	-0.687	1	75	0.0364	-0.5644	1	2	0.0408	-0.1816	1	7	0.0256	-0.000146	1	21	0.0179	-0.5644	1	2	0.0408	NA
ZN121_HUMAN.H11MO.0.C/meme_human	CTGGGCAACAKAGCRAGACC	-2.464	0.613	52	0.0252	0	1	0	0	-0.06773	1	2	0.0073	-0.4628	1	26	0.0221	0	1	0	0	-0.221104
ZN134_HUMAN.H11MO.0.C/meme_human	GCCTSRYCTAATCAGKTGAAGG	0	1	0	0	0	1	0	0	0	1	0	0	0	1	0	0	0	1	0	0	NA
ZN134_HUMAN.H11MO.1.C/meme_human	AYCTAATCAGKTGAAGG	-1.821	0.8279	2	0.001	0	1	0	0	0	1	0	0	0	1	0	0	0	1	0	0	-0.221104
ZN136_HUMAN.H11MO.0.C/meme_human	TGCTGGATATAGWATTCTTGGTTG	0	1	0	0	0	1	0	0	0	1	0	0	0	1	0	0	0	1	0	0	NA
ZN140_HUMAN.H11MO.0.C/meme_human	TATGACCCAGCAATTCCRCTCCTA	0	1	0	0	0	1	0	0	0	1	0	0	0	1	0	0	0	1	0	0	NA
ZN143_HUMAN.H11MO.0.A/meme_human	KGCMTKCTGGGARTTGTAGTYY	-1.075	1	2	0.001	0	1	0	0	0	1	0	0	0	1	0	0	0	1	0	0	NA
ZN148_HUMAN.H11MO.0.D/meme_human	GGGGTGGGGGAGGGG	-0.02115	1	84	0.0408	0	1	0	0	-0.03476	1	10	0.0366	-1.713	1	66	0.0562	0	1	0	0	NA
ZN214_HUMAN.H11MO.0.C/meme_human	TCCTTTTTRAGSCHTTTGATGA	0	1	0	0	0	1	0	0	0	1	0	0	0	1	0	0	0	1	0	0	NA
ZN219_HUMAN.H11MO.0.D/meme_human	GAGGGGGGYGGA	-0.006913	1	170	0.0825	0	1	0	0	-0.06993	1	21	0.0769	-0.1994	1	104	0.0886	0	1	0	0	NA
ZN232_HUMAN.H11MO.0.D/meme_human	TGTTAAAYGTAGATTAAGY	0	1	0	0	0	1	0	0	0	1	0	0	0	1	0	0	0	1	0	0	NA
ZN250_HUMAN.H11MO.0.C/meme_human	TACCATRCTGTTTTGRTTAC	0	1	0	0	0	1	0	0	0	1	0	0	0	1	0	0	0	1	0	0	NA
ZN257_HUMAN.H11MO.0.C/meme_human	GMTCTTGCCTCW	-2.202	0.7307	69	0.0335	-1.151	1	2	0.0408	-1.798	1	10	0.0366	-2.385	0.7245	43	0.0366	-1.151	1	2	0.0408	-0.335895
ZN260_HUMAN.H11MO.0.C/meme_human	TTTWTATGGCTGCATAGTATTCCA	0	1	0	0	0	1	0	0	0	1	0	0	-1.935	0.9928	2	0.0017	0	1	0	0	-0.190733
ZN263_HUMAN.H11MO.0.A/meme_human	GGGAGGAGGRRGRGGRGGRG	-0.001394	1	3	0.0015	0	1	0	0	0	1	0	0	-2.945	0.5231	5	0.0043	0	1	0	0	-0.190733
ZN263_HUMAN.H11MO.1.A/meme_human	GRGGGAGGAGG	-0.0875	1	270	0.131	-0.02759	1	2	0.0408	-0.04478	1	29	0.1062	-0.05967	1	148	0.1261	-0.02759	1	2	0.0408	NA
ZN264_HUMAN.H11MO.0.C/meme_human	THTTATAAGGGCACTAATCCCATY	0	1	0	0	0	1	0	0	0	1	0	0	0	1	0	0	0	1	0	0	NA
ZN274_HUMAN.H11MO.0.A/meme_human	CATACTGGAGAGAAACCCTA	0	1	0	0	0	1	0	0	0	1	0	0	0	1	0	0	0	1	0	0	NA
ZN281_HUMAN.H11MO.0.A/meme_human	GGGTGGGGGAGGGGV	-0.007672	1	42	0.0204	0	1	0	0	-0.3291	1	5	0.0183	-5.743	0.0797	37	0.0315	0	1	0	0	-0.190733
ZN282_HUMAN.H11MO.0.D/meme_human	MGKRTTATGGGAAA	-2.082	0.7752	24	0.0116	-4.217	0.6314	4	0.0816	-0.178	1	2	0.0073	-2.682	0.6123	17	0.0145	-4.217	0.6314	4	0.0816	-0.469188
ZN317_HUMAN.H11MO.0.C/meme_human	GAWTGACAGCWGACTTCTCA	0	1	0	0	0	1	0	0	0	1	0	0	0	1	0	0	0	1	0	0	NA
ZN320_HUMAN.H11MO.0.C/meme_human	GKGGGDCCAGGGGGCCWRTG	0	1	0	0	0	1	0	0	0	1	0	0	0	1	0	0	0	1	0	0	NA
ZN322_HUMAN.H11MO.0.B/meme_human	GAGCCTGSTACWGWGCCTGR	0	1	0	0	0	1	0	0	0	1	0	0	0	1	0	0	0	1	0	0	NA
ZN329_HUMAN.H11MO.0.C/meme_human	CTGGATCCAGCCATRCCTGA	0	1	0	0	0	1	0	0	0	1	0	0	0	1	0	0	0	1	0	0	NA
ZN331_HUMAN.H11MO.0.C/meme_human	GGCTGGGCTCAGCTGGGTGG	0	1	0	0	0	1	0	0	0	1	0	0	0	1	0	0	0	1	0	0	NA
ZN333_HUMAN.H11MO.0.D/meme_human	CKATAATGA	-0.1883	1	229	0.1111	-0.06969	1	5	0.102	-0.02934	1	17	0.0623	-0.008731	1	116	0.0988	-0.06969	1	5	0.102	NA
ZN335_HUMAN.H11MO.0.A/meme_human	GGCTGTCCNBVGCGCTGCCTGW	0	1	0	0	0	1	0	0	0	1	0	0	0	1	0	0	0	1	0	0	NA
ZN335_HUMAN.H11MO.1.A/meme_human	TGCCTGW	-0.6645	1	1731	0.8399	-3.467	0.9817	45	0.9184	-3.737	0.4173	233	0.8535	-2.473	0.6933	963	0.8203	-3.467	0.9817	45	0.9184	0.494535
ZN341_HUMAN.H11MO.0.C/meme_human	GGGGGGGRGGGGRGGGAAGAGC	0	1	0	0	0	1	0	0	0	1	0	0	0	1	0	0	0	1	0	0	NA
ZN341_HUMAN.H11MO.1.C/meme_human	GGAACAGCC	-2.73	0.5895	533	0.2586	-1.168	1	13	0.2653	-2.49	0.8369	84	0.3077	-0.3304	1	288	0.2453	-1.168	1	13	0.2653	-0.0325322
ZN350_HUMAN.H11MO.0.C/meme_human	CAGYCCTTTTATGACCWA	-1.175	1	2	0.001	0	1	0	0	0	1	0	0	0	1	0	0	0	1	0	0	NA
ZN350_HUMAN.H11MO.1.D/meme_human	ACGGGVVGCAGGNVTTTGTKGCCC	0	1	0	0	0	1	0	0	0	1	0	0	0	1	0	0	0	1	0	0	NA
ZN382_HUMAN.H11MO.0.C/meme_human	GTRGGRTCTGTAGTGATGTCTC	0	1	0	0	0	1	0	0	0	1	0	0	0	1	0	0	0	1	0	0	NA
ZN384_HUMAN.H11MO.0.C/meme_human	GGAAAAAVYCGS	-0.1799	1	198	0.0961	-0.01286	1	1	0.0204	-0.7956	1	24	0.0879	-0.3572	1	117	0.0997	-0.01286	1	1	0.0204	NA
ZN394_HUMAN.H11MO.0.C/meme_human	NRAATGGAATNGAAWGGAAK	-2.166	0.7307	9	0.0044	0	1	0	0	-0.7374	1	1	0.0037	-1.586	1	10	0.0085	0	1	0	0	-0.221104
ZN394_HUMAN.H11MO.1.D/meme_human	GAAWGGAAT	-2.94	0.5227	1075	0.5216	-0.2901	1	24	0.4898	-5.489	0.1517	142	0.5201	-0.6555	1	576	0.4906	-0.2901	1	24	0.4898	0.499379
ZN410_HUMAN.H11MO.0.D/meme_human	TATTATGGGATGK	-1.444	0.9728	1	0.0005	0	1	0	0	0	1	0	0	0	1	0	0	0	1	0	0	-0.221104
ZN418_HUMAN.H11MO.0.C/meme_human	TGCTTYTAGCYTCTTSC	0	1	0	0	0	1	0	0	0	1	0	0	-0.7197	1	1	0.0009	0	1	0	0	NA
ZN418_HUMAN.H11MO.1.D/meme_human	KGTTGCTTYTAG	-0.1608	1	168	0.0815	-2.592	1	8	0.1633	-1.722	1	23	0.0842	-0.2049	1	83	0.0707	-2.592	1	8	0.1633	NA
ZN423_HUMAN.H11MO.0.D/meme_human	GGCACCCWAGGGTGC	0	1	0	0	0	1	0	0	0	1	0	0	0	1	0	0	0	1	0	0	NA
ZN436_HUMAN.H11MO.0.C/meme_human	TCAGGGARGGCTTCCTGGAGGAGG	0	1	0	0	0	1	0	0	0	1	0	0	0	1	0	0	0	1	0	0	NA
ZN449_HUMAN.H11MO.0.C/meme_human	TGGTTGGGCTT	-2.569	0.6114	131	0.0636	0	1	0	0	-0.6133	1	17	0.0623	-0.000178	1	45	0.0383	0	1	0	0	-0.221104
ZN467_HUMAN.H11MO.0.C/meme_human	GGGGAGGGGRRGGGGGGGGGGG	-0.006326	1	3	0.0015	0	1	0	0	0	1	0	0	-1.128	1	3	0.0026	0	1	0	0	NA
ZN490_HUMAN.H11MO.0.C/meme_human	TGRGTCTCTTGWAGRCAGCATAYC	0	1	0	0	0	1	0	0	0	1	0	0	0	1	0	0	0	1	0	0	NA
ZN502_HUMAN.H11MO.0.C/meme_human	GAATGGAATSGAATGGAATC	0	1	0	0	0	1	0	0	0	1	0	0	0	1	0	0	0	1	0	0	NA
ZN524_HUMAN.H11MO.0.D/meme_human	GGGTDCRAGGGTTCGAGK	0	1	0	0	0	1	0	0	0	1	0	0	0	1	0	0	0	1	0	0	NA
ZN528_HUMAN.H11MO.0.C/meme_human	CCCAGGGAAGCCATTTCTGA	0	1	0	0	0	1	0	0	0	1	0	0	0	1	0	0	0	1	0	0	NA
ZN547_HUMAN.H11MO.0.C/meme_human	TGCTAATGCWGCAGGCATRC	0	1	0	0	0	1	0	0	0	1	0	0	0	1	0	0	0	1	0	0	NA
ZN549_HUMAN.H11MO.0.C/meme_human	ATTCATGAATTGGGCAGCAC	0	1	0	0	0	1	0	0	0	1	0	0	0	1	0	0	0	1	0	0	NA
ZN554_HUMAN.H11MO.0.C/meme_human	GCWGAGCCANGTRGKGTRCT	-0.765	1	2	0.001	0	1	0	0	0	1	0	0	0	1	0	0	0	1	0	0	NA
ZN554_HUMAN.H11MO.1.D/meme_human	GCWGAGCCA	-0.8391	1	1119	0.5429	-0.04701	1	17	0.3469	-1.065	1	139	0.5092	-0.2149	1	548	0.4668	-0.04701	1	17	0.3469	NA
ZN563_HUMAN.H11MO.0.C/meme_human	GGGNTCMTBDCHGGCAGCTGY	-1.444	0.9728	1	0.0005	0	1	0	0	0	1	0	0	0	1	0	0	0	1	0	0	-0.221104
ZN563_HUMAN.H11MO.1.C/meme_human	CAGGCAGCASAG	-0.1026	1	359	0.1742	-0.00815	1	2	0.0408	-0.001271	1	28	0.1026	-0.005769	1	155	0.132	-0.00815	1	2	0.0408	NA
ZN582_HUMAN.H11MO.0.C/meme_human	SGAATGGADTBGAATGSAAKCAWC	0	1	0	0	0	1	0	0	0	1	0	0	0	1	0	0	0	1	0	0	NA
ZN586_HUMAN.H11MO.0.C/meme_human	AGGCCTAGGAGGAAAAAATG	0	1	0	0	0	1	0	0	0	1	0	0	0	1	0	0	0	1	0	0	NA
ZN589_HUMAN.H11MO.0.D/meme_human	CCMASGGTWWYWGCCS	-0.1392	1	17	0.0082	0	1	0	0	-0.9222	1	3	0.011	-0.4719	1	10	0.0085	0	1	0	0	NA
ZN652_HUMAN.H11MO.0.D/meme_human	AAAGGGTTAAT	-0.4158	1	23	0.0112	-1.072	1	1	0.0204	-0.6491	1	3	0.011	-0.08768	1	9	0.0077	-1.072	1	1	0.0204	NA
ZN667_HUMAN.H11MO.0.C/meme_human	GTGGCYTTAARAGCTCABC	0	1	0	0	0	1	0	0	0	1	0	0	0	1	0	0	0	1	0	0	NA
ZN680_HUMAN.H11MO.0.C/meme_human	CAYGTCCAAGAAGAATGAGG	0	1	0	0	0	1	0	0	0	1	0	0	0	1	0	0	0	1	0	0	NA
ZN708_HUMAN.H11MO.0.C/meme_human	GCCTAATAAGBAGGYACAGC	0	1	0	0	0	1	0	0	0	1	0	0	0	1	0	0	0	1	0	0	NA
ZN708_HUMAN.H11MO.1.D/meme_human	AGGYACAGC	-0.4974	1	289	0.1402	-9.375	0.0098	16	0.3265	-6.508	0.0821	50	0.1832	-4.56	0.1727	161	0.1371	-9.375	0.0098	16	0.3265	0.0850377
ZN713_HUMAN.H11MO.0.D/meme_human	AWAGAARAADGVCANGAAA	-0.784	1	5	0.0024	0	1	0	0	0	1	0	0	-0.1037	1	3	0.0026	0	1	0	0	NA
ZN740_HUMAN.H11MO.0.D/meme_human	KKKGGGGGGGYRGG	-0.001462	1	55	0.0267	0	1	0	0	-0.2944	1	8	0.0293	-0.8701	1	43	0.0366	0	1	0	0	NA
ZN768_HUMAN.H11MO.0.C/meme_human	GAGGCTCAGAGAGGTTAAGT	0	1	0	0	0	1	0	0	0	1	0	0	0	1	0	0	0	1	0	0	NA
ZN770_HUMAN.H11MO.0.C/meme_human	GGGAGGCTGAGGCGGGAGGATC	-0.527	1	297	0.1441	0	1	0	0	-0.6564	1	31	0.1136	-0.3441	1	137	0.1167	0	1	0	0	NA
ZN770_HUMAN.H11MO.1.C/meme_human	GGGAGGCTGAG	-0.3462	1	690	0.3348	-0.0305	1	9	0.1837	-0.761	1	81	0.2967	-0.000446	1	314	0.2675	-0.0305	1	9	0.1837	NA
ZN784_HUMAN.H11MO.0.D/meme_human	RMGGTAGGTAS	-0.5852	1	244	0.1184	-0.3993	1	4	0.0816	-0.8732	1	33	0.1209	-0.5954	1	145	0.1235	-0.3993	1	4	0.0816	NA
ZN816_HUMAN.H11MO.0.C/meme_human	AAARAAGGGGGACATGCAGGG	0	1	0	0	0	1	0	0	0	1	0	0	0	1	0	0	0	1	0	0	NA
ZN816_HUMAN.H11MO.1.C/meme_human	AAKGGGGACATGHA	-0.9381	1	59	0.0286	0	1	0	0	-0.1591	1	4	0.0147	-0.000251	1	15	0.0128	0	1	0	0	NA
ZNF18_HUMAN.H11MO.0.C/meme_human	GGTGTGAACTGG	-0.3125	1	76	0.0369	0	1	0	0	-0.231	1	6	0.022	-1.066	1	47	0.04	0	1	0	0	NA
ZNF41_HUMAN.H11MO.0.C/meme_human	CACAAGGGARTAARGCACCATGAG	0	1	0	0	0	1	0	0	0	1	0	0	0	1	0	0	0	1	0	0	NA
ZNF41_HUMAN.H11MO.1.C/meme_human	CACAAGGGAGWR	-0.7114	1	177	0.0859	-0.9589	1	5	0.102	-1.155	1	25	0.0916	-0.2938	1	100	0.0852	-0.9589	1	5	0.102	NA
ZNF76_HUMAN.H11MO.0.C/meme_human	GGGGCATKCTGGGARWTGTAGT	-1.415	0.9883	2	0.001	0	1	0	0	0	1	0	0	-0.3054	1	1	0.0009	0	1	0	0	-0.221104
ZNF8_HUMAN.H11MO.0.C/meme_human	TGTGGTATATCCATACAATGGA	0	1	0	0	0	1	0	0	0	1	0	0	0	1	0	0	0	1	0	0	NA
ZNF85_HUMAN.H11MO.0.C/meme_human	ATAGAAAACTGAWGKAATCT	0	1	0	0	0	1	0	0	0	1	0	0	0	1	0	0	0	1	0	0	NA
ZNF85_HUMAN.H11MO.1.C/meme_human	TGAWGKAATCTYY	-0.7565	1	29	0.0141	-1.94	1	2	0.0408	-0.8942	1	4	0.0147	-0.1081	1	15	0.0128	-1.94	1	2	0.0408	NA
ZSC16_HUMAN.H11MO.0.D/meme_human	GRGGTGTTCTGTTAACACTW	0	1	0	0	0	1	0	0	0	1	0	0	0	1	0	0	0	1	0	0	NA
ZSC22_HUMAN.H11MO.0.C/meme_human	RGTCWGAGGGAGGAGG	-0.03888	1	8	0.0039	0	1	0	0	-1.156	1	2	0.0073	-0.2488	1	4	0.0034	0	1	0	0	NA
ZSC31_HUMAN.H11MO.0.C/meme_human	GGCAGCAGGGCAGTTATR	0	1	0	0	0	1	0	0	0	1	0	0	0	1	0	0	0	1	0	0	NA
ZSCA4_HUMAN.H11MO.0.D/meme_human	AGTGTGTGCACT	-0.654	1	4	0.0019	0	1	0	0	-1.282	1	1	0.0037	0	1	0	0	0	1	0	0	NA

## Sheet: 3d. De Novo Motif Enrichment
Supplementary Table 3d. Enrichment of de novo motifs					* Enrichments were calculated by Homer software.
Consensus	WT-OE						R273C						Y220C						R273H						Y234C						Pearson Correlation with Invasiveness
	P-value	q-value (Benjamini)	# of Target Sequences with Motif	% of Target Sequences with Motif	# of Background Sequences with Motif	% of Background Sequences with Motif	P-value	q-value (Benjamini)	# of Target Sequences with Motif	% of Target Sequences with Motif	# of Background Sequences with Motif	% of Background Sequences with Motif	P-value	q-value (Benjamini)	# of Target Sequences with Motif	% of Target Sequences with Motif	# of Background Sequences with Motif	% of Background Sequences with Motif	P-value	q-value (Benjamini)	# of Target Sequences with Motif	% of Target Sequences with Motif	# of Background Sequences with Motif	% of Background Sequences with Motif	P-value	q-value (Benjamini)	# of Target Sequences with Motif	% of Target Sequences with Motif	# of Background Sequences with Motif	% of Background Sequences with Motif
TGACABATCWCYGMRGTGAT	1	1	0	0	0	0	1e-32	0	11	0.2245	5.8	0.0001	0.01	0.0077	1	0.0037	0	0	1e-12	0	6	0.0051	0.6	0	0.1	0.0127	1	0.0021	0	0	0.543227
TGTGACATAACTCTGCACTA	1	1	0	0	0.8	0	1e-27	0	10	0.2041	7.2	0.0002	1	1	0	0	1.1	0	1e-14	0	7	0.0059	0	0	0.1	0.0127	1	0.0021	0	0	0.450429
ATATCTCTGCACTGATCACC	1	0.3668	1	0.0005	8.1	0.0002	1e-25	0	10	0.2041	12.7	0.0003	1	1	0	0	3.2	0.0001	1e-09	0	7	0.0059	6.1	0.0001	0.1	0.0946	1	0.0021	8.7	0.0002	0.49378
AWGCCGCCRGTWGGSAGAKR	1	0.7114	1	0.0005	21.5	0.0005	1e-20	0	9	0.1837	18.8	0.0005	1	1	0	0	11.3	0.0003	0.0001	0	5	0.0042	13.6	0.0003	1	1	0	0	22.8	0.0005	0.550833
CWMTTGTSTWGGMTYTGSCY	1	1	0	0	45.1	0.001	1e-20	0	10	0.2041	34.8	0.0009	1	1	0	0	28.6	0.0006	1e-06	0	8	0.0068	22.1	0.0005	1	0.3519	1	0.0021	36.5	0.0008	0.53116
TGATCASTGCAGAGATAWGT	0.1	0.0136	6	0.0029	40.6	0.0009	1e-20	0	10	0.2041	38.1	0.0009	1	0.1235	1	0.0037	18.5	0.0004	1e-25	0	23	0.0194	28.3	0.0006	1	0.2278	1	0.0021	21.6	0.0005	0.235139
GCGATGCGGCGGCGTTATTC	1e-40	0	18	0.0087	1.4	0	1e-16	0	5	0.102	0	0	1e-26	0	11	0.0403	3.1	0.0001	1e-28	0	15	0.0127	3.3	0.0001	1e-45	0	16	0.034	1.9	0	-0.885529
GGSCCCGGSDGGTGSRGAGS	1	0.1648	15	0.0073	240.9	0.0053	1e-10	0	7	0.1429	84.4	0.0021	1e-06	0	13	0.0476	365.8	0.0083	0.0001	0.0001	19	0.0161	251.6	0.0056	0.0001	0.0001	16	0.034	501.1	0.011	0.669784
VCTCCCGGCCTSSGSRGGGG	0.01	0.0017	11	0.0053	79.4	0.0017	1e-10	0	6	0.1224	43.8	0.0011	1e-10	0	12	0.044	126.7	0.0029	0.0001	0	12	0.0101	94.5	0.0021	0.0001	0	11	0.0234	208.1	0.0046	0.866139
GAGCGCGCCCGCCCKKTTGG	1e-28	0	26	0.0126	19.8	0.0004	1e-10	0	4	0.0816	4.5	0.0001	1e-39	0	22	0.0806	25.3	0.0006	1e-19	0	18	0.0152	24.9	0.0005	1e-27	0	20	0.0426	35.5	0.0008	-0.0693768
TGKGGKTCGCAVCATSTTGC	0.01	0.005	12	0.0058	107	0.0023	1e-09	0	6	0.1224	67	0.0017	1e-11	0	11	0.0403	81	0.0018	0.0001	0.0001	11	0.0093	91.9	0.002	1e-07	0	10	0.0213	96.8	0.0021	0.621675
WWCGGRRGCMCCGGSSGRGC	1e-15	0	8	0.0039	0	0	1e-09	0	3	0.0612	0.6	0	1e-25	0	9	0.033	0.8	0	1e-08	0	5	0.0042	2.5	0.0001	1e-11	0	6	0.0128	3.7	0.0001	0.414602
CGTTCGCGGTGCCTTCCCGC	1e-22	0	11	0.0053	1.1	0	1e-09	0	3	0.0612	0	0	1e-28	0	10	0.0366	0	0	1e-24	0	14	0.0118	4.3	0.0001	1e-27	0	14	0.0298	7.5	0.0002	-0.471272
ACGGGGGCCAGGYGGTCCGN	1e-34	0	16	0.0078	1.4	0	1e-09	0	3	0.0612	0	0	1e-22	0	8	0.0293	1.4	0	1e-22	0	10	0.0085	0.6	0	1e-23	0	10	0.0213	2	0	-0.545845
TTGSTTTTCTTGGRGRTGGG	1e-24	0	12	0.0058	1.4	0	1e-09	0	3	0.0612	0.7	0	1e-32	0	11	0.0403	1.8	0	1e-22	0	10	0.0085	0	0	1e-32	0	12	0.0255	0.6	0	-0.4491
CCTTTCYTKGCAGCTCCCTG	1e-13	0	9	0.0044	4	0.0001	1e-09	0	3	0.0612	1	0	1e-18	0	8	0.0293	3.1	0.0001	1e-22	0	10	0.0085	0.9	0	1e-23	0	9	0.0191	1.8	0	-0.631871
TTGGCACMTGCCTKTGCTCT	0.01	0.0035	8	0.0039	51.2	0.0011	1e-08	0	5	0.102	38.9	0.001	1e-11	0	10	0.0366	52.3	0.0012	0.0001	0	7	0.0059	28.1	0.0006	1e-16	0	13	0.0277	29.8	0.0007	-0.160344
GTRRGGGGGGTGTGTKBGTG	0.001	0.0003	20	0.0097	177.2	0.0039	1e-07	0	7	0.1429	261.6	0.0065	1e-12	0	15	0.0549	176.4	0.004	1e-06	0	21	0.0178	200.5	0.0044	1e-07	0	12	0.0255	137.1	0.003	0.536114
CTTCTGATGGAGCACACCTG	1	0.2275	7	0.0034	103.2	0.0022	1e-07	0	5	0.102	89.1	0.0022	0.001	0.0004	5	0.0183	94.9	0.0021	1	0.1428	4	0.0034	75.5	0.0017	0.01	0.0085	4	0.0085	71.1	0.0016	0.659191
GGCGTTTTCTTGGATGAATT	1e-20	0	31	0.015	67.4	0.0015	1e-06	0	5	0.102	93.1	0.0023	1e-39	0	28	0.1026	73.7	0.0017	1e-22	0	29	0.0245	84.8	0.0019	1e-45	0	35	0.0745	73.3	0.0016	-0.450368
GGTGGGTKTCGYAGGCTCCT	1e-22	0	26	0.0126	33.8	0.0007	1e-06	0	3	0.0612	10.7	0.0003	1e-32	0	22	0.0806	49.5	0.0011	1e-24	0	23	0.0194	31.9	0.0007	1e-27	0	22	0.0468	53	0.0012	-0.343297
TCGGCCTCCTGCTTGGAGGC	1e-06	0	4	0.0019	0	0	1e-06	0	2	0.0408	0	0	1e-19	0	7	0.0256	0	0	1e-06	0	4	0.0034	2.5	0.0001	1e-07	0	4	0.0085	3.2	0.0001	0.514762
AGGGTCTCAGTCTGTCACCC	0.001	0.0015	2	0.001	0	0	1e-06	0	2	0.0408	0	0	0.0001	0	2	0.0073	0	0	1e-05	0	3	0.0025	0	0	0.0001	0.0001	2	0.0043	0	0	0.460782
TTGGACGCCTGTAGTCCTAG	0.1	0.0564	1	0.0005	0	0	1e-06	0	2	0.0408	0.5	0	1	1	0	0	0	0	0.001	0.0004	2	0.0017	0	0	0.0001	0.0001	2	0.0043	0	0	-0.0466506
CAGAACACGGGGGCCAGGCG	1e-49	0	24	0.0116	2.2	0	1e-06	0	2	0.0408	0	0	1e-40	0	18	0.0659	7.7	0.0002	1e-64	0	25	0.0211	0	0	1e-68	0	23	0.0489	0	0	-0.835447
GVHTTBGGCTGCGCACAGAA	1e-29	0	14	0.0068	1.4	0	1e-06	0	2	0.0408	0	0	1e-16	0	6	0.022	1.4	0	1e-25	0	11	0.0093	0	0	1e-26	0	10	0.0213	0	0	-0.83454
WTCRARGSRGSSCCGAGMSG	1e-27	0	16	0.0078	3.8	0.0001	1e-05	0	2	0.0408	2.2	0.0001	1e-45	0	18	0.0659	4.2	0.0001	1e-33	0	18	0.0152	4.7	0.0001	1e-33	0	19	0.0404	14.5	0.0003	-0.241539
CGGCGGGCCCSGAGMBTTGC	1e-09	0	13	0.0063	27.9	0.0006	1e-05	0	3	0.0612	27	0.0007	1e-24	0	19	0.0696	70.2	0.0016	1e-10	0	16	0.0135	59.6	0.0013	1e-22	0	23	0.0489	98.7	0.0022	-0.181962
CCCDGDGCTCTGGGTSCCTK	1e-07	0	18	0.0087	74.2	0.0016	1e-05	0	3	0.0612	30.8	0.0008	1e-16	0	13	0.0476	53.1	0.0012	0.01	0.0114	5	0.0042	49.9	0.0011	1e-16	0	15	0.0319	55.3	0.0012	-0.113161
GATGACCTGSTTGCTTTGGA	1e-11	0	21	0.0102	61.3	0.0013	0.0001	0.0001	3	0.0612	40.2	0.001	1e-20	0	16	0.0586	57.7	0.0013	1e-12	0	16	0.0135	48.7	0.0011	1e-32	0	25	0.0532	52.2	0.0012	-0.598695
KGRGGGCCCGCCBCCRGGMV	1e-17	0	31	0.015	88.7	0.0019	0.0001	0.0001	3	0.0612	42.4	0.001	1e-34	0	30	0.1099	154.9	0.0035	1e-15	0	28	0.0237	137.8	0.003	1e-33	0	39	0.083	225.8	0.005	-0.317102
GCTCSTGCCTTTCCTGCCAG	0.0001	0.0001	9	0.0044	38	0.0008	0.0001	0.0001	3	0.0612	45.4	0.0011	1e-14	0	11	0.0403	39.6	0.0009	1e-14	0	18	0.0152	52.7	0.0012	1e-10	0	10	0.0213	42.8	0.0009	-0.0554129
TTVMAAAGCTVRYAGTTGGA	1e-27	0	15	0.0073	2.7	0.0001	0.0001	0.0001	2	0.0408	6.7	0.0002	1e-16	0	9	0.033	10	0.0002	1e-24	0	14	0.0118	5	0.0001	1e-32	0	15	0.0319	4.3	0.0001	-0.914428
CGSCMGGCGSGSGSGHSCCS	1e-09	0	13	0.0063	28.9	0.0006	0.0001	0.0002	2	0.0408	10.8	0.0003	1e-14	0	12	0.044	55.5	0.0013	1e-07	0	12	0.0101	52	0.0011	1e-21	0	21	0.0447	84.3	0.0019	-0.558912
CKYGARSTGCTGRGATGRCR	1e-13	0	7	0.0034	1.7	0	0.0001	0.0003	2	0.0408	11	0.0003	1e-16	0	8	0.0293	6.6	0.0001	1e-12	0	6	0.0051	0	0	1e-23	0	9	0.0191	0	0	-0.682494
GSGGGAGGMSCAACGGRGCG	1e-11	0	12	0.0058	14.9	0.0003	0.001	0.0014	2	0.0408	25.8	0.0006	1e-15	0	12	0.044	43.6	0.001	1e-10	0	13	0.011	36.6	0.0008	1e-08	0	10	0.0213	59.4	0.0013	0.00278256
TTAYATDWATAAATATAAAT	0.01	0.0042	4	0.0019	13.9	0.0003	0.001	0.0019	2	0.0408	30.3	0.0007	1e-07	0	4	0.0147	6.8	0.0002	0.01	0.0078	4	0.0034	28.2	0.0006	1e-09	0	5	0.0106	3.3	0.0001	-0.233277
CCSGCGGGSCCCGGVGYKTT	1e-13	0	17	0.0082	29.1	0.0006	0.001	0.0027	2	0.0408	36.6	0.0009	1e-19	0	17	0.0623	88.9	0.002	1e-10	0	17	0.0144	77.1	0.0017	1e-20	0	24	0.0511	145.3	0.0032	-0.438865
CBCCSSCNGGVRSVVRRGGR	1e-07	0	17	0.0082	68.9	0.0015	0.01	0.0032	2	0.0408	40	0.001	1e-08	0	10	0.0366	120.5	0.0027	1e-12	0	22	0.0186	109.1	0.0024	1e-11	0	19	0.0404	206.3	0.0045	-0.697653
TTGGCTGATGTTTGTGTTTT	1e-09	0	6	0.0029	3	0.0001	0.01	0.0033	1	0.0204	1.6	0	1e-07	0	3	0.011	1.1	0	0.001	0.0004	2	0.0017	0	0	1e-09	0	4	0.0085	0	0	-0.537302
GRYYKGGRKWGGGTGGWGGG	1e-29	0	14	0.0068	1.4	0	0.01	0.0033	1	0.0204	0	0	1e-16	0	6	0.022	1.4	0	1e-25	0	11	0.0093	0	0	1e-17	0	7	0.0149	0.4	0	-0.57417
AKGGCKKAYVTYWSAGTTGS	0.01	0.0018	17	0.0082	160.5	0.0035	0.1	0.0318	2	0.0408	135.1	0.0033	1e-14	0	15	0.0549	114.5	0.0026	1e-06	0	16	0.0135	121.9	0.0027	1e-11	0	15	0.0319	113.9	0.0025	-0.0867986
KGCTCAATCTCGGSTSGCTG	1e-05	0	23	0.0112	170.1	0.0037	0.1	0.0355	2	0.0408	145.5	0.0036	1e-11	0	13	0.0476	139.2	0.0031	1e-06	0	18	0.0152	161.4	0.0036	1e-13	0	16	0.034	109.4	0.0024	-0.453669
GGGGMDTGGSGTGMGCCYGG	1e-30	0	26	0.0126	17	0.0004	0.1	0.0463	1	0.0204	15.2	0.0004	1e-30	0	16	0.0586	14.3	0.0003	1e-47	0	28	0.0237	9.5	0.0002	1e-38	0	21	0.0447	13.4	0.0003	-0.663903
MMRGGARTSSMRCCTSCSKC	1e-06	0	12	0.0058	41.4	0.0009	0.1	0.049	1	0.0204	17.2	0.0004	0.001	0.0009	3	0.011	27.3	0.0006	1e-15	0	15	0.0127	24.3	0.0005	1e-06	0	6	0.0128	28	0.0006	-0.522842
GTBYGSCGGGAGCCGTGGCA	1e-06	0	9	0.0044	20.1	0.0004	0.1	0.049	1	0.0204	17.5	0.0004	1e-23	0	15	0.0549	28.1	0.0006	1e-10	0	11	0.0093	20.3	0.0004	1e-16	0	12	0.0255	24.5	0.0005	-0.0674312
GGGGGGGGTGGGCACGGSCY	1e-15	0	18	0.0087	26.8	0.0006	0.1	0.049	1	0.0204	17.5	0.0004	1e-21	0	15	0.0549	41.3	0.0009	1e-14	0	17	0.0144	43.3	0.001	1e-22	0	20	0.0426	61.1	0.0013	-0.506949
RTCCCGCMGKGCATCTCCCC	1	1	24	0.0116	758.5	0.0165	0.1	0.0537	3	0.0612	500.6	0.0124	1	1	4	0.0147	1273.3	0.0287	0.1	0.0431	38	0.0321	1073.7	0.0237	0.01	0.0035	33	0.0702	1883.8	0.0415	-0.568198
GTTGAAGGATTTTAAGTGTT	1e-10	0	11	0.0053	12.4	0.0003	0.1	0.0661	1	0.0204	24.9	0.0006	0.001	0.0007	3	0.011	25.5	0.0006	1	0.6364	1	0.0008	37.1	0.0008	1e-09	0	6	0.0128	8.1	0.0002	-0.62533
GGWGGDKSSYGCCAGKGCTG	0.0001	0	13	0.0063	67.8	0.0015	0.1	0.0728	1	0.0204	27.9	0.0007	1e-06	0	7	0.0256	72.7	0.0016	1e-08	0	13	0.011	51.4	0.0011	1e-15	0	16	0.034	80.9	0.0018	-0.790268
GGSAGCCCGGGMCCMGGGAG	1e-06	0	18	0.0087	99	0.0022	0.1	0.0869	1	0.0204	33.7	0.0008	1e-08	0	12	0.044	193	0.0044	0.001	0.0004	13	0.011	157.9	0.0035	1e-14	0	23	0.0489	237.2	0.0052	-0.617301
WCGSCYGAGCCCCCGGSSTG	1	0.9417	2	0.001	72.8	0.0016	0.1	0.0903	1	0.0204	35.4	0.0009	1e-07	0	8	0.0293	72.5	0.0016	0.0001	0	10	0.0085	67.1	0.0015	1	0.1265	3	0.0064	110.8	0.0024	0.548808
GGAGGTKRTGGAGGTTRTGG	1	0.6768	4	0.0019	90.7	0.002	0.1	0.2042	1	0.0204	83.1	0.0021	0.1	0.0227	3	0.011	90.8	0.002	0.1	0.04	7	0.0059	117.1	0.0026	1	1	0	0	117.7	0.0026	0.770232
TTGCTTTCTTGCTTKCTTKC	0.01	0.0035	323	0.1567	6190.4	0.1349	1	0.2373	11	0.2245	6129.5	0.1516	0.001	0.0006	47	0.1722	4619.1	0.1042	1e-05	0	223	0.1885	6431.5	0.1419	0.01	0.002	54	0.1149	3425.7	0.0755	-0.284273
TTCTTGCTTTCTTGCTTGCT	0.01	0.0124	444	0.2154	8922.9	0.1945	1	0.5052	13	0.2653	8726.9	0.2158	0.1	0.0183	57	0.2088	6986.3	0.1576	1e-05	0	301	0.2544	8994.1	0.1985	0.001	0.001	84	0.1787	5756.8	0.1269	-0.697649
CYCCCMGGMYGCCGGTGRKG	0.01	0.0023	6	0.0029	27.3	0.0006	1	1	0	0	23.5	0.0006	0.0001	0.0001	4	0.0147	38	0.0009	1e-27	0	24	0.0203	29	0.0006	1e-05	0	6	0.0128	37.4	0.0008	-0.282439
CRTCTGKGAAGAGAGGAGWG	1	0.3975	12	0.0058	228.8	0.005	1	1	0	0	165.2	0.0041	0.1	0.0633	5	0.0183	327.9	0.0074	1e-10	0	37	0.0313	378.1	0.0083	1	0.2765	5	0.0106	320.1	0.0071	-0.13732
SCGKGTGAGGNGKSAGTSTG	1	0.8675	8	0.0039	217	0.0047	1	1	0	0	115	0.0028	1	0.8285	1	0.0037	214.8	0.0048	1e-13	0	32	0.027	222.9	0.0049	1	0.2858	4	0.0085	245.8	0.0054	-0.190733
CACCRCCMSGCCCGGCCMCT	1e-23	0	18	0.0087	8.1	0.0002	1	1	0	0	7.5	0.0002	1e-41	0	18	0.0659	6.8	0.0002	1e-45	0	22	0.0186	3	0.0001	1e-49	0	22	0.0468	5	0.0001	-0.574149
ACTGGGAGGCACCCCCCAGC	1	1	5	0.0024	191.3	0.0042	1	1	0	0	126.8	0.0031	0.001	0.0011	5	0.0183	116.9	0.0026	1e-07	0	16	0.0135	106.2	0.0023	0.01	0.0068	5	0.0106	106.3	0.0023	-0.169819
TGTAGGCYCMRCYWCTSGGG	1e-16	0	21	0.0102	34.9	0.0008	1	1	0	0	9.3	0.0002	1e-16	0	10	0.0366	16.9	0.0004	1e-37	0	26	0.022	16	0.0004	1e-22	0	15	0.0319	20.4	0.0004	-0.587722
GSGGCTCGGGGGTCAGGGGT	1	0.1911	3	0.0015	30.9	0.0007	1	1	0	0	20.1	0.0005	1	0.226	1	0.0037	35.7	0.0008	1e-18	0	18	0.0152	29.2	0.0006	0.1	0.0926	2	0.0043	44.2	0.001	-0.233761
GCCCMGCCCGGCYGVCAGGG	0.01	0.0023	14	0.0068	122.1	0.0027	1	1	0	0	62.7	0.0016	1e-06	0	9	0.033	123.3	0.0028	0.0001	0.0001	12	0.0101	115.9	0.0026	0.0001	0	10	0.0213	164.2	0.0036	-0.141761
CCATCTCGGCTCMCCACARG	0.0001	0	13	0.0063	64.6	0.0014	1	1	0	0	54.9	0.0014	1e-10	0	10	0.0366	76.3	0.0017	1e-17	0	22	0.0186	58.4	0.0013	1e-09	0	11	0.0234	65.8	0.0015	-0.347678
GAAASCCCGTCTCTAGGAAA	0.0001	0.0001	17	0.0082	121.7	0.0027	1	1	0	0	96.1	0.0024	1e-09	0	10	0.0366	95.9	0.0022	1e-10	0	18	0.0152	80.8	0.0018	1e-09	0	11	0.0234	70.5	0.0016	-0.442734
GTGTGTGTGTGTGTGTGKGY	1	1	8	0.0039	290.8	0.0063	1	1	0	0	480.5	0.0119	0.1	0.0446	5	0.0183	295.8	0.0067	0.01	0.006	19	0.0161	371.9	0.0082	1	0.3805	3	0.0064	199.1	0.0044	0.0902033
GGAGTCCTGTGTGAGGAGGA	1	1	3	0.0015	299.3	0.0065	1	1	0	0	187.9	0.0046	1	1	1	0.0037	399.5	0.009	0.01	0.0114	21	0.0178	454.9	0.01	1	0.8841	3	0.0064	429.2	0.0095	-0.190733
GAGTCTCGCCCTGTCTCCCA	1e-06	0	11	0.0053	33	0.0007	1	1	0	0	12.7	0.0003	1e-07	0	5	0.0183	16.3	0.0004	1e-16	0	13	0.011	12.1	0.0003	1e-20	0	9	0.0191	2.8	0.0001	-0.824677
GCGGCCGGGCAGAGGCGCTC	1	1	2	0.001	312.2	0.0068	1	1	0	0	211.3	0.0052	1	1	1	0.0037	430.4	0.0097	0.1	0.013	22	0.0186	490.7	0.0108	1	1	1	0.0021	461.8	0.0102	-0.190733
GAGAGAGAGAGAGAGAGAGA	1	0.4094	9	0.0044	168.8	0.0037	1	1	0	0	131.9	0.0033	1	0.356	2	0.0073	182.3	0.0041	0.001	0.0006	17	0.0144	254.8	0.0056	1	0.4671	2	0.0043	140.5	0.0031	-0.190733
GCGCTCCTCACATCCCAGAC	1	1	2	0.001	230.7	0.005	1	1	0	0	194.1	0.0048	1	0.964	1	0.0037	323.6	0.0073	0.1	0.081	15	0.0127	378.1	0.0083	1	1	1	0.0021	326.6	0.0072	-0.190733
AAAAAAAAAAAAAAAAAAAA	1	0.9417	22	0.0107	589.6	0.0128	1	1	0	0	347.9	0.0086	1	0.964	1	0.0037	320.6	0.0072	0.1	0.0422	20	0.0169	493.4	0.0109	1	0.7305	2	0.0043	223.8	0.0049	-0.190733
TTKCTTGCTTTCKTGCTTTC	1	1	0	0	0	0	1	1	0	0	0.4	0	0.01	0.0077	1	0.0037	0	0	1e-05	0	3	0.0025	0.6	0	1	1	0	0	0	0	0.0347175
TATATATATATATATATATA	0.1	0.0564	1	0.0005	1.4	0	1	1	0	0	28.3	0.0007	1	1	0	0	0	0	1	1	0	0	11.8	0.0003	1	1	0	0	2.2	0	-0.221104
CCYWAMCCYWAMCCYWAMCC	1	0.903	4	0.0019	121.3	0.0026	1	1	0	0	59.1	0.0015	1	0.4861	1	0.0037	90.9	0.0021	0.1	0.0599	6	0.0051	103.7	0.0023	1	0.4239	2	0.0043	129	0.0028	-0.190733
AGGCCCVGCSCCGCGGGAGG	1e-06	0	19	0.0092	107	0.0023	1	1	0	0	85	0.0021	1e-07	0	10	0.0366	153.3	0.0035	1e-12	0	23	0.0194	121.8	0.0027	1e-12	0	18	0.0383	172.9	0.0038	-0.749773
TCTCGCCCTGTCGCCCAGGC	1e-21	0	19	0.0092	14.3	0.0003	1	1	0	0	10.6	0.0003	1e-34	0	13	0.0476	2.9	0.0001	1e-24	0	16	0.0135	8.8	0.0002	1e-36	0	17	0.0362	5.3	0.0001	-0.502204
RGGGAATGGCKTGARCCTGG	1e-12	0	15	0.0073	21.2	0.0005	1	1	0	0	15.7	0.0004	1e-15	0	10	0.0366	20.7	0.0005	1e-21	0	17	0.0144	16.6	0.0004	1e-23	0	13	0.0277	8.9	0.0002	-0.729882
SWCCAKCCCGGSYRACAGGG	1e-22	0	11	0.0053	1.1	0	1	1	0	0	0	0	1e-25	0	9	0.033	0	0	1e-14	0	7	0.0059	0	0	1e-26	0	10	0.0213	0	0	-0.507564
GCAGGACRCKCAGCTAAGAG	0.01	0.005	10	0.0049	79.7	0.0017	1	1	0	0	33.4	0.0008	1e-05	0	7	0.0256	84.1	0.0019	0.001	0.0006	9	0.0076	85.9	0.0019	1e-12	0	15	0.0319	94.8	0.0021	-0.665885
AACAGCAAAAAGCCAAAGAA	1e-05	0	5	0.0024	6.4	0.0001	1	1	0	0	10.7	0.0003	1e-05	0	3	0.011	5.4	0.0001	0.0001	0	5	0.0042	12.6	0.0003	1e-08	0	5	0.0106	5.6	0.0001	-0.750842
AGVGCSCSGRCGMGTCAGGG	1e-11	0	13	0.0063	16.6	0.0004	1	1	0	0	21.9	0.0005	1e-08	0	8	0.0293	51.9	0.0012	1e-08	0	11	0.0093	36.2	0.0008	1e-16	0	15	0.0319	55.9	0.0012	-0.847598
CTCGTGATCCACCCGCCTCG	1	0.1867	6	0.0029	79.3	0.0017	1	1	0	0	87.1	0.0022	0.0001	0	6	0.022	95.5	0.0022	1	0.2604	3	0.0025	66.4	0.0015	1e-06	0	8	0.017	69.6	0.0015	-0.329812
GTYAGGCAGCGCCCCCYTGA	1e-20	0	10	0.0049	1.4	0	1	1	0	0	0	0	1e-09	0	4	0.0147	2.8	0.0001	1e-22	0	10	0.0085	1.2	0	1e-17	0	7	0.0149	0	0	-0.780822
GTGTGTGTGTGTGYGCGCGC	1	0.9951	4	0.0019	149	0.0032	1	1	0	0	241.3	0.006	0.1	0.0147	4	0.0147	141.5	0.0032	0.1	0.0207	10	0.0085	175.1	0.0039	0.1	0.0134	4	0.0085	82.5	0.0018	-0.286667
TTCAAAGCAGRCSSGAGSCW	0.0001	0.0001	4	0.0019	4.8	0.0001	1	1	0	0	5.5	0.0001	1e-17	0	8	0.0293	4	0.0001	0.01	0.0035	2	0.0017	3.5	0.0001	1e-05	0	4	0.0085	10.6	0.0002	0.314105
CAAGTCCTSGGGACDGGAGY	0.1	0.0317	4	0.0019	24.8	0.0005	1	1	0	0	7.2	0.0002	1e-08	0	7	0.0256	37.9	0.0009	1e-06	0	8	0.0068	26.7	0.0006	0.0001	0	6	0.0128	48.7	0.0011	0.0321438
AAACCTGGCGGGACTCGGCC	1e-12	0	13	0.0063	14.6	0.0003	1	1	0	0	8.3	0.0002	1e-29	0	13	0.0476	5.2	0.0001	1e-19	0	14	0.0118	10.5	0.0002	1e-48	0	17	0.0362	1.4	0	-0.607488
TGAGGCCGGGGAATGGCGTG	1e-27	0	13	0.0063	0	0	1	1	0	0	0	0	1e-28	0	10	0.0366	0	0	1e-41	0	17	0.0144	0	0	1e-32	0	12	0.0255	0	0	-0.617167
GCCTGTAGGCCCAGCTACTC	1e-29	0	14	0.0068	0.5	0	1	1	0	0	0.3	0	1e-25	0	9	0.033	0	0	1e-36	0	17	0.0144	2.3	0.0001	1e-41	0	15	0.0319	1	0	-0.811439
GBVGCCGGGCGBGGBGGCGG	1e-08	0	12	0.0058	25	0.0005	1	1	0	0	15.2	0.0004	1e-18	0	12	0.044	27.2	0.0006	1e-13	0	15	0.0127	35.6	0.0008	1e-15	0	14	0.0298	50	0.0011	-0.315161
GMTCCHGAGCTCDGGAGCTC	0.0001	0.0001	7	0.0034	20.4	0.0004	1	1	0	0	17.5	0.0004	1e-12	0	8	0.0293	15.8	0.0004	1	0.3716	1	0.0008	17.4	0.0004	1e-12	0	8	0.017	10.4	0.0002	-0.207064
CTTGCAGTGAGCCGAGATGG	1e-07	0	13	0.0063	35.7	0.0008	1	1	0	0	27.8	0.0007	1e-11	0	8	0.0293	25.7	0.0006	1e-17	0	17	0.0144	28.2	0.0006	1e-13	0	11	0.0234	29.3	0.0006	-0.553277
ACDCCATCCCGGCTVACAGG	1e-22	0	11	0.0053	0	0	1	1	0	0	0	0	1e-25	0	9	0.033	0	0	1e-12	0	6	0.0051	0	0	1e-26	0	10	0.0213	0	0	-0.483168
AGCCCCTCTTCGGCGAGGGA	1e-20	0	10	0.0049	1.7	0	1	1	0	0	3.3	0.0001	1e-17	0	7	0.0256	2.6	0.0001	1e-35	0	15	0.0127	0.5	0	1e-10	0	5	0.0106	2.1	0	-0.303166
CAGATGCTGGGGCTGCTTGG	1e-42	0	19	0.0092	1.5	0	1	1	0	0	0.3	0	1e-25	0	9	0.033	0	0	1e-25	0	11	0.0093	0	0	1e-26	0	10	0.0213	0	0	-0.558479
CCCASGRYCYTGGGSWGSCM	1e-27	0	15	0.0073	2.4	0.0001	1	1	0	0	0.3	0	1e-25	0	9	0.033	1.2	0	1e-25	0	11	0.0093	1.5	0	1e-23	0	10	0.0213	3	0.0001	-0.527902
TCCGCCCTGTCSCVSAGGCW	1e-27	0	15	0.0073	2.6	0.0001	1	1	0	0	0.4	0	1e-11	0	6	0.022	5.1	0.0001	1e-24	0	13	0.011	3.1	0.0001	1e-15	0	7	0.0149	2.6	0.0001	-0.630344
CCAGCCCGGGGCCGAGGGGV	1e-11	0	9	0.0044	5.8	0.0001	1	1	0	0	0	0	1e-06	0	4	0.0147	9.1	0.0002	0.01	0.006	2	0.0017	5	0.0001	1e-12	0	9	0.0191	15.8	0.0003	-0.682917
CTTCCCCCGGCTCCCGCGCT	1e-45	0	20	0.0097	0	0	1	1	0	0	0.4	0	1e-18	0	8	0.0293	3.5	0.0001	1e-14	0	9	0.0076	4.5	0.0001	1e-25	0	12	0.0255	4.9	0.0001	-0.557261
GCMCGCTCGGAGCAGGGAGN	1e-25	0	15	0.0073	3.3	0.0001	1	1	0	0	0.8	0	1e-22	0	8	0.0293	1.3	0	1e-25	0	11	0.0093	1	0	1e-26	0	10	0.0213	0.5	0	-0.675852
GGVGGGGGCAGGGCCCAGGG	1e-32	0	15	0.0073	1.2	0	1	1	0	0	0.4	0	1e-22	0	8	0.0293	0.6	0	1e-25	0	11	0.0093	0	0	1e-26	0	10	0.0213	0	0	-0.664569
GGCGGGCGCCTGTAGGCCCA	1e-29	0	14	0.0068	0	0	1	1	0	0	0	0	1e-25	0	9	0.033	0	0	1e-38	0	16	0.0135	0	0	1e-41	0	15	0.0319	0	0	-0.805451
GCCGGGGAATGGCGTGAACC	1e-29	0	14	0.0068	0	0	1	1	0	0	0	0	1e-28	0	10	0.0366	0	0	1e-41	0	17	0.0144	0	0	1e-29	0	11	0.0234	0	0	-0.573011
CGGCGTCTCGCCCTGBCGCC	1e-13	0	10	0.0049	5.6	0.0001	1	1	0	0	7.8	0.0002	1e-09	0	5	0.0183	5.2	0.0001	1e-19	0	12	0.0101	5.7	0.0001	1e-18	0	9	0.0191	4.5	0.0001	-0.835881
CTCGGGGGTCCCCGATCCGA	1e-24	0	12	0.0058	2	0	1	1	0	0	0	0	1e-07	0	5	0.0183	11.3	0.0003	0.0001	0.0001	5	0.0042	14.6	0.0003	1e-17	0	11	0.0234	12.4	0.0003	-0.65351
TCCTTTAGGCAGCCDCCTCT	1e-22	0	11	0.0053	0	0	1	1	0	0	0	0	1e-10	0	4	0.0147	0.9	0	1e-22	0	10	0.0085	0	0	1e-09	0	4	0.0085	0.9	0	-0.471817
CCCGTCTCTAGGAAAAATAG	1e-24	0	12	0.0058	0	0	1	1	0	0	0	0	1e-28	0	10	0.0366	0	0	1e-27	0	12	0.0101	0	0	1e-29	0	11	0.0234	0	0	-0.573478
ACAAAGTAGCCGGGCGTGGT	1e-24	0	12	0.0058	0	0	1	1	0	0	0	0	1e-32	0	11	0.0403	0	0	1e-35	0	15	0.0127	0	0	1e-35	0	13	0.0277	0	0	-0.583052
CCAGACCATCCCGGCTAACA	1e-20	0	10	0.0049	0	0	1	1	0	0	3.1	0.0001	1e-25	0	9	0.033	0	0	1e-12	0	6	0.0051	0	0	1e-26	0	10	0.0213	0	0	-0.47348
TGTTTCTTCCCTTTTTTTCC	1e-06	0	4	0.0019	1.2	0	1	1	0	0	0	0	1e-10	0	4	0.0147	0	0	1e-14	0	7	0.0059	0	0	1e-12	0	5	0.0106	0	0	-0.5677
YTGCAGGCRKGTGGGTTSAY	0.0001	0	3	0.0015	0	0	1	1	0	0	0.3	0	1	1	0	0	0.7	0	1	1	0	0	1	0	1	1	0	0	0.7	0	-0.221104
